# Supplementary material for: Evolutionary dynamics of pro-inflammatory caspases in primates and rodents
Source: bioRxiv. 2024 Aug 27:2024.06.19.599744. Preprint. [Version 2] doi: 10.1101/2024.06.19.599744 (PMC11383037; doi:10.1101/2024.06.19.599744)
Supplement: Supplement 4 — Supplemental Data 1. Alignments and full results of GARD, CODEML, and FUBAR analyses. We provide the alignments and raw data to maximize reproducibility and data transparency. [file media-4.zip]

Archive with 620 entries (590 files):
- SupData1/
- __MACOSX/._SupData1
- SupData1/.DS_Store
- __MACOSX/SupData1/._.DS_Store
- SupData1/selection_analyses/
- __MACOSX/SupData1/._selection_analyses
- SupData1/._figure_alignments_trees.zip
- __MACOSX/SupData1/._._figure_alignments_trees.zip
- SupData1/._README.rtf
- __MACOSX/SupData1/._._README.rtf
- SupData1/SupData1_README.rtf
- __MACOSX/SupData1/._SupData1_README.rtf
- SupData1/figure_alignments_trees/
- __MACOSX/SupData1/._figure_alignments_trees
- SupData1/annotated_loci/
- __MACOSX/SupData1/._annotated_loci
- SupData1/selection_analyses/rodent_casp12/
- __MACOSX/SupData1/selection_analyses/._rodent_casp12
- SupData1/selection_analyses/.DS_Store
- __MACOSX/SupData1/selection_analyses/._.DS_Store
- SupData1/selection_analyses/rodent_casp1/
- __MACOSX/SupData1/selection_analyses/._rodent_casp1
- SupData1/selection_analyses/primate_caspase1/
- __MACOSX/SupData1/selection_analyses/._primate_caspase1
- SupData1/selection_analyses/rodent_casp11/
- __MACOSX/SupData1/selection_analyses/._rodent_casp11
- SupData1/selection_analyses/primate_caspase4/
- __MACOSX/SupData1/selection_analyses/._primate_caspase4
- SupData1/selection_analyses/primate_caspase5/
- __MACOSX/SupData1/selection_analyses/._primate_caspase5
- SupData1/figure_alignments_trees/fig3_trimmedalignment.fasta
- __MACOSX/SupData1/figure_alignments_trees/._fig3_trimmedalignment.fasta
- SupData1/figure_alignments_trees/fig1_trimmedalignment.fasta
- __MACOSX/SupData1/figure_alignments_trees/._fig1_trimmedalignment.fasta
- SupData1/figure_alignments_trees/fig1.newick
- __MACOSX/SupData1/figure_alignments_trees/._fig1.newick
- SupData1/figure_alignments_trees/fig3.newick
- __MACOSX/SupData1/figure_alignments_trees/._fig3.newick
- SupData1/annotated_loci/.DS_Store
- __MACOSX/SupData1/annotated_loci/._.DS_Store
- SupData1/annotated_loci/rodent_casp_loci/
- __MACOSX/SupData1/annotated_loci/._rodent_casp_loci
- SupData1/annotated_loci/primate_casp_loci/
- __MACOSX/SupData1/annotated_loci/._primate_casp_loci
- SupData1/selection_analyses/rodent_casp12/spp_tree_pamlout/
- __MACOSX/SupData1/selection_analyses/rodent_casp12/._spp_tree_pamlout
- SupData1/selection_analyses/rodent_casp12/datamonkey/
- __MACOSX/SupData1/selection_analyses/rodent_casp12/._datamonkey
- SupData1/selection_analyses/rodent_casp12/seg_tree_pamlout/
- __MACOSX/SupData1/selection_analyses/rodent_casp12/._seg_tree_pamlout
- SupData1/selection_analyses/rodent_casp1/spp_tree_pamlout/
- __MACOSX/SupData1/selection_analyses/rodent_casp1/._spp_tree_pamlout
- SupData1/selection_analyses/rodent_casp1/datamonkey/
- __MACOSX/SupData1/selection_analyses/rodent_casp1/._datamonkey
- SupData1/selection_analyses/rodent_casp1/seg_tree_pamlout/
- __MACOSX/SupData1/selection_analyses/rodent_casp1/._seg_tree_pamlout
- SupData1/selection_analyses/primate_caspase1/.DS_Store
- __MACOSX/SupData1/selection_analyses/primate_caspase1/._.DS_Store
- SupData1/selection_analyses/primate_caspase1/spp_tree_pamlout/
- __MACOSX/SupData1/selection_analyses/primate_caspase1/._spp_tree_pamlout
- SupData1/selection_analyses/primate_caspase1/datamonkey/
- __MACOSX/SupData1/selection_analyses/primate_caspase1/._datamonkey
- SupData1/selection_analyses/primate_caspase1/seg_tree_pamlout/
- __MACOSX/SupData1/selection_analyses/primate_caspase1/._seg_tree_pamlout
- SupData1/selection_analyses/rodent_casp11/spp_tree_pamlout/
- __MACOSX/SupData1/selection_analyses/rodent_casp11/._spp_tree_pamlout
- SupData1/selection_analyses/rodent_casp11/datamonkey/
- __MACOSX/SupData1/selection_analyses/rodent_casp11/._datamonkey
- SupData1/selection_analyses/rodent_casp11/seg_tree_pamlout/
- __MACOSX/SupData1/selection_analyses/rodent_casp11/._seg_tree_pamlout
- SupData1/selection_analyses/primate_caspase4/spp_tree_pamlout/
- __MACOSX/SupData1/selection_analyses/primate_caspase4/._spp_tree_pamlout
- SupData1/selection_analyses/primate_caspase4/datamonkey/
- __MACOSX/SupData1/selection_analyses/primate_caspase4/._datamonkey
- SupData1/selection_analyses/primate_caspase4/seg_tree_pamlout/
- __MACOSX/SupData1/selection_analyses/primate_caspase4/._seg_tree_pamlout
- SupData1/selection_analyses/primate_caspase5/spp_tree_pamlout/
- __MACOSX/SupData1/selection_analyses/primate_caspase5/._spp_tree_pamlout
- SupData1/selection_analyses/primate_caspase5/datamonkey/
- __MACOSX/SupData1/selection_analyses/primate_caspase5/._datamonkey
- SupData1/selection_analyses/primate_caspase5/seg_tree_pamlout/
- __MACOSX/SupData1/selection_analyses/primate_caspase5/._seg_tree_pamlout
- SupData1/annotated_loci/rodent_casp_loci/21 documents from annotated_loci.gb
- __MACOSX/SupData1/annotated_loci/rodent_casp_loci/._21 documents from annotated_loci.gb
- SupData1/annotated_loci/primate_casp_loci/.DS_Store
- __MACOSX/SupData1/annotated_loci/primate_casp_loci/._.DS_Store
- SupData1/annotated_loci/primate_casp_loci/20 documents from primate_casp_loci.gb
- __MACOSX/SupData1/annotated_loci/primate_casp_loci/._20 documents from primate_casp_loci.gb
- SupData1/selection_analyses/rodent_casp12/spp_tree_pamlout/rod_c12_seg2_8a.pamlout
- __MACOSX/SupData1/selection_analyses/rodent_casp12/spp_tree_pamlout/._rod_c12_seg2_8a.pamlout
- SupData1/selection_analyses/rodent_casp12/spp_tree_pamlout/rod_c12_seg3_0a.pamlout
- __MACOSX/SupData1/selection_analyses/rodent_casp12/spp_tree_pamlout/._rod_c12_seg3_0a.pamlout
- SupData1/selection_analyses/rodent_casp12/spp_tree_pamlout/rod_c12_seg2.fasta
- __MACOSX/SupData1/selection_analyses/rodent_casp12/spp_tree_pamlout/._rod_c12_seg2.fasta
- SupData1/selection_analyses/rodent_casp12/spp_tree_pamlout/rod_c12_seg2_NS.pamlout
- __MACOSX/SupData1/selection_analyses/rodent_casp12/spp_tree_pamlout/._rod_c12_seg2_NS.pamlout
- SupData1/selection_analyses/rodent_casp12/spp_tree_pamlout/rodent_c12_tree.newick
- __MACOSX/SupData1/selection_analyses/rodent_casp12/spp_tree_pamlout/._rodent_c12_tree.newick
- SupData1/selection_analyses/rodent_casp12/spp_tree_pamlout/rod_c12_seg1_0a.pamlout
- __MACOSX/SupData1/selection_analyses/rodent_casp12/spp_tree_pamlout/._rod_c12_seg1_0a.pamlout
- SupData1/selection_analyses/rodent_casp12/spp_tree_pamlout/rod_c12_seg3.fasta
- __MACOSX/SupData1/selection_analyses/rodent_casp12/spp_tree_pamlout/._rod_c12_seg3.fasta
- SupData1/selection_analyses/rodent_casp12/spp_tree_pamlout/rod_c12_seg1.fasta
- __MACOSX/SupData1/selection_analyses/rodent_casp12/spp_tree_pamlout/._rod_c12_seg1.fasta
- SupData1/selection_analyses/rodent_casp12/spp_tree_pamlout/rod_c12_seg3_NS.pamlout
- __MACOSX/SupData1/selection_analyses/rodent_casp12/spp_tree_pamlout/._rod_c12_seg3_NS.pamlout
- SupData1/selection_analyses/rodent_casp12/spp_tree_pamlout/rod_c12_seg3_8a.pamlout
- __MACOSX/SupData1/selection_analyses/rodent_casp12/spp_tree_pamlout/._rod_c12_seg3_8a.pamlout
- SupData1/selection_analyses/rodent_casp12/spp_tree_pamlout/rod_c12_seg2_0a.pamlout
- __MACOSX/SupData1/selection_analyses/rodent_casp12/spp_tree_pamlout/._rod_c12_seg2_0a.pamlout
- SupData1/selection_analyses/rodent_casp12/spp_tree_pamlout/rod_c12_seg1_NS.pamlout
- __MACOSX/SupData1/selection_analyses/rodent_casp12/spp_tree_pamlout/._rod_c12_seg1_NS.pamlout
- SupData1/selection_analyses/rodent_casp12/spp_tree_pamlout/rod_c12_seg1_8a.pamlout
- __MACOSX/SupData1/selection_analyses/rodent_casp12/spp_tree_pamlout/._rod_c12_seg1_8a.pamlout
- SupData1/selection_analyses/rodent_casp12/datamonkey/._rod_c12_gard.json
- __MACOSX/SupData1/selection_analyses/rodent_casp12/datamonkey/._._rod_c12_gard.json
- SupData1/selection_analyses/rodent_casp12/datamonkey/rod_c12_gard.json
- __MACOSX/SupData1/selection_analyses/rodent_casp12/datamonkey/._rod_c12_gard.json
- SupData1/selection_analyses/rodent_casp12/datamonkey/._rod_c12_s1_fubar.csv
- __MACOSX/SupData1/selection_analyses/rodent_casp12/datamonkey/._._rod_c12_s1_fubar.csv
- SupData1/selection_analyses/rodent_casp12/datamonkey/rod_c12_s1_fubar.csv
- __MACOSX/SupData1/selection_analyses/rodent_casp12/datamonkey/._rod_c12_s1_fubar.csv
- SupData1/selection_analyses/rodent_casp12/datamonkey/rod_c12_s2_fubar.csv
- __MACOSX/SupData1/selection_analyses/rodent_casp12/datamonkey/._rod_c12_s2_fubar.csv
- SupData1/selection_analyses/rodent_casp12/datamonkey/._rod_c12_s3_fubar.csv
- __MACOSX/SupData1/selection_analyses/rodent_casp12/datamonkey/._._rod_c12_s3_fubar.csv
- SupData1/selection_analyses/rodent_casp12/datamonkey/rod_c12_s3_fubar.csv
- __MACOSX/SupData1/selection_analyses/rodent_casp12/datamonkey/._rod_c12_s3_fubar.csv
- SupData1/selection_analyses/rodent_casp12/datamonkey/._rod_c12_s2_fubar.csv
- __MACOSX/SupData1/selection_analyses/rodent_casp12/datamonkey/._._rod_c12_s2_fubar.csv
- SupData1/selection_analyses/rodent_casp12/seg_tree_pamlout/rod_casp12_seg3.newick
- __MACOSX/SupData1/selection_analyses/rodent_casp12/seg_tree_pamlout/._rod_casp12_seg3.newick
- SupData1/selection_analyses/rodent_casp12/seg_tree_pamlout/rod_casp12_seg1_8a.pamlout
- __MACOSX/SupData1/selection_analyses/rodent_casp12/seg_tree_pamlout/._rod_casp12_seg1_8a.pamlout
- SupData1/selection_analyses/rodent_casp12/seg_tree_pamlout/._rod_casp12_seg2_8a.pamlout
- __MACOSX/SupData1/selection_analyses/rodent_casp12/seg_tree_pamlout/._._rod_casp12_seg2_8a.pamlout
- SupData1/selection_analyses/rodent_casp12/seg_tree_pamlout/._rod_casp12_seg3_0a.pamlout
- __MACOSX/SupData1/selection_analyses/rodent_casp12/seg_tree_pamlout/._._rod_casp12_seg3_0a.pamlout
- SupData1/selection_analyses/rodent_casp12/seg_tree_pamlout/rod_casp12_seg1.newick
- __MACOSX/SupData1/selection_analyses/rodent_casp12/seg_tree_pamlout/._rod_casp12_seg1.newick
- SupData1/selection_analyses/rodent_casp12/seg_tree_pamlout/rod_casp12_seg3_8a.pamlout
- __MACOSX/SupData1/selection_analyses/rodent_casp12/seg_tree_pamlout/._rod_casp12_seg3_8a.pamlout
- SupData1/selection_analyses/rodent_casp12/seg_tree_pamlout/rod_casp12_seg2_0a.pamlout
- __MACOSX/SupData1/selection_analyses/rodent_casp12/seg_tree_pamlout/._rod_casp12_seg2_0a.pamlout
- SupData1/selection_analyses/rodent_casp12/seg_tree_pamlout/._rod_casp12_seg1_0a.pamlout
- __MACOSX/SupData1/selection_analyses/rodent_casp12/seg_tree_pamlout/._._rod_casp12_seg1_0a.pamlout
- SupData1/selection_analyses/rodent_casp12/seg_tree_pamlout/._rod_casp12_seg3_8a.pamlout
- __MACOSX/SupData1/selection_analyses/rodent_casp12/seg_tree_pamlout/._._rod_casp12_seg3_8a.pamlout
- SupData1/selection_analyses/rodent_casp12/seg_tree_pamlout/._rod_casp12_seg2_0a.pamlout
- __MACOSX/SupData1/selection_analyses/rodent_casp12/seg_tree_pamlout/._._rod_casp12_seg2_0a.pamlout
- SupData1/selection_analyses/rodent_casp12/seg_tree_pamlout/rod_casp12_seg1.fasta
- __MACOSX/SupData1/selection_analyses/rodent_casp12/seg_tree_pamlout/._rod_casp12_seg1.fasta
- SupData1/selection_analyses/rodent_casp12/seg_tree_pamlout/rod_casp12_seg3.fasta
- __MACOSX/SupData1/selection_analyses/rodent_casp12/seg_tree_pamlout/._rod_casp12_seg3.fasta
- SupData1/selection_analyses/rodent_casp12/seg_tree_pamlout/rod_casp12_seg2.newick
- __MACOSX/SupData1/selection_analyses/rodent_casp12/seg_tree_pamlout/._rod_casp12_seg2.newick
- SupData1/selection_analyses/rodent_casp12/seg_tree_pamlout/rod_casp12_seg1_0a.pamlout
- __MACOSX/SupData1/selection_analyses/rodent_casp12/seg_tree_pamlout/._rod_casp12_seg1_0a.pamlout
- SupData1/selection_analyses/rodent_casp12/seg_tree_pamlout/rod_casp12_seg1_NS_defaults.pamlout
- __MACOSX/SupData1/selection_analyses/rodent_casp12/seg_tree_pamlout/._rod_casp12_seg1_NS_defaults.pamlout
- SupData1/selection_analyses/rodent_casp12/seg_tree_pamlout/._rod_casp12_seg1_NS_defaults.pamlout
- __MACOSX/SupData1/selection_analyses/rodent_casp12/seg_tree_pamlout/._._rod_casp12_seg1_NS_defaults.pamlout
- SupData1/selection_analyses/rodent_casp12/seg_tree_pamlout/._rod_casp12_seg1_8a.pamlout
- __MACOSX/SupData1/selection_analyses/rodent_casp12/seg_tree_pamlout/._._rod_casp12_seg1_8a.pamlout
- SupData1/selection_analyses/rodent_casp12/seg_tree_pamlout/rod_casp12_seg2.fasta
- __MACOSX/SupData1/selection_analyses/rodent_casp12/seg_tree_pamlout/._rod_casp12_seg2.fasta
- SupData1/selection_analyses/rodent_casp12/seg_tree_pamlout/._rod_casp12_seg3_NS_defaults.pamlout
- __MACOSX/SupData1/selection_analyses/rodent_casp12/seg_tree_pamlout/._._rod_casp12_seg3_NS_defaults.pamlout
- SupData1/selection_analyses/rodent_casp12/seg_tree_pamlout/rod_casp12_seg3_NS_defaults.pamlout
- __MACOSX/SupData1/selection_analyses/rodent_casp12/seg_tree_pamlout/._rod_casp12_seg3_NS_defaults.pamlout
- SupData1/selection_analyses/rodent_casp12/seg_tree_pamlout/._rod_casp12_seg2_NS_defaults.pamlout
- __MACOSX/SupData1/selection_analyses/rodent_casp12/seg_tree_pamlout/._._rod_casp12_seg2_NS_defaults.pamlout
- SupData1/selection_analyses/rodent_casp12/seg_tree_pamlout/rod_casp12_seg2_NS_defaults.pamlout
- __MACOSX/SupData1/selection_analyses/rodent_casp12/seg_tree_pamlout/._rod_casp12_seg2_NS_defaults.pamlout
- SupData1/selection_analyses/rodent_casp12/seg_tree_pamlout/rod_casp12_seg2_8a.pamlout
- __MACOSX/SupData1/selection_analyses/rodent_casp12/seg_tree_pamlout/._rod_casp12_seg2_8a.pamlout
- SupData1/selection_analyses/rodent_casp12/seg_tree_pamlout/rod_casp12_seg3_0a.pamlout
- __MACOSX/SupData1/selection_analyses/rodent_casp12/seg_tree_pamlout/._rod_casp12_seg3_0a.pamlout
- SupData1/selection_analyses/rodent_casp1/spp_tree_pamlout/rod_c1_seg2_NS.pamlout
- __MACOSX/SupData1/selection_analyses/rodent_casp1/spp_tree_pamlout/._rod_c1_seg2_NS.pamlout
- SupData1/selection_analyses/rodent_casp1/spp_tree_pamlout/rod_c1_seg2_8a.pamlout
- __MACOSX/SupData1/selection_analyses/rodent_casp1/spp_tree_pamlout/._rod_c1_seg2_8a.pamlout
- SupData1/selection_analyses/rodent_casp1/spp_tree_pamlout/rod_c1_seg1.fasta
- __MACOSX/SupData1/selection_analyses/rodent_casp1/spp_tree_pamlout/._rod_c1_seg1.fasta
- SupData1/selection_analyses/rodent_casp1/spp_tree_pamlout/rod_c1_seg1_0a.pamlout
- __MACOSX/SupData1/selection_analyses/rodent_casp1/spp_tree_pamlout/._rod_c1_seg1_0a.pamlout
- SupData1/selection_analyses/rodent_casp1/spp_tree_pamlout/rod_c1_seg2.fasta
- __MACOSX/SupData1/selection_analyses/rodent_casp1/spp_tree_pamlout/._rod_c1_seg2.fasta
- SupData1/selection_analyses/rodent_casp1/spp_tree_pamlout/rodent_c1_tree.newick
- __MACOSX/SupData1/selection_analyses/rodent_casp1/spp_tree_pamlout/._rodent_c1_tree.newick
- SupData1/selection_analyses/rodent_casp1/spp_tree_pamlout/rod_c1_seg2_0a.pamlout
- __MACOSX/SupData1/selection_analyses/rodent_casp1/spp_tree_pamlout/._rod_c1_seg2_0a.pamlout
- SupData1/selection_analyses/rodent_casp1/spp_tree_pamlout/rod_c1_seg2_NS_78.pamlout
- __MACOSX/SupData1/selection_analyses/rodent_casp1/spp_tree_pamlout/._rod_c1_seg2_NS_78.pamlout
- SupData1/selection_analyses/rodent_casp1/spp_tree_pamlout/rod_c1_seg1_8a.pamlout
- __MACOSX/SupData1/selection_analyses/rodent_casp1/spp_tree_pamlout/._rod_c1_seg1_8a.pamlout
- SupData1/selection_analyses/rodent_casp1/spp_tree_pamlout/rod_c1_seg1_NS.pamlout
- __MACOSX/SupData1/selection_analyses/rodent_casp1/spp_tree_pamlout/._rod_c1_seg1_NS.pamlout
- SupData1/selection_analyses/rodent_casp1/datamonkey/rod_c1_s2_fubar.csv
- __MACOSX/SupData1/selection_analyses/rodent_casp1/datamonkey/._rod_c1_s2_fubar.csv
- SupData1/selection_analyses/rodent_casp1/datamonkey/._rod_c1_s2_fubar.csv
- __MACOSX/SupData1/selection_analyses/rodent_casp1/datamonkey/._._rod_c1_s2_fubar.csv
- SupData1/selection_analyses/rodent_casp1/datamonkey/._rod_c1_gard.json
- __MACOSX/SupData1/selection_analyses/rodent_casp1/datamonkey/._._rod_c1_gard.json
- SupData1/selection_analyses/rodent_casp1/datamonkey/rod_c1_s1_fubar.csv
- __MACOSX/SupData1/selection_analyses/rodent_casp1/datamonkey/._rod_c1_s1_fubar.csv
- SupData1/selection_analyses/rodent_casp1/datamonkey/._rod_c1_s1_fubar.csv
- __MACOSX/SupData1/selection_analyses/rodent_casp1/datamonkey/._._rod_c1_s1_fubar.csv
- SupData1/selection_analyses/rodent_casp1/datamonkey/rod_c1_gard.json
- __MACOSX/SupData1/selection_analyses/rodent_casp1/datamonkey/._rod_c1_gard.json
- SupData1/selection_analyses/rodent_casp1/seg_tree_pamlout/._rod_c1_seg1_0a.pamlout
- __MACOSX/SupData1/selection_analyses/rodent_casp1/seg_tree_pamlout/._._rod_c1_seg1_0a.pamlout
- SupData1/selection_analyses/rodent_casp1/seg_tree_pamlout/rod_c1_seg2_m8_cf1-61.pamlout
- __MACOSX/SupData1/selection_analyses/rodent_casp1/seg_tree_pamlout/._rod_c1_seg2_m8_cf1-61.pamlout
- SupData1/selection_analyses/rodent_casp1/seg_tree_pamlout/._rod_c1_seg2_m8_cf1-61.pamlout
- __MACOSX/SupData1/selection_analyses/rodent_casp1/seg_tree_pamlout/._._rod_c1_seg2_m8_cf1-61.pamlout
- SupData1/selection_analyses/rodent_casp1/seg_tree_pamlout/rod_c1_seg2_NS_defaults.pamlout
- __MACOSX/SupData1/selection_analyses/rodent_casp1/seg_tree_pamlout/._rod_c1_seg2_NS_defaults.pamlout
- SupData1/selection_analyses/rodent_casp1/seg_tree_pamlout/rod_c1_seg2_8a.pamlout
- __MACOSX/SupData1/selection_analyses/rodent_casp1/seg_tree_pamlout/._rod_c1_seg2_8a.pamlout
- SupData1/selection_analyses/rodent_casp1/seg_tree_pamlout/rod_c1_seg1_NS_defaults.pamlout
- __MACOSX/SupData1/selection_analyses/rodent_casp1/seg_tree_pamlout/._rod_c1_seg1_NS_defaults.pamlout
- SupData1/selection_analyses/rodent_casp1/seg_tree_pamlout/._rod_c1_seg2_m8_om1.pamlout
- __MACOSX/SupData1/selection_analyses/rodent_casp1/seg_tree_pamlout/._._rod_c1_seg2_m8_om1.pamlout
- SupData1/selection_analyses/rodent_casp1/seg_tree_pamlout/._rod_c1_seg2_8a.pamlout
- __MACOSX/SupData1/selection_analyses/rodent_casp1/seg_tree_pamlout/._._rod_c1_seg2_8a.pamlout
- SupData1/selection_analyses/rodent_casp1/seg_tree_pamlout/rod_casp1_seg2.newick
- __MACOSX/SupData1/selection_analyses/rodent_casp1/seg_tree_pamlout/._rod_casp1_seg2.newick
- SupData1/selection_analyses/rodent_casp1/seg_tree_pamlout/rod_c1_seg1_0a.pamlout
- __MACOSX/SupData1/selection_analyses/rodent_casp1/seg_tree_pamlout/._rod_c1_seg1_0a.pamlout
- SupData1/selection_analyses/rodent_casp1/seg_tree_pamlout/rod_c1_seg2_0a.pamlout
- __MACOSX/SupData1/selection_analyses/rodent_casp1/seg_tree_pamlout/._rod_c1_seg2_0a.pamlout
- SupData1/selection_analyses/rodent_casp1/seg_tree_pamlout/rod_casp1_seg1.fasta
- __MACOSX/SupData1/selection_analyses/rodent_casp1/seg_tree_pamlout/._rod_casp1_seg1.fasta
- SupData1/selection_analyses/rodent_casp1/seg_tree_pamlout/._rod_c1_seg1_8a.pamlout
- __MACOSX/SupData1/selection_analyses/rodent_casp1/seg_tree_pamlout/._._rod_c1_seg1_8a.pamlout
- SupData1/selection_analyses/rodent_casp1/seg_tree_pamlout/rod_c1_seg2_m8_om15.pamlout
- __MACOSX/SupData1/selection_analyses/rodent_casp1/seg_tree_pamlout/._rod_c1_seg2_m8_om15.pamlout
- SupData1/selection_analyses/rodent_casp1/seg_tree_pamlout/rod_c1_seg1_8a.pamlout
- __MACOSX/SupData1/selection_analyses/rodent_casp1/seg_tree_pamlout/._rod_c1_seg1_8a.pamlout
- SupData1/selection_analyses/rodent_casp1/seg_tree_pamlout/rod_casp1_seg2.fasta
- __MACOSX/SupData1/selection_analyses/rodent_casp1/seg_tree_pamlout/._rod_casp1_seg2.fasta
- SupData1/selection_analyses/rodent_casp1/seg_tree_pamlout/._rod_c1_seg2_NS_defaults.pamlout
- __MACOSX/SupData1/selection_analyses/rodent_casp1/seg_tree_pamlout/._._rod_c1_seg2_NS_defaults.pamlout
- SupData1/selection_analyses/rodent_casp1/seg_tree_pamlout/rod_c1_seg2_m8_om1.pamlout
- __MACOSX/SupData1/selection_analyses/rodent_casp1/seg_tree_pamlout/._rod_c1_seg2_m8_om1.pamlout
- SupData1/selection_analyses/rodent_casp1/seg_tree_pamlout/._rod_c1_seg2_0a.pamlout
- __MACOSX/SupData1/selection_analyses/rodent_casp1/seg_tree_pamlout/._._rod_c1_seg2_0a.pamlout
- SupData1/selection_analyses/rodent_casp1/seg_tree_pamlout/rod_casp1_seg1.newick
- __MACOSX/SupData1/selection_analyses/rodent_casp1/seg_tree_pamlout/._rod_casp1_seg1.newick
- SupData1/selection_analyses/rodent_casp1/seg_tree_pamlout/._rod_c1_seg2_m8_om15.pamlout
- __MACOSX/SupData1/selection_analyses/rodent_casp1/seg_tree_pamlout/._._rod_c1_seg2_m8_om15.pamlout
- SupData1/selection_analyses/rodent_casp1/seg_tree_pamlout/._rod_c1_seg1_NS_defaults.pamlout
- __MACOSX/SupData1/selection_analyses/rodent_casp1/seg_tree_pamlout/._._rod_c1_seg1_NS_defaults.pamlout
- SupData1/selection_analyses/primate_caspase1/spp_tree_pamlout/pri_c1_seg1_8a.pamlout
- __MACOSX/SupData1/selection_analyses/primate_caspase1/spp_tree_pamlout/._pri_c1_seg1_8a.pamlout
- SupData1/selection_analyses/primate_caspase1/spp_tree_pamlout/pri_c1_seg1_NS.pamlout
- __MACOSX/SupData1/selection_analyses/primate_caspase1/spp_tree_pamlout/._pri_c1_seg1_NS.pamlout
- SupData1/selection_analyses/primate_caspase1/spp_tree_pamlout/pri_c1_seg2.fasta
- __MACOSX/SupData1/selection_analyses/primate_caspase1/spp_tree_pamlout/._pri_c1_seg2.fasta
- SupData1/selection_analyses/primate_caspase1/spp_tree_pamlout/pri_c1_seg3_8a.pamlout
- __MACOSX/SupData1/selection_analyses/primate_caspase1/spp_tree_pamlout/._pri_c1_seg3_8a.pamlout
- SupData1/selection_analyses/primate_caspase1/spp_tree_pamlout/pri_c1_seg2_0a.pamlout
- __MACOSX/SupData1/selection_analyses/primate_caspase1/spp_tree_pamlout/._pri_c1_seg2_0a.pamlout
- SupData1/selection_analyses/primate_caspase1/spp_tree_pamlout/pri_c1_seg3.fasta
- __MACOSX/SupData1/selection_analyses/primate_caspase1/spp_tree_pamlout/._pri_c1_seg3.fasta
- SupData1/selection_analyses/primate_caspase1/spp_tree_pamlout/pri_c1_seg1.fasta
- __MACOSX/SupData1/selection_analyses/primate_caspase1/spp_tree_pamlout/._pri_c1_seg1.fasta
- SupData1/selection_analyses/primate_caspase1/spp_tree_pamlout/pri_c1_seg3_NS.pamlout
- __MACOSX/SupData1/selection_analyses/primate_caspase1/spp_tree_pamlout/._pri_c1_seg3_NS.pamlout
- SupData1/selection_analyses/primate_caspase1/spp_tree_pamlout/pri_c1_seg1_0a.pamlout
- __MACOSX/SupData1/selection_analyses/primate_caspase1/spp_tree_pamlout/._pri_c1_seg1_0a.pamlout
- SupData1/selection_analyses/primate_caspase1/spp_tree_pamlout/primate_spp_tree.newick
- __MACOSX/SupData1/selection_analyses/primate_caspase1/spp_tree_pamlout/._primate_spp_tree.newick
- SupData1/selection_analyses/primate_caspase1/spp_tree_pamlout/pri_c1_seg2_NS.pamlout
- __MACOSX/SupData1/selection_analyses/primate_caspase1/spp_tree_pamlout/._pri_c1_seg2_NS.pamlout
- SupData1/selection_analyses/primate_caspase1/spp_tree_pamlout/pri_c1_seg2_8a.pamlout
- __MACOSX/SupData1/selection_analyses/primate_caspase1/spp_tree_pamlout/._pri_c1_seg2_8a.pamlout
- SupData1/selection_analyses/primate_caspase1/spp_tree_pamlout/pri_c1_seg3_0a.pamlout
- __MACOSX/SupData1/selection_analyses/primate_caspase1/spp_tree_pamlout/._pri_c1_seg3_0a.pamlout
- SupData1/selection_analyses/primate_caspase1/datamonkey/._pri_c1_s2_fubar.csv
- __MACOSX/SupData1/selection_analyses/primate_caspase1/datamonkey/._._pri_c1_s2_fubar.csv
- SupData1/selection_analyses/primate_caspase1/datamonkey/pri_c1_s2_fubar.csv
- __MACOSX/SupData1/selection_analyses/primate_caspase1/datamonkey/._pri_c1_s2_fubar.csv
- SupData1/selection_analyses/primate_caspase1/datamonkey/pri_c1_gard.json
- __MACOSX/SupData1/selection_analyses/primate_caspase1/datamonkey/._pri_c1_gard.json
- SupData1/selection_analyses/primate_caspase1/datamonkey/._pri_c1_s3_fubar.csv
- __MACOSX/SupData1/selection_analyses/primate_caspase1/datamonkey/._._pri_c1_s3_fubar.csv
- SupData1/selection_analyses/primate_caspase1/datamonkey/pri_c1_s3_fubar.csv
- __MACOSX/SupData1/selection_analyses/primate_caspase1/datamonkey/._pri_c1_s3_fubar.csv
- SupData1/selection_analyses/primate_caspase1/datamonkey/._pri_c1_gard.json
- __MACOSX/SupData1/selection_analyses/primate_caspase1/datamonkey/._._pri_c1_gard.json
- SupData1/selection_analyses/primate_caspase1/datamonkey/._pri_c1_s1_fubar.csv
- __MACOSX/SupData1/selection_analyses/primate_caspase1/datamonkey/._._pri_c1_s1_fubar.csv
- SupData1/selection_analyses/primate_caspase1/datamonkey/pri_c1_s1_fubar.csv
- __MACOSX/SupData1/selection_analyses/primate_caspase1/datamonkey/._pri_c1_s1_fubar.csv
- SupData1/selection_analyses/primate_caspase1/seg_tree_pamlout/pri_c1_seg3_m8_om15.pamlout
- __MACOSX/SupData1/selection_analyses/primate_caspase1/seg_tree_pamlout/._pri_c1_seg3_m8_om15.pamlout
- SupData1/selection_analyses/primate_caspase1/seg_tree_pamlout/pri_c1_seg1_8a.pamlout
- __MACOSX/SupData1/selection_analyses/primate_caspase1/seg_tree_pamlout/._pri_c1_seg1_8a.pamlout
[truncated: 320 more entries]
