# Supplementary material for: Evolutionary dynamics of pro-inflammatory caspases in primates and rodents
Source: bioRxiv. 2024 Aug 27:2024.06.19.599744. Preprint. [Version 2] doi: 10.1101/2024.06.19.599744 (PMC11383037; doi:10.1101/2024.06.19.599744)
Supplement: Supplement 4 — Supplemental Data 1. Alignments and full results of GARD, CODEML, and FUBAR analyses. We provide the alignments and raw data to maximize reproducibility and data transparency. [file media-4.zip › SupData1/figure_alignments_trees/fig3_trimmedalignment.fasta]

>_R_capuchin_pCARD16_gDNA
ATGGCTGACAAGATCCTGAAGGAGAAGAGA---AAGCTGTTTATCCATTCAGTGGGTGAAGGTACAATAAATGGCTTACT
GGATGAATTATTAGAGAAAATGGCGCTGAACCAGGAAGAGATGGAGAAAGTAAAACGTGAAAATGCCACAGTCATGGATA
AGGCCCGAGCTTTGGTCGACTCTGTTATTCGGAAAGGGGCTCTGGCATGCCAAATTTTCATCACATGTATTTGTGAAGAA
GACAGTCACCTCTCAGAG--
>_R_colobus_pC1_gDNA
ATGGCTGACAAGGTCCTGAAGGAGAAGAGA---CAGCTGTTTATCCGTTCCACGGGTGAAGGTACAATAAACGGCTTACT
GGATGAATTATTACAAACAAGGGTGCTGAACCAGGAAGAGATGGAGAAAGTAAAACGTGAAAATGCTACAGTTATGGATA
AGGCCCGAGCTGTGATTGACTCTGTTATTCACAAAGGGGCACAGGCATCCCAAATTTGCATCACATACATTTGTGAAGAA
GACAGGTACCTTTCAGCA--
>Lemur_catta_RingTailedLemur_NC_059134.1_-_CARD18?
ATGGCCGACAAAATCCTGAGGAAGAAGAGG---AATTTGTTCATCCATTCAGTGGGCGAGGGTACAATAAATGCCTTGCT
GGATGACCTACTAGAAGATGGAGTAATTAGCCAGGAGGAGATGTACAAAGTGAGATATGAAAATTGCACAGTCATGGATA
AGGCTCGAGTCTTGATTGACCTCGTTATTGGGAAAGGACCCCGAGCTTCCCAAAAATTTATCAGGCATATCCGTGAAGAA
GACCCTGAATTGCCCTCA--
>borneo_orangutan_JAKFHH010002761.1_-_CARD_17
ATGGCAGACATGGTCCTCCTGAAGAAGAGA---CGGCTGCTTATCAATTCACTGGGTGCAGGTACAATAAATGGCTTACT
GGATGAATTATTGGAAACAAATGTGCTGAGACAGGAAGACACAGAGACAGTAAAATGTGAAAATGCTACAGTTATGAATA
AGGCCCGAGCTTTCCTTGACTCTGTTATTCAGAAAGGGGCACGGGCATATGAAATCTGCATCACATACATTTGTGAAGAA
GACAGGTACCTCTCAGCA--
>_R_leaf_monkey_pC1_gDNA
ATGGCCGACAAGGTCCTGAAGGAGAAGAGA---AAGCTGTTAATCCGTTCCATGGGTGAAGGAACAATAAATGGCTTACT
GGATGAATTATTACAGACAAGGGTGCTGAACCAGGAAGAGATGGAGAAAGTAAAACGTGAAAATGCTACAGCTATGGATA
AGGCCCGAGCAGTGATTGACTCTGTTATTCACAAAGGGGCACAGGCATCCCAAATTTTCATCACATGCATTTGTGAAGAA
GACAGGTACCTTTCAGCA--
>human_NC_000011.10_(reversed)_-_CARD17
ATGGCCGACATGATCCTCCTGAAGAAGAGA---CGGCTGCTTATCAATTCATTGGGTGAAGGTACAATAAATGGCTTACT
GGATGAATTATTGGAGACAAATGTGCTGAGCCAGGAAGACACAGAGATAGTAAAATGTGAAAATGTTACAGTTATCGATA
AGGCCCGAGATTTGCTTGACTCTGTTATTCGGAAAGGGGCACGGGCATGTGAAATTTGCATCACATACATTTGTGAAGAA
GACAGGTACCTCTCAGCA--
>_R_squirrel_monkey_pCARD18_gDNA
ATGGCTGACCAACTCTTGCGTGAAAAGAGA---AGAATTTTTATCTGTTCAGTGGGTGCAGGCACAATAAATGCCTTGCT
GGGTTGCCTATTAGAAGATAGAGTTATTAGCCAAGAAGAGACAAACAAAGTGAGAGATGAAAATGATGCCATCCTGGATA
AAGCTCGAGCCTTGATAGCCCTTGTTATTGGAAAAGGACCAGAGTCTTGCTGCAAATTTATCAAGCATCTCTGTGAAGAA
GACCCTCCAGTGCACAAA--
>olive_baboon_pCARD18_gDNA
ATGGCTGACCAACTCTTGCGTAGAAAGAGA---AGAATTTTTATCCATTCAGTGGGTGCAGGCACAATAAATGCCTTGCT
GGATTGCCTATTAGAGGATGAAATTATTAGCCAGGAAGACATGAACAAAGTGAGAGATGAAAATGACACTGTCATGGATA
AGGCTCGAGTCTTGATTGACCTTGTTATCGGAAAAGGACCCAAGTCTTGCCTCAAATTTATCAAGCATCTCTGTGAAGAA
GACCCTCAATTGCACAAA--
>_R_human_pCARD18_gDNA
ATGGCTGACCAACTCTTGCGTAAAAAGAGA---AGAATTTTTATCCATTCAGTGGGTGCAGGCACAATAAATGCCTTGCT
GGATTGCCTATTAGAGGATGAAGTTATTAGCCAGGAAGACATGAACAAAGTGAGAGATGAAAATGACACTGTCATGGATA
AGGCTCGAGTCTTGATTGACCTTGTTACTGGAAAAGGACCCAAGTCTTGCTGCAAATTTATCAAGCATCTCTGTGAAGAA
GACCCTCAATTGCACTAA--
>_R_sumatran_orangutan_pCARD16_gDNA
ATGGCCGACAAGGTCCTGAAGGAGAAGAGA---AAGCTGTTTATCCATTCCATGGGTGAAGGTACAATAAATGGCTTACT
GGATGAATTATTACAGACAAGGGTGCTGAACAAGGAAGAGATGGAGAAAATAAAACATGAAAATGCTACAGTTATGGATA
AGACCCGAGCTTTGCTTGACTCTGTTGTTCGGAAAGGGGCACGGGCATGTGAAATTTGCATCACATACATTTGTGAAGAA
GACAGTTACCTCTCAGCA--
>borneo_orangutan_pCARD16_gDNA
ATGGCCGACAAGGTCCTGAAGGAGAAGAGA---AAGCTGTTTATCCATTCCATGGGTGAAGGTACAATAAATGGCTTACT
GGATGAATTATTACAGACAAGGGTGCTGAACAAGGAAGAGATGGAGAAAATAAAACATGAAAATGCTACAGTTATGGATA
AGACCCGAGCTTTGCTTGACTCTGTTGTTCGGAAAGGGGCACGGGCATGTGAAATTTGCATCACATACATTTGTGAAGAA
GACAGTTACCTCTCAGCA--
>gorilla_NC_044613.1_(reversed)_-_CARD_17
ATGGCAGACAAGGTCCTGAAGGAGAAGAGA---AAGCAGTTTATCCGTTCAGTGGGCGAAGGTACAATAAATGGCTTACT
GGGTGAATTATTCGAGACAAGGGTGCTGAGCCAGGAAGAGATAGAGATAGTAAAATGTGAAAATGCTACAGTTATGGATA
AGGCCCGAGCTTTGCTTGACTCTGTTATTCGGAAAGGGGCTCCGGCATGCCAAATTTGCATCACATACATTTGTGAAGAA
GACAGTCATCTCTCAGCA--
>olive_baboon_NC_044987.1_-_Caspase_12
ATGGCTGATAAGAAACCATCCGAGGATCCA---GTCAACATGGTGAAGTTGCTGGCCAGGAATGTTCTAGAAGGCATTTT
TGATGACTTGATGGAAAATAATGTGTTAAATACGGAAGAGTTACGCAGTCTAGGAAAAGGTTTGAACTTCATGGTGAACA
ACGCTGGAAACCTAGTTGATAATATCACTGAGAAAGCGCAAATGGCAGGCAAAATACTTAAGGACCGCCTATTGAGTCAC
CCAAAACAGAGGGCGGAT--
>squirrel_monkey_NW_024100923.1_(reversed)_-_CARD16_2
ATGGCTGACAAGGTCCTGAAGGAGAAGAGG---AAGTTGTTTATCCGTTCAGCAGATGCAGACATATTAAATGGCTTACT
GAATGAATTATTAAAGAAAAAGGTGCTGAACAAGGAAGAGATGGAGATAGTAAAATGTAAAAATGCTACATCTATGGATA
AATCCCGAGCTTTGTTTGACACTGTTATTAGGAAAGGGGCCGGGGCATGCCAAATTTTCATCACATATATTTGCAAAGAA
GATTGTTCTCTCTCAGCA--
>Lemur_catta_RingTailedLemur_NC_059134.1_-_CASP4_(reversed)
ATGGCTGAGGACGACCACAAAAAAAAAAATCCACTTAAGTTGTTGGAAGCCCTGGGCAAAGATGTCGTCAATGAATTTCT
TGATAGCTTGGTGGAAAAAAATGTGCTGAAAGTAAAGGAAGAAGACAAGCAAAAATATCATGGTGCCAAAGCGCAAGACA
AGGCCCGGGTTTTGGTATCCTCTCTCAGAGACAAAAAAGAAGAGGCCGTTCAAGTACTTCTGGAAACCTGCCTTCACCTG
GAAGGAAAGCCCACCCAT--
>Tarsius_syrichta_PhilipinesTarsier_NW_007252175.1_-_CASP5??
ATGGCTGACGACAACCACAGAAAAAACCCA---CCGAAGATTTTTGAAACCCTCGCCAAAAGTTTCCTCAATGATGCTTT
GGATAATTTGATGAAAAAAAATGTGGTGAAATTAAAGGAAGAGAAAAAGAAAAACTATTATGATGCCAAAATTGAAGTCA
AGGCCCTGTACTTGTTAGACTCTGTC---GGAAAGAAGCATGTAGCAGCTCAAAAGTTCATCCAAAACGTCCTTACCATC
ATTCAAAAGGCCACCAAT--
>_R_night_monkey_pCARD16_gDNA
ATGGCTGACAAGATCCTGAAGGAGAAGAGA---AAGCTGTTTATCCGTTCAGTGGGTGAAGGTACAATAAATGGCTTACT
GGATGAATTATTAGAGAAAAGTGTGCTGAACGAGGAAGAGATGGAGAAAGTAAAACGTGAAAATGCCACAGTCATGGATA
AGGCCCGAGCTTTGTTTGACTCTGTTATTCGGAAAGGGGCTCTGGCATGCCAAATTTTCGTCACATACATTTGTGAAGAA
GACAGTCACCTCTCAGAG--
>_R_colobus_pC5_gDNA
ATGGCTGAAGACAACTGCAAAAAAAAACGC---CGTAAGGTGTTGGAATACCTGGGCAAAGATATGCTTCATGGTGTTTT
TAATTATTTGGCAAAACACGATGTTCTGACATTGAAGGAAGAGGAAAAGAAAAAATACTACGATGCCAAAATTGAAGACA
AGGCCCTGATCTTGGTAGACTCTACG---CGAAAGAATCGTGCGGCTCATCAAAGGTTTACCCAAATCCTTCTCAATATG
GACCAAAGGATCACCAGT--
>crab_eating_macaque_NC_052268.1_-_Caspase_12
ATGGCTGATAAGAAACCATCCGAGGATCCA---GTCAACATGGTGAAGTTGCTGACCAGGAACGTTCTAGATGGCATTTT
TGATGACTTGATGGAAAATAATGTGTTAAATACGGAAGAGTTACGCAATCTAGGAAAAGGTTTGAACTTCATGGTGAACA
ACGCTGGAAACCTAGTTGATAACATCACTGAGAAAGCGCAAATGGTAGGCAAAATACTTAAGGACCGCCTATCGAGTCAC
CCAAAACAGAGGGTGGAT--
>olive_baboon_pC1_gDNA
ATGGCTGACAAGGTCCTGAAGGAGAAGAGA---AAGCTGTTTATCCATTCCACGGGTGAAGGTACAATAAATGGCTTACT
GGATGAATTATTACAGACAAGGGTGCTGAACCAGGAAGAGATGGAGAAAGTAAAACGTGAAAATCCTACAGTTATGGATA
AGGCCCGAGCTGTGATTGACTCTGTTATTCGCAAAGGGGCACAGGCATCCCAAATTTGCATCACATACATTTGTGAAGAA
GATAGGTACCTTTCAGCA--
>crab_eating_macaque_pC1_gDNA
ATGGCTGACAAGGTCCTGAAGGAGAAGAGA---AAGCTGTTTATCCATTCCACGGGTGAAGGTACAATAAATGGCTTACT
GGATGAATTATTACAGACAAGGGTGCTGAACCAGGAAGAGATGGAGAAAGTAAAACGTGAAAATCCTACAGTTATGGATA
AGGCCCGAGCTGTGATTGACTCTGTTATTCGCAAAGGGGCACAGGCATCCCAAATATGCATCACATACATTTGTGAAGAA
GACAGGTACCTTTCAGCA--
>_R_rhesus_pC1_gDNA
ATGGCTGACAAGGTCCTGAAGGAGAAGAGA---AAGCTGTTTATCCATTCCACGGGTGAAGGTACAATAAATGGTTTACT
GGATGAATTATTACAGACAAGGGTGCTGAACCAGGAAGAGATGGAGAAAGTAAAACGTGAAAATCCTACAGTTATGGATA
AGGCCCGAGCTGTGATTGACTCTGTTATTCGCAAAGGGGCACAGGCATCCCAAATATGTATCACATACATTTGTGAAGAA
GACAGGTACCTTTCAGCA--
>chimpanzee_NC_036890.1_(reversed)_-_CARD17
ATGGCCGACATGATCCTCCTGAAGAAGAGA---TGGCTGCTTATCAATTCATTGGGTGAAGGTACAATAAATGGCTTACC
GGATGAATTATTGGAGACAAATGTGCTGAGCCAGGAAGACACAGAGATAGTAAAATGTGAAAATATTACAGTTATGGATA
AGGCCCGAGCTTTGCTTGACGCTGTTTTTCGGAAAGGGGCACGGGCATGTGAAATTTGCATCACATACATTTGTGAAGAA
GACAGGTACCTCTCAGCA--
>_R_night_monkey_pC4_gDNA
ATGGCAGAAGGCAACCAAAGAAAAAAACCA---CTTAAGATGTTGGAATCCTTGGGCAAAGATTTCCTCACTGGTGTTTT
GGATAACTTGGTGGAACAAAATGTGCTGAACTGGAAGGAAGAGGAAAAGAAGAAATATTATGATGCCAAAACTGAAGACA
AGGTTCGGGTCGTGGCAGACTCTATGCAAAAGAAACAACGTATGGCAGGGCAAATGCTTCTCCAAACCTTTTTTAACATA
GACCAAATATCCCCCAAT--
>crab_eating_macaque_pCARD18_gDNA
ATGGCTGACCAACTCTTGCATAAAAAGAGA---ATAATTTTTATCCATTCAGTGGGTGCAGGCACAATAAATGCCTTGCT
GGATTGCCTATTAGAGGATGAAATTATTAGCCAGGAAGACATGAACAAAGTGAGAGATGAAAATGACACTGTCATGGATA
AGGCTCGAGTCTTGATTGACCTTGTTATCGGAAAAGGACCCAAGTCTTGCCTCAAATTTATCAAACATCTCTGTGAAGAA
GACCCTCAATTGCACAAA--
>_R_colobus_pC4_gDNA
ATGGCAGAGGGCAACCAGAGAAAAAAACCA---CTTAAGATGCTGGAATCCCTGGGCAAAGATTTCCTCACTGGCGTTTT
GGATAACTTGGTGGAACAAAATGTGCTAAACTGGAAGGAAGAGGAAAAAAAGAAATATTATGATGCAAAAACTGAAGATA
AAGTTCGGGTCATGGCAGACTCTATCCAAGAGAAACAACGTATGGCAGGTCAAATGCTTCTTCAAACCTTTTTTAACATA
GACCAAATATCCCCCAGT--
>crab_eating_macaque_pC4_gDNA
ATGGCGGAGGGCAACCAGAGAAAAAAGCCA---CTTAAGATGTTGGAATCCCTGGGCAAAGATTTCCTCACTGGCGTTTT
GGATAACTTGGTGGAACAGAATGTGCTGAACTGGAAGGAAGAGGAAAAAAAGAAGTATTATGATGCAAAAACTGAAGACA
AAGTTCGGGTCATGGCAGACTCTATCCAAGAGAAACAACGTATGGCAGGTCAAATGCTTCTTCAAACCTTTTTTAACATA
GACCAAATATCCCCCAGT--
>_R_rhesus_pC4_gDNA
ATGGCGGAGGGCAACCAGAGAAAAAAGCCA---CTTAAGATGTTGGAATCCCTGGGCAAAGATTTCCTCACTGGCGTTTT
GGATAACTTGGTGGAACAGAATGTGCTGAACTGGAAGGAAGAGGAAAAAAAGAAGTATTATGATGCAAAAACTGAAGACA
AAGTTCGGGTCATGGCAGACTCTATCCAAGAGAAACAACGTATGGCAGGTCAAATGCTTCTTCAAACCTTTTTTAACATA
GACCAAATATCCCCCAGT--
>_R_rhesus_pCARD18_gDNA
ATGGCTGACCAACTCTTGCATAAAAAGAGA---ATAATTTTTATCCATTCAGTGGGTGCAGGCACAATAAATGCCTTGCT
GGATTGCCTATTAGAGGATGAAATTATTAGCCAGGAAGACATGAACAAAGTGAGAGATGAAAATGACACTGTCATGGATA
AGGCTCGAGTCTTGATTGACCTTGTTATCAGAAAAGGACCCAAGTCTTGCCTCAAATTTATCAAACATCTCTGTGAAGAA
GACCCTCAATTGCACAAA--
>_R_chimpanzee_pC1_gDNA
ATGGCTGACAAGTTCCTGAAGGAGAAGAGA---AAGCTGTTTATCCGTTCCATGGGTGAAGGTACAATAAATGGCTTACT
GGATGAATTATTACAGACAAGAGTGCTGAACCAGGAAGAGATGGAGAAAGTAAAACGTGAAAATGCTACAGCTATGGATA
AGACTCGAGCTTTGATTGACTCCGTTATTCCGAAAGGGGCACAGGCATGCCAAATTTGCATCACATACATTTGTGAAGAA
GACAATTACCTCTCAGCA--
>_R_chimpanzee_pC5_gDNA
ATGGCTGAAGACAGCGGCAAAAAAAAAAGG---CGTAAGATGTTGGAATACCTGGGCAAAGATGTTCTTCATGGTGTTTT
TAATTATCTGGCAAAACACGATGTTCTGACATTGAAGGAAGAGGAAAAGAAAAAATATTATGATGCCAAAATTGAAGACA
AGGCCCTGATCTTGGTAGACTCTTTG---CGAAAGAATCGCGTGGCTCATCAAATGTTTACCCAAACACTTCTCAATATG
GACCAAAAGATCACCAGT--
>chimpanzee_NC_036890.1_(reversed)_-_CARD_17
ATGGCAGACAAGGTCCTGAAGGAGAAGAGA---AAGCAGTTTATCTGTTCAGCGGGTGAAGGTACAATAAATGGCTTACT
GGATGAATTATTCGAGACAAGGGTGCTGAGCCAGGAAGAGATAGAGATAGTAAAATGTGAAAATGCTACAGTTATGGATA
AGGCCCAAGCTTTGCTTGACTCTGTTATTCGGAAAGGGGCTCCGGCATGCCAAATTTGCATCACATACATTTGTGAAGAA
GACAGTCACCTCTCAGCA--
>_R_colobus_pCARD18_gDNA
ATGGCTGACCAACTCTTGCGTAAAAAGAGA---AGAATTTTTATCCAATCAGTGGGTGCAGGCACAATAAACGCCTTGCT
GGATTGCCTATTAGAGGATGAAATTATTAGCCAGGAAGACATGAACAAAGTGAGAGATGAAAATGACACTGTCATGGATA
AGGCTCGAGTCTTGATTGACCTTGTTATCGGAAAAGGACCCAAGTCTTGCCTCAAATTTATCAAGCATCTCTGTGAAGAA
GACCCTCAATTGCACAAA--
>Tarsius_syrichta_PhilipinesTarsier_NW_007252175.1_-_CASP_5?
ATGGCTGAAAAGTGCAAAAAAACCCCACAT---AAGAGTATTTTTAGATCCACGAGCAAAGCTGTCGGTCATAGAATTTT
GAATAACTTG---GAGCAAAATATGCTGAAACTAAAGGAAGAGGAAAAGAGAAAATATTATCATGCTGACCTTGAAAACA
AAGTCCGGGTCTTGGTAGACTTTGTGCTAGAGAAACAT---ATGACAGATCAAACGTTTATTCCAGTGCTTCTTAATATG
GTTCAGAAGTTCAACAGG--
>white_cheeked_gibbon_NC_044395.1_-_Caspase_5
ATGGCTGAAGACAGCTGCAAAAAAAAAAGG---CGTAAGATGTTGAAATACCTGGGCAAAGATGTTCTTCATGGTGTTTT
TAATTATTTGGCAAAACACGATGTTCTGACATTGAAGGAAGAGGAAAAGAAAAAATATTATGATGCCAAAATTGAAGACA
AGGCCCTGATCTTGGTAGACTCTGTG---AGAAAGAATCGCGTGGCTCATCAAATGTTTACCCAAACACTTCTCAATATG
GACCAAAAGATCACCAGT--
>_R_human_pCARD16_gDNA
ATGGCCGACAAGGTCCTGAAGGAGAAGAGA---AAGCTGTTTATCCATTCCATGGGTGAAGGTACAATAAATGGCTTACT
GGATGAATTATTACAGACAAGGGTGCTGAACCAGGAAGAGATGGAGAAAGTAAAACGTGAAAATGCTACAGTTATGGATA
AGACCCGAGCTTTGATTGACTCCGTTATTCCGAAAGGGGCACAGGCATGCCAAATTTGCATCACATACATTTGTGAAGAA
GACAGTTACCTCTCAGCA--
>borneo_orangutan_pC1_gDNA
ATGGCCGACAAGGTCCTGAAGGAGAAGAGA---AAGCTGTTTATCCGTTCCATGGGTGAAGGCACGATAAATGGCTTACT
GGATGAATTATTACAGACAAGGGTGCTGAACAAGGAAGAGACAGAGAAAGTAAAACGTGAAAATGCTACAGTTATGGATA
AGACCCGAGCTTTGCTTGACTCTCTTATTCCGAAAGGGGCACGGGCATGTGAAATTTGCATCACATACATTTGTGAAGAA
GACAGTTACCTCTCAGCA--
>_R_marmoset_pC4_gDNA
ATGGCAGAAGGCAACCAAAGGAAAAAAACA---CTTAAGATGTGGGAATCCTGGGGCAAAGGTGTCCTCACTGGCGCTTT
GGATGACTTGGTGGAACAAGACGTGCTGAACTGGAAGGAGGAGGACAAGAAGAAGTATTACGATGCCAAAACTAAAGACA
AGGTTCGGGTCGTGGCGGACTCTATGAAAAAGAACCAACGTATGGCAGGGAAGATGCTTCTCAACACCTTTTTCAACATA
GACCAGATATCCCCCAAG--
>borneo_orangutan_JAKFHH010002761.1_-_CARD17_partial
ATGGCAGACAAGGTCCTGAAGGGGAAGCGA---AAGCTGTTTATCCGTTCAGTGGGTGAAGGTACGATAAATGGCTTACT
GGGTGAATTATTTGAGACAAGGATGCTGAGCCAGGAAGAGATGGAGATAGTAAAATGGGAAAATGCTACAGTTATGGATA
ACGCCCGAGCTTTGCTTGACTCTGCTGTTCAGAAAGGGGCTCCAGCATGCCAAATTTGCATCACATACATTTGTGAAGAA
GACAGGTACCTCTCAGCA--
>Tarsius_syrichta_PhilipinesTarsier_NW_007252175.1_-_CASP1
ATGGCTGACAAGGTTCTGAAGGAGAAGAGG---AGGAAGTTTATCCATTCGGTGAATGCAGCTACTATCAATGGCTTGCT
GGATGAATTGCTAGAGAAAAGAGTGTTGAACCAAGAAGAGATGGAGAGAATAAGAGATGAAAATCCTGTAGTTACGGATA
AGGCCCGAAATCTGCTTGACTGGGTCATTCGGAAAGGACCCAGGGCATGTCAAGTCTTCATAGACCATATTTGTGAAGAT
GACTGCCACCTCTCCTCA--
>_R_gorilla_pC1_gDNA
ATGGCCGACAAGGTCCTGAAGGAGAAGAGA---AAGCTGTTTATACGTTCCATGGGTGAAGGTACAATAAATGGCTTACT
GGATGAATTATTACAGACAAGGGTGCTGAACAAGGAAGAGATGGAGAAAGTAAAACGTGAAAATGCTACAGTTATGGATA
AGACCCGAGCTTTGATTGACTCCGTTATTCCGAAAGGGGCACAGGCATGCCAAATTTGCATCACATACATTTGTGAAGAA
GACAGTTACCTCTCAGCA--
>_R_human_pC1_gDNA
ATGGCCGACAAGGTCCTGAAGGAGAAGAGA---AAGCTGTTTATCCGTTCCATGGGTGAAGGTACAATAAATGGCTTACT
GGATGAATTATTACAGACAAGGGTGCTGAACAAGGAAGAGATGGAGAAAGTAAAACGTGAAAATGCTACAGTTATGGATA
AGACCCGAGCTTTGATTGACTCCGTTATTCCGAAAGGGGCACAGGCATGCCAAATTTGCATCACATACATTTGTGAAGAA
GACAGTTACCTCTCAGCA--
>Nycticebus_coucang_SlowLoris_NC_069785.1_(reversed)_-_CASP4_(reversed)
ATGGCTGAGAACAACCAAGAAAACAAGAAACCACTTAAGATGTTGGAAGCCTTCAGCAAAGATGTCATCAACGAATTTTT
TAATACCTTGTTGGATAAAAATGTGGTGAAAATAAAGGAAGAAGAAAAGGAAAAATATCATAGTGCAGGAACAAAAGACA
AGGCCCGGATCTTCGGAGCCTCTTTAAAAGAGAAACAGGAGGAGGCAGCTCGATTGCTTATTGAAAGCTGCCTTTACCTG
GAGGAAAAGCCCACCAAC--
>Lemur_catta_RingTailedLemur_NC_059134.1_-_CARD_(reversed)
ATGGCCAACAAGGTCCTGAAGGAGAAGAGG---AGACAGTTTATCCGCTCAGTGGGCGCAGGTACCATAAATGGCTTGCT
GGATGAATTATTAGAGAAAAGGGTGCTGAACCAGGAAGAGATGGAGAAAGTAAGAGATGAAAATCCTACAGTTATGGATA
AAGCCCGAGCTTTGATTGACGCTGTCATTCAGAAAGGGCCCCAGGTGACTGCCACCTTG---------------------
---------CAGGGACCCTG
>capuchin_KV389597.1_(reversed)_-_CARD17
ATGGCTGACAAGATCCTGAAGGAAAAGAGG---AAGCTGTTTATCCGTTCAGCAGATGCAGATACATTAAATGGCTTACT
GAATGAATTATTAGAGAAAAGGGTGCTGAAACAGGAAGAGGTGGAGATAGTAAAATGTGAAAATGCTACATCTATGGATA
AGTCCCGAGCTTTGCTTGACTCTGTTATTCGGAAGGGGGCTCTGGCATGCCAAATTTTCATCACATATATTTGCAAAGAA
GATTGTCGTCTCTCAGCA--
>borneo_orangutan_pC5_gDNA
ATGGCTGAAGACAGCTGCAAAAAAAAAAGG---CGTAAGATGTTGGAATACCTGGGCAAAGATGTTCTTCATGGTGTTTT
TAATCATTTGGCAAAACACGATGTTGTGACATTGAAGGAAGAGGAAAAGAAAAAATATTATAATGCCAAAATTGAAGACA
AGGCCCTGATCTTGGTAGACTCTGTG---CGAAAGAATCGCGTGGCTCATCAAATCTTTATCCAAACACTTCTCGATATG
GACCAAAAGATCACCAGT--
>_R_white_cheeked_gibbon_pC5_gDNA
ATGGCTGAAGACAGCTGCAAAAAAAAAAGG---CGTAAGATGTTGGAATACCTGGGCAAAGATGTTCTTCATGGTGTTTT
TAATCATTTGGCAAAACACGATGTTGTGACATTGAAGGAAGAGGAAAAGAAAAAATATTATAATGCCAAAATTGAAGACA
AGGCCCTGATCTTGGTAGACTCTGTG---CGAAAGAATCGCGTGGCTCATCAAATCTTTATCCAAACACTTCTCGATATG
GACCAAAAGATCACCAGT--
>_R_sumatran_orangutan_pC5_gDNA
ATGGCTGAAGACAGCTGCAAAAAAAAAAGG---CGTAAGATGTTGGAATACCTGGGCAAAGATGTTCTTCATGGTGTTTT
TAATCATTTGGCAAAACACGATGTTGTGACATTGAAGGAAGAGGAAAAGAAAAAATATTATAATGCCAAAATTGAAGACA
AGGCCCTGATCTTGGTAGACTCTGTG---CGAAAGAATCGCGTGGCTCATCAAATCTTTATCCAAACACTTCTCGATATG
GACCAAAAGATCACCAGT--
>borneo_orangutan_JAKFHH010002761.1_-_CASP12
ATGGCTGATAAGCAGCCATCCGATGATCCA---GTCAACATGGTGAAGTTGCTGGCCAGGAACGTTCTAGATGGCATTTT
TGATGACTTGATGGAAAATAATGTGTTAAATACCGAAGAGTTACGCAGTCTAGGAAAAGGTGTGAACTTCCTGGTGAACA
ACGCTGAAAACCTAGTTGATAATATCACTGAGAAAGCTCAAATGGCAGGCAAAATACTTAAGGACCGCCTATTGAATCCC
CCAAAACAGAGGGCAGAT--
>_R_gorilla_pC5_gDNA
ATGGCTGAAGACAGCTGCAAAAAACAAAGG---CGTAAGATGTTGGAATACCTGGGCAAAGATGTTCTTCATGGTGTTTT
TAATTATTTGGCAAAACACGATGTTCTGACACTGAAGGAAGAGGAAAAGAAAAAATATTATGATGCCAAAATTGAAGACA
AAGCCCTGATCTTGGTAGACTCTGCG---CGAAAGAAGCGCGTGGCTCATCAAATGTTTACCCAAACCCTTCTCAATATG
GACCAAAAGATCACCAGT--
>_R_capuchin_pC1_gDNA
ATGGCTGACAAGATCCTGAAGGAGAAGAGA---AAGCTGTTTATCCATTCAGTGGGTGAAGGTACAATAAATGGCTTACT
GGATGAATTATTAGAGAAAATGGTGCTGAACGAGGAAGAGATGGAGAAAGTAAAACGTGAAAATGCTACAGTTATGGATA
AGGCCCGAGCTTTGTTTGACTCTGTTATTCGGAAAGGGGCTCGGGCATGCCAAGTTTGCATCACATACATTTGCGAAGAA
GATTGTCACCTCTCAGCA--
>olive_baboon_pC5_gDNA
ATGGCTGAAGACAGCTGCAAAAAAAAACGC---CGTAAGGTGTTGGAATACCTGGGCAAAGATATGCTTCATGGTGTTTT
TAATCATTTGGCAAAACACGATGTTCTGACATTGAATGAAGAGGACAAGAAAAATTATTACAATGCCAAAATTGAAGACA
AGGCCCTGATCTTGGTAGACTCTGTG---CGAAAGAATCGCGTGGCTCATCAAAGGTTTACCCAAACCCTTCTCAATATG
GACCAAAGGATCACCAGT--
>squirrel_monkey_NW_024100923.1_(reversed)_-_CARD16_1
ATGGCTGACAAGATCCTGAAGGAGAAGAGA---GAGCTGTTTATCCAATCAGTGAGTGAAGGTACAATAAATGGCTTACT
GGATGAATTATTAGATAAAAGGGTGCTGAACCAGGAAGAGAAGGAGAAAGTACAATGTGAAAATGCTACATCTATGGATA
AAGCCCGAGCTTTGCTTAACTCTCTTATTTGGAAAGGGGCTTGGGCATGCCAAGTTTGCATCACATACATTTGCGAAGAA
GACTATTACCTCTCAGCA--
>Nycticebus_coucang_SlowLoris_NC_069785.1_(reversed)_-_CASP1
ATGGCCGACAAGGTCCTGAAGGAGAAGAGG---AGGCTGTTTATCCAGTCAGTAGGCACAGGTACCATAAATGGCTTGCT
GGATGAATTATTAGAGAAAAGGGTGCTGAACCAGGAAGAGATGGAGAAAGTAAGAGACGAGAATGCTACAGTGATGGACA
AGGCCCGGGCTTTGATCGATGGCGTCATTCGGAAAGGGCCCCTGGCGAGCCAGGTTTTCATCAGAAACATACTTCACAAT
GACTGCCACCTCTCAGGT--
>Lemur_catta_RingTailedLemur_NC_059134.1_-_CASP12
ATGGCTGCCAAGGGACCACCCGAAGACCCA---GTCAACAAGGTGAAGTTGATGGCCAGGAATGTGCTTGATGGCATTTT
TGATGACTTGATAGAAAATAGTGTGTTAAACAGAGATGAGTTATGCAAATTAGGAGATGGTGTGAACTTCATCATGAACA
ACGCTGAAAACCTGGTTGATGATATCACTGAGAAAACTCAAATGGCAGGCAAAATATTTATGGACCGCCTCTTCAAGCAA
AAGATACCAAAGGCAGAT--
>borneo_orangutan_JAKFHH010002761.1_-_CARD17_(reversed)
ATGGCCAACAAGGTCCTGAAGGGGAAGAGA---AAGCTGTTTATCCGTTCAGTGGGTGAAGGTACGATAAATGGCTTACT
GGGTGAATTATTCGAGACAAGCGTGCTGAACAAGGAAGAGATAGAGAGAGTAAAATGGGAAAATGTTACAGTTATGAATA
AGGCCCGAGCTTTGCTTGACTCTGCTGTTCAGAAAGGGGCTCCGGCATGCCAAATTTGCATCACATACATTTGTGAAGAA
GACAGGTACCTCTCAGCA--
>Nycticebus_coucang_SlowLoris_NC_069785.1_(reversed)_-_CARD18?
ATGGCTGACCAAATCCTGGCAGGGAAGAGG---AATTTGTTTATCCATTCAGTGAGCGAGGGTGTAATAAATTGTTTGCT
GGATGACCTACTTGAGGATGAAGTGATAAATCAGGAGGAGATGTGCCAAGTGAAATATAAAAATGCCACAGTCATGGATA
AGGCTCGAGTCTTGATTGACATGGTCATTGGGAAAGGGCCTGGAGCTTCTAGATCATTTATCAAACATCTCCGTCAAGAA
GATGGTGAACTGCCCTCA--
>newrhesus_pC5_gDNA
ATGGCTGAAGATAGCTGCAAAAAAAAACGC---CGTAAGGTGCTGGAATACCTGGGCAAAGATATGCTTCATGGTGTTTT
TAATCATTTGGCAAAACACGATGTTCTGACATTGAATGAAGAGGAAAAGGAAAATTATTACAATGCCAAAATTGAAGACA
AGGCCCTGATCTTGGTAGACTCTGTG---CGAAAGAATCGCGTGGCTCATCAAAGGTTTACCCAAACCCTTCTCAATATG
GACCAAAGGATCACCAGT--
>_R_leaf_monkey_pCARD16_gDNA
ATGGCCGATAAGGTCCTGAAGGAGAAGAGA---AAGCTGTTTATCCATTCCACGGGTGAAGGTACAATAAATGGTTTACT
GGATGAATTATTACAGACAAGGGTGCTGAACCAGGAAGAGATGGAGAAAATAAAACGTGAAAATCCTACAGCTATGGATA
AGGCCCGAGCTGTGATTGACTCTGTTATTCGCAAAGGGGCACAGGCATCCCAAATTTTCATTACATACATTTGTGAAGAA
GACAGGTACCTTTCAGCA--
>crab_eating_macaque_pCARD16_gDNA
ATGGCCGACAAGGTCCTGAAGGAGAAGAGA---AAGCTGTTTATCCATTCCATGGGTGAAGGTACAATAAATGGTTTACT
GGATGAATTATTACAGACAAGGGTGCTGAACCAGGAAGAGATGGAGAAAATAAAACGTGAAAATCCTACAGTTATGGATA
AGGCCCGAGCTGTGATTGACTCTGTTATTCGCAAAGGGGCACAGGCATCCCAAATTTTCATTACATACATTTGTGAAGAA
GACAGGTATCTTTCAGCA--
>crab_eating_macaque_pC5_gDNA
ATGGCTGAAGACAGCGGCAAACAAAACCTC---CATAAGGTGTTGGAATACCTGGGCAAAGATATGCTTCATGGTGTTTT
TAATCATTTGGCAAAACACGATGTTCTGACATTGAATGAAGAGGAAAAGCAAAATTATTACAATGTCAAAATTGAAGACA
AGGCCCTGATCTTGGTAGACTCTGTG---CGAAAGAATCGCGTGGCTCATCAAAGGTTTACCCAAACCCTTCTCAATATG
GACCAAAGGATCACCAGT--
>_R_colobus_pCARD16_gDNA
ATGGCCGACAAGGTCCTGAAGGAGAAGAGA---CAGCTGTTTATCCATTCCACGGGTGAAGGTACAATAAATGGTTTACT
GGATGAATTATTACAGACAAGGGTGCTGAACCAGGAAGAGATGGAGAAAATAAAACGTGAAAATCCTACAGTTATGGATA
AGGCCCGAGCTGTGATTGACTCTGTTATTCGCAAAGGGGCACAGGCATCCCAAATTTTCATTACATACATTTGTGAAGAA
GACAGGTACCTTTTAGCA--
>_R_leaf_monkey_pC4_gDNA
ATGGCAGAGGGCAACCAGAGAAAAAAGCCA---CTTAAGATGCTGGAATCCCTGGGCAAAGATTTCCTCACTGGCGTTTT
AGATAACTTGGTGGAACAAAATGTGCTGAACTGGAAGGAAGAGGAAAAAAAGAAATATTATGATGCAAAAACTGAAGACA
AAGTTCGGGTCATGGCAGACTCTATGCAAGAGAAACAACGTATGGCAGGTCAAATGCTTCTTCAAACCTTTTTTAACATA
GACCAAATATCCCCCAGT--
>olive_baboon_pCARD16_gDNA
ATGGCCGACAAGGTCCTGAAGGAGAAGAGA---AAGCTGTTTATCCATTCTATGGGTGAAGGTACAATAAATGGTTTACT
GGATGAATTATTACAGACAAGGGTGCTGAACCAGGAAGAGATGGAGAAAATAAAACGTGAAAATCCTACAGTTATGGATA
AGACCCGAGCTGTGATTGACTCTGTTATTCGCAAAGGGGCACAGGCATCCCAAATTTTCATTACATACATTTGTGAAGAA
GACGGGTACCTTTCAGCA--
>_R_squirrel_monkey_pC1_gDNA
ATGGCTGACAAGATCCTGAAGGAGAAGAGA---AAGCTGTTTATCCAATCAGTGAGTGAAGGTATGATAAATGGCTTACT
GGATGAATTATTAGAGAAAATGGTGCTGAACCAGGAAGAGATGGAGAAAGTAAAATGTGAAAATGCTACAGTTATGGATA
AAGCCCGAGCTTTGTTTGACTCTGTTATTCGGAAAGGGGCTCGGGCATGCCAAGTTTGCACCACATACATTTGCGAAGAA
GATGGTCACCTCTCAGCA--
>rhesus_NC_041767.1_-_Caspase_12_(reversed)
ATGGCTGATAAGAAACCATCCGAGGATCCA---GTCAACATGGTGAAGTTGCTGACCAGGAACGTTCTAGATGGCATTTT
TGATGACTTGATGGAAAATAATGTGTTAAATACGGAAGAGTTACACAATCTAGGAAAAGGTTTGAACTTCATGGTGAACA
ACGCTGGAAACCTAGTTGATAACATCACTGAGAAAGCGCAAATGGTAGGCAAAATACTTAAGGACCGCCTATTGAGTCAC
CCAAAACAGAGGGCGGAT--
>leaf_monkey_NW_022681473.1_(reversed)_-_CARD_17
ATGGCCAACAAGGTCCTGAAGGAGAAGAGA---AAGCTGTTAATCCGTTCCATGGGTGAAGGAACAATAAATGGCTTACT
GGATGAATTATTACAGACAAGGGTGCTGAACCAGGAAGAGATGGAGAAAGTAAAACGTGAAAATGCTACAGTTATGGATA
ATGCCCGAGCTCTGCTTGACTCTTTATTCGGAAAGGGGCTCCGGCATGCCATAACATTTGTCACCTGGCAGGGACACTGG
GACTCTCAGATCACCTTA--
>_R_leaf_monkey_pCARD18_gDNA
ATGGCTGACCACCTCTTGCATAAAAAGAGA---AGAATTTTTATCCAATCAGTGGGTGCAGGCACAATAAATGCCTTGCT
GGATTGCCTATTAGAGGATGAAATTATTAGCCAGGAAGACATGAACAAAGTGAGAGATGAAAATGACACTGTCATGGATA
AGGCTCGAGTCTTGATTGACCTTGTTATCGGAAAAGGACCCAAGTCTTGCCTCAAATTTATCAAGCATCTCTGTGAAGAA
GACCCTCAATTGCACAAA--
>_R_gorilla_pCARD18_gDNA
ATGGCTGACCAACTCTTGCGTAAAAAGAGA---AGAATTTTTATCCATTCAGTGGGTGCAGGCACAATAAATGCCTTGCT
GGATTGCCTATTAGAGGATGAAGTTATTAGCCAGGAAGACATGAACAAAGTGAGAGATGAAAATGACACTGTCATGGATA
AGGCTCGAGTCTTGATTGACCTTGTTACTGGAAAAGGACCCAAGTCTTCCTGCAAATTTATCAAGCGTCTCTGTGAAGAA
GACCCTCAATTGCCCTAA--
>white_cheeked_gibbon_c1
ATGGCCGACAAGGTCCTGAAGGAGAAGAGA---AAGCTGTTTATCCGTTCCATGGGTGAAGGTACAATAAATGGCTTGCT
GGATGAATTATTACAGACAAGGGTACTGAACCAGGAAGAGATGGAGAAAGTAAAACGTGAAAATGCTACAGTTATGGATA
AGACCCGAGCTTTGATTGACTCCGTTACTCCGAAAGGGGCACAGGCATGCCAAATTTGCATCACATACATTTGTGAAGAA
GACAAGTACCTCTCAGCA--
>_R_siamang_pC1_gDNA
ATGGCCGACAAGGTCCTGAAGGAGAAGAGA---AAACTGTTTATCCGTTCCATGGGTGAAGGTACAATAAATGGCTTACT
GGATGAATTATTACAGACAAGGGTGCTGAACCAGGAAGAGATGGAGAAAGTAAAACGTGAAAATGCTACAGTTATGGATA
AGACCCGAGCTTTGATTGACTCCGTTACTCCGAAAGGGGCACAGGCATGCCAAATTTGCATCACATACATTTGTGAAGAA
GACAAGTACCTCTCAGCA--
>human_NC_000011.10_(reversed)_-_CARD_17
ATGGCCGACAAGGTCCTGAAGGAGAAGAGA---AAGCAGTTTATCCGTTCAGTGGGCGAAGGTACAATAAATGGCTTACT
GGGTGAATTATTGGAGACAAGGGTGCTGAGCCAGGAAGAGATAGAGATAGTAAAATGTGAAAATGCTACAGTTATGGATA
AGGCCCGAGCTTTGCTTGACTCTGTTATTCGGAAAGGGGCTCCAGCATGCCAAATTTGCATCACATACATTTGTGAAGAA
GACAGTCACCTCTCAGCA--
>Cephalopachus_bancanus_HorsfieldTarsier_JAPVLO010000002.1_(reversed)_-_CASP_12
ATGGCTGATAAGAGATCATCCGAAGATCAA---ATCAAGATGGTGAAGTCAATTGCCAAGAACATTGTCAGTGATGTTTT
TGATGACTTGACGGAAAGTAACGTGTTAAACAGAGACAACTTGCGCAGTTTAGGGGAAGGCGTGAGCTGCGTTGTGAACA
ACGCTGAAAATCTGTTAGAGAATATCGCTGAGAAAACTCAAATAGCAGGAAAAATACTTATGAACCACCTCTTCAGTTAC
AAAAACCAGAAAGCAGAT--
>_R_chimpanzee_pCARD16_gDNA
ATGGCCGACAAGGTCCTGAAGGAGAAGAGA---AAGCTGTTTATCCATTCCATGGGTGAAGGTACAATAAATGGCTTACT
GGATGAATTATTACAGACAAGGGTGCTGAACCAGGAAGAGATGGAGAAAGTAAAATGTGAAAATGCTACAGTTATGGATA
AGACCCGAGCTTTGATTGACTCCGTTATTCCGAAAGGGGCACAGGCATGCCAAATTTGCATCACATACATTTGTGAAGAA
GACAGTTACCTCTCAGCA--
>_R_marmoset_pC1_gDNA
ATGGCTGACAAGATCCTGAAGGAGAAGAGG---AGGCTCTTTATCCGTTCAGTGGGTGAAGGTACAATAAATGGCTTACT
GGATGAATTACTAGAGAAAGGGGTGCTGAACGAGGAAGAGATTGAGAAAGTAAAACGTGAAAATGCCACAGTCATGGATA
AGGCCCGAGCTTTGCTTGACTCTGTTATTCGGAAGGGGGCTCGGGCATGCCAAGTTTGCATCACGTACATTTGTGAAGAG
GATCGTCACCTCTCAGCA--
>_R_human_pC4_gDNA
ATGGCAGAAGGCAACCACAGAAAAAAGCCA---CTTAAGGTGTTGGAATCCCTGGGCAAAGATTTCCTCACTGGTGTTTT
GGATAACTTGGTGGAACAAAATGTACTGAACTGGAAGGAAGAGGAAAAAAAGAAATATTACGATGCTAAAACTGAAGACA
AAGTTCGGGTCATGGCAGACTCTATGCAAGAGAAGCAACGTATGGCAGGACAAATGCTTCTTCAAACCTTTTTTAACATA
GACCAAATATCCCCCAAT--
>borneo_orangutan_pC4_gDNA
ATGGCAGAAGGCAACCACAGAAAAAAACCA---CTTAAGATGTTGGAATCCCTGGGCAAAGATTTCCTCACTGGTGTTTT
GGATAACTTGGTGGAACAAAATGTGCTGAACTGGAAGGAAGAGGAAAAAAAGAAATATTATGATGCTAAAACTGAAGACA
AAGTTCGGGTCATGGCAGACTCTATCCAAGAGAAGCAACGTATGGCAGGACAAATGCTTCTTCAAACCTTTTTTAACATA
GACCAAATATCCCCCAAT--
>_R_sumatran_orangutan_pC4_gDNA
ATGGCAGAAGGCAACCACAGAAAAAAACCA---CTTAAGATGTTGGAATCCCTGGGCAAAGATTTCCTCACTGGTGTTTT
GGATAACTTGGTGGAACAAAATGTGCTGAACTGGAAGGAAGAGGAAAAAAAGAAATATTATGATGCTAAAACTGAAGACA
AAGTTCGGGTCATGGCAGACTCTATCCAAGAGAAGCAACGTATGGCAGGACAAATGCTTCTTCAAACCTTTTTTAACATA
GACCAAATATCCCCCAAT--
>_R_white_cheeked_gibbon_pC4_gDNA
ATGGCAGAAGGCAACCACAGAAAAAAACCA---CTTAAGATGTTGGAATCCCTGGGCAAAGATTTCCTCACTGGTGTTTT
GGATAACTTGGTGGAACAAAATGTGCTGAACTGGAAGGAAGAGGAAAAAAAGAAATATTATGATGCTAAAACTGAAGACA
AAGTTCGGGTCATGGCAGACTCTATCCAAGAGAAGCAACGTATGGCAGGACAAATGCTTCTTCAAACCTTTTTTAACATA
GACCAAATATCCCCCAAT--
>white_cheeked_gibbon_c4
ATGGCAGAAGGCAACCACAGAAAAAAGCCA---CTTAAGATGTTGGAATCCCTGGGCAAAGATTTCCTCACTGGTGTTTT
GGATAACTTGGTGGAACAAAATGTGCTGAACTGGAAGGAAGAGGAAAAAAAAAAATATTATGATGCTAAAACTGAAGACA
AAGTTCGGGTCATGGCAGACTCTATCCAAGAGAAGCAACGTATGGCAGGACAAATGCTTCTTCAAACCTTTTTTAACATA
GACCAAATATCCCCCAAT--
>_R_siamang_pC4_gDNA
ATGGCAGAAGGCAACCACAGAAAAAAGCCA---CTTAAGATGTTGGAATCCCTGGGCAAAGATTTCCTCACTGGTGTTTT
GGATAACTTGGTGGAACAAAATGTGCTGAACTGGAAGGAAGAGGAAAAAAAAAAATATTATGATGCTAAAACTGAAGACA
AAGTTCGGGTCATGGCAGACTCTATCCAAGAGAAGCAACGTATGGCAGGACAAATGCTTCTTCAAACCTTTTTTAACATA
GACCAAATATCCCCCAAT--
>_R_gorilla_pC4_gDNA
ATGGCAGAAGGCAACCACAGAAAAAAGCCA---CTTAAAATGTTGGAATCCCTGGGCAAAGATTTCCTCACTGGTGTTTT
GGATAACTTGGTGGAACAAAATGTACTGAACTGGAAGGAGGAGGAAAAAAAGAAATATTATGATGCTAAAACTGAAGACA
AAGTTCGGGTCATGGCAGACTCTATCCAAGAGAAGCAACGTATGGCAGGACAAATGCTTCTTCAAACCTTTTTTAACATA
GACCAAATATCCCCCAAT--
>_R_chimpanzee_pC4_gDNA
ATGGCAGAAGGCAACCACAGAAAAAAGCCA---CTTAAGATGTTGGAATCCCTGGGCAAAGATTTCCTCACTGGTGTTTT
GGATAACTTGGTGGAACAAAATGTACTGAACTGGAAGGAAGAGGAAAAAAAGAAATATTATGATGCTAAAACTGAAGACA
AAGTTCGGGTCATGGCAGACTCTATCCAAGAGAAGCAACGTATGGCAGGACAAATGCTTCTTCAAACCTTTTTTAACATA
GACCAAATATCCCCCAAT--
>_R_human_pC5_gDNA
ATGGCTGAAGACAGTGGCAAAAAAAAAAGG---CGTAAGATGTTGGAATACCTGGGCAAAGATGTTCTTCATGGTGTTTT
TAATTATTTGGCAAAACACGATGTTCTGACATTGAAGGAAGAGGAAAAGAAAAAATATTATGATACCAAAATTGAAGACA
AGGCCCTGATCTTGGTAGACTCTTTG---CGAAAGAATCGCGTGGCTCATCAAATGTTTACCCAAACACTTCTCAATATG
GACCAAAAGATCACCAGT--
>Lemur_catta_RingTailedLemur_NC_059134.1_-_CARD18
ATGGCCGACAAAATCCTGAGGAAGAAGAGG---AATTTGTTCATCCATTCAGTGGGCGAGGGTACAATAAATGTCTTGCT
GGATGATCTATTAGAGGATGAAGTAATTAGCCAGGAGGAGATGTACAAAGTGAAATATGAAAATTCCACAGTCATGGATA
AGGCTCGAGTCTTGATTGACCTCGTTATTGGGAAAGGACCCCGAGCTTCCCAAAAATTTATCAAGCATCTCTGTGAAGAA
GATCCTGAATTGCACTTA--
>_R_leaf_monkey_pCARD17_gDNA
ATGGCCAACAAGGTCCTGAAGGAGAAGAGA---AAGCTGTTAATCCGTTCCATGGGTGAAGGAACAATAAATGGCTTACT
GGATGAATTATTACAGACAAGGGTGCTGAACCAGGAAGAGATGGAGAAAGTAAAACGTGAAAATGCTACAGTTATGGATA
ATGCCCGAGCTCTGCTTGACTCTGTTATTCGGAAAGGGGCTCCGGCATGCCATATTTGCATCACATACATTTGTGAAGAA
GACAGTCACCTGTCAGCA--
>_R_marmoset_pCARD16_gDNA
ATGGCTGACAAGATCCTGAAGGAGAAGAGA---AAGTTTTTTATCCGTTCAGTGGGTGAAGGTACAATAAATGGCTTACT
GGATGAATTGCTAGAGAAAAGGGTGCTGAACGAGGAAGAGATGGAGAAAGTAAAACGTGAAAACGCCACAGTCATGGATA
AGGCCCGAGCTTTGCTTGACTCTGTTATTCGGAAGGGGGCTCAGGCATGCCACATTTTCATCACATACATTTGTGAAGAG
GATCATCACCTCTCAGAG--
>Nycticebus_coucang_SlowLoris_NC_069785.1_(reversed)_-_CASP12
ATGGCTGCTCAGAGGTCCCTGGAAGACCCG---GTCAACGCGGTGAAGCTGATGGCCAGGAACATGCTCGATGGCATTTT
TGATGACTTG---GAAAATAGCGTGTTAAATACACACGAGTTGCGCAAAATAGAAGAAGGTGTAACTCTCATCGTGAACA
ACACTGGAAACCTGTTTGATGATATCAAAAAGAAAACTCAAAAGGCCAGCAGACTCCTTACGGAACGCCTGCTCAACACG
GAGGCTCAGATGACAGAT--
>olive_baboon_NC_044987.1_-_CARD17_2
ATGGCCGACAAAGTCCCGACGGAAAAGAGA---GAGCTGTTTATCCATTCACTGGGTAAAGGTACAATGAATGGTTTACT
GGATGAATTATTACAGACAAGAGTGCTGAACCAGGAAGAGGTGGAGGAAGTACAACATGAAAATGCTACAGTTACAGCTA
AGGCCCGAGCTTTGCTTGACACCGTTATTCAGAAAGGGACTCTGGCATGCCAAATTTGCATCACATATATTTGTGAAGAA
AACAGGTACCTCACAGCA--
>olive_baboon_NC_044987.1_-_CARD17_1
ATGGCCGACAAGGTCCTGAAGGAGAAGAGA---AAGCTGTTAATCCGTTCCATGGGTGAAGGCACAATAAATGGCTTACT
GGATGAATTATTAGAGACAAGGGTGCTGAACCAGGAAGAAATGGAGAAAGTAAAACGTGAAAATGCTACGGTCATGGATA
AGGCCCGAGCTCTGCTTGACTCTGTTATTCGGAAAGGGGCTCCGGCATGCCATATTTGCATCACATACATTTGTGAAGAA
GACAGTCACCTCTCAGCA--
>_R_night_monkey_pC1_gDNA
ATGGCTGACAAGACCCTGAAGGAGAAGAGA---AAGCTGTTTATCCGTTCAGTGGGTGAAGGTACAATAAATGGCTTACT
GGATGAATTATTAGAGAAAAGCGTGCTGAACCAGGAAGAGATGGAGAAAGTAAAATGTGAAAATGCTACAGTTATGGATA
AAGCCCGAGCTTTGTTTGACTCTGTTATTCGGAAAGGGGTTCGGGCATGCCAAGTTTGCATCACATACATTTGCGAAGAA
GATTGTCACCTCTCAGCA--
>_R_night_monkey_pCARD18_gDNA
ATGGCTGACCAACTCTTGCGTGGAAAGAGA---AGAATTTTTATCCGTTCGGTGGGTGCAGGCACAATAAATGCCTTGCT
GGATTGCCTATTAGAAGGTAGAGTTATTAGCCAGGAAGATACGAACAAAGTGAGAGATGAAAATGACACCGTCATGGATA
AAGCTCGAGCCTTGATTGACCTTGTTATTAGAAAAGGACCAGAGTCTTGCTGCAAATTTATCAAGCATCTCTGTGAAGAA
GACCCTCCAGTGCACAAA--
>_R_capuchin_pCARD18_gDNA
GTGGCTGACCAACTCTTGCATGAAAAGAGA---AGAATTTTTATCCGTTCGGTGGGTGCAGGCACAATAAATGCCTTGCT
TGGTTGCCGATTAGAAGATAGAGTTATTAGCCAGGAAGATACGAACAAAGTGAGAGATGAAAATGACACTGTCATGGATA
AAGCTCGAGCCTTGATTGACCTTGTTATTGGAATAGGACCAGAGTCTTGCTGCAAATTTATCAAGCATCTCTGTGAAGAA
GACCCTCCAGTGCCCAAA--
>_R_capuchin_pC4_gDNA
ATGGCAGAAGGCAACCAAAGACAAAAACCA---CTTAAGTTGTTGGAATCCTTGGGCAAAGATTTTCTCAATGGCGTTTT
GGATAACTTGGTGGAACAAAATGTGCTGAACTGGAAGGAAGAGGAAAAGAAGAAATATTATGATGCCAAAACTAAAGACA
AGGTTCGGGTCGTGGCAGACTCTATGCAAAAGAAACAACGTATGGCAGGGCAAATGCTTCTCCAAACCTTTTTTAACATA
GACCAAATATCCCCCAAT--
>_R_rhesus_pCARD16_gDNA
ATGGCTGACAAGGTCCTGAAGGAGAAGAGA---AAGCTGTTTATCCATTCCATGGGTGAAGGTACAATAAATGGTTTACT
GGATGAATTATTACAGACAAGGGTGCTGAACCAGGAAGAGATGGAGAAAATAAAACGTGAAAATCCTACAGTTATGGATA
AGACCCGAGCTGTGATTGACTCTGTTATTCGCAAAGGGGCACAGGCATCCCAAATTTTCATTACATACATTTGTGAAGAA
GACAGGTATCTTTCAGCA--
>crab_eating_macaque_NC_052268.1_-_CARD17
ATGGCCGACAAGGTCCTGAAGGAGAAGAGA---AAGCTGTTAATCCGTTCCATGGGTGAAGGCACAATAAATGGCTTACT
GGATGAATTATTAGAGACAAGGGTGCTGAACCAGGAAGAAATGGAGAAAGTAAAATGTGAAAATGCTATGGTCATGGATA
AGGCCCGAGCTCTGCTTGACTCTGTTATTCGGAAAGGGGCTCCGGCATGCCATATTTGCATCACATACATTTGTGAAGAA
GACAGTCACCTCTCAGCA--
>rhesus_NC_041767.1_(reversed)_-_CARD17
ATGGCCGACAAGGTCCTGAAGGAGAAGAGA---AAGCTGTTAATCCGTTCCATGGGTGAAGGCACAATAAATGGCTTACT
GGATGAATTATTAGAGACAAGGGTGCTGAACCAGGAAGAAATGGAGAAAGTAAAATGTGAAAATGCTATGGTCATGGATA
AGGCCCGAGCTCTGCTTGACTCTGTTATTCGGAAAGGGGCTCCGGCATGCCATATTTGCATCACATACATTTGTGAAGAA
GACAGTCACCTCTCAGCA--
>colobus_CM038426.1_(reversed)_-_CARD_17
ATGGCCGACAAGGTCCTGAAGGAGAAGAGA---AAGCTGTTAATCCGTTCCATGGGTGAAGGAACAATAAACGGCTTACT
GGATGAATTATTACAGACAAGGGTGCTGAACCAGGAAGAAATGGAGAAAGTAAAACGTGAAAATGCTACGGTCATGGATA
AGGCCCGAGCTCTGCTTGACTCTGTTATTCGGAAAGGAGCTCCGGCATGCCATATTTGCATCACATACATTTGTGAAGAA
GACAGTCACCTCTCAGCA--
>Tarsius_syrichta_PhilipinesTarsier_NW_007252175.1_-_CASP12
ATGGCTGATAAGAAATCATCTGAAGATCAA---ATCAAGATGGTGAAGTCAATTGCCAAGAACATTGTCAATGATGTTTT
GGATGACTTGACGGAAAGTAACGTGTTAAATAGAGACAACTTGCGCAGTTTAGGGGAAGGCGTGAGCTGCGTTGTGAACA
ACGCTGAAAATCTGTTAGAGAATATCACTGAGAAAACTCAAATAGCAGGAAAAATACTTATGAACCACCTCTTCAGTTAC
AAAAACCAGAAAGCAGAT--
>Lemur_catta_RingTailedLemur_NC_059134.1_-_CASP1
ATGGCCGACAAGGTCCTGAAGGAGAAGAGG---AGACAGTTTATCCGCTCAGTGGGCACAGGTACAATAAATGGCTTGCT
GGATGAATTATTAGAGAAAAGGGTGCTGAACCAGGAAGAGATGGAGAAAGTAAGAGATGAAAATGCTACAGTTATGGATA
AAGCCCGAGCTTTGATTGACGCTGTCATTCGGAAAGGGCCCAAGGCAAGCCACATTTTCATCATGCACATTTGTAATGAC
GACTGCCACCTCTCCTCA--
>Nycticebus_coucang_SlowLoris_NC_069785.1_(reversed)_-_CASP5
------AGCTCTGTACAAAGAAAGGCACGG---AGGAAGATTTTGGAGTTCCTGGGAAAAGATATTATGCATAACATGGC
AAAAAAAATAGAAAAG------------AAATCAAAGGAAGCAGTAAAGAAAAATAATTTTGATATCAAAATTGGAGACA
AGGCCTGGGTCTTGGTAAACACTGTGGAGAACCAG------GAGGTAGAAGAAGTGTTTGTCAAGCCCTTCCTGACTATG
AAC------GCCAGCAGC--
>marmoset_NC_048393.1_(reversed)_-_CARD_17
ATGGCTGACAAGGTCCTGAAGGAGAAGAGG---AAGCTGTTTATCTGTTCAGTGGATGAAGGTGCAATAAATGGCTTACT
GGATGAATTATTAGAGAAAAGCGTGCTGAACCAGGAAGAGATGGAGAAAGTAAAACGTGAAAACGCCACAGTCATGGATA
AGGCCCGAGCGTTGTTTGACTCTGTTATTTGGAAGGGGGCTCCGGCATGCCAAGTTTGCATCACGAACATTTGTGAAGAG
GATCGTCACTTATCAACG--
>olive_baboon_pC4_gDNA
ATGGCGGAGGGCAACCGGAGAAAAAAGCCA---CTTAAGATGTTGGAATCCCTGGGCAAAGATTTCCTCACAGGCGTTTT
GGATAACTTGGTGGAACAGAATGTGCTGAACTGGAAGGAAGAGGAAAAAAAGAAGTATTATGATGCAAAAACTGAAGACA
AAGTTCGGGTCATGGCAGACTCTATCCAAGAGAAACAACGTATGGCAGGTCAAATGCTTCTTCAAACCTTTTTTAACATA
GACCAAATATCCCCCAGT--
>Cephalopachus_bancanus_HorsfieldTarsier_JAPVLO010000002.1_(reversed)_-_CASP5?_really_crazy_though
ATGGCTGACGACAGCCGCAGAAAAAACCCA---CTGAAGATTTTTGAAACCCTCGCCAAAAGTTTCCTCAACGATGCTTT
GGATAATTTGATGAAAAAAAATGTGGTGAAATTAAAGGAAGAGGAAAAGAAAAACTATTATGATGCCAAAATTGAAGTCA
AGGCCCTGTACTTGTTAGACTCTGTC---GGAAAGAAGCATGTAGCAGCTCAAAAGTTCATCCAAAATGTCCTTACCATC
ATTCAAAAGGCCACCAAT--
>_R_gorilla_pCARD16_gDNA
ATGGCCGACAAGGTCCTGAAGGAGAAGAGA---AAGCTGTTTATCCATTCCATGGGTGAAGGTACAATAAATGGCTTACT
GGATGAATTATTACAAACAAGGGTGCTGAACCAGGAAGAGATGGAGAAAGTAAAACGTGAAAATGCTGCAGTTATGGATA
AGACCCGAGCTTTGATTGACTCCGTTATTCCGAAAGGGGCACAGGCATGCCAAATTTGCATCACAGACATTTGTGAAGAA
GACAGTTACCTCTCAGCA--
>Cephalopachus_bancanus_HorsfieldTarsier_JAPVLO010000002.1_(reversed)_-_CASP1
ATGGCTGACAAGGTTCTGAAGGAGAAGAGG---AGGAAGTTTATCCATTCGGTGAATGCAGCTACTATCAATGGCTTGCT
GGATGAATTGTTAGAGAAAAGAGTGTTGAACCAAGAAGAGATGGAGAGAATAAGATATGAAAATCCTGTAGTTACGGATA
AGGCCCGAGATCTGCTTGACTGGGTCATTCGGAAAGGACCTAGGGCATGTCAAGTCTTCATCGACTATATTTGTGAAAAT
GACTGTCACCTCTCCTCA--
>_R_squirrel_monkey_pC4_gDNA
ATGGCAGAAGGCAACCGAAGAAAAAAACCA---CTTAAGATGCTGGAATCTTTGGGCAAAGATTTGCTCACTGGTGTTTT
GGATAACTTGGTGGAACAAAATGTGCTGAACTGGAAGGAAGAGGAAAAGAAGAAATATTATGATGCCAAAACTGAAGACA
AGGTTCAGGTCGTGGCAGACTCTATTCAAAAGAAACAACGTATGGCAGGGCAAATGCTTCTCAAAACCTTTATAAACATA
GACCAATTATCCCCCAAT--
>_R_marmoset_pCARD18_gDNA
ATGGCCGACCAACTCTTGAGTGAAAAGAGA---AGAATTTTTGTCCATTCGGTGGGTGCAGGCACAATAAACGCCTTGCT
GGATTGCCTATTAGAAGACAGAGTTATCAGCCAGGAAGATATGAACAAAGTGAGAGACGAAAACGACACCGTCATGGATA
AAGCTCGAGTCTTGATTGACCTCGTTATTGGAAAAGGACCAGAGGCTTGCTGCAAATTTATCAGGCATCTCTGTGAAGAA
GACCCTCCGTTGCGCAAA--
>_R_sumatran_orangutan_pCARD18_gDNA
ATGGCTGACCAAGTCTTGCGTAAAAAGAGA---AGAATTTTTATCCATTCAGTGGGTGCAGGCACAATAAATGCCTTGCT
GGATTGCCTATTAGAGGATGAAGTTATTAGCCAGGAAGACATGAACAAAGTGAGAGATGAAAATGACACTGTCATGGATA
AGGCTCGAGTCTTGATTGACCTTGTTACTGGAAAAGGACCCAAATCTTGCTGCAAATTTATCAAGCATCTCTGCGAAGAA
GACCCTCAATTGCACTAA--
>borneo_orangutan_pCARD18_gDNA
ATGGCTGACCAAGTCTTGCGTAAAAAGAGA---AGAATTTTTATCCATTCAGTGGGTGCAGGCACAATAAATGCCTTGCT
GGATTGCCTATTAGAGGATGAAGTTATTAGCCAGGAAGACATGAACAAAGTGAGAGATGAAAATGACACTGTCATGGATA
AGGCTCGAGTCTTGATTGACCTTGTTACTGGAAAAGGACCCAAATCTTGCTGCAAATTTATCAAGCATCTCTGCGAAGAA
GACCCTCAATTGCACTAA--
>_R_siamang_pC5_gDNA
ATGGCTGAAGACAGCTGCAAAAAAAAAAGG---CGTAAGATGTTGGAATACCTGGGCAAAGATGTTCTTCATGGTGTTTT
TAATTATTTGGCAAAACATGATGTTCTGACATTGAAGGAAGAGGAAAAGAAAAAATATTATGATGCCAAAATTGAAGACA
AGGCCCTGATCTTGGTAGACTCTGTG---CGAAAGAATCGCGTGGCTCATCAAATGTTTACCCAAACACTTCTCAATATG
GACCAAAACATCACCAGT--
>Nycticebus_coucang_SlowLoris_NC_069785.1_(reversed)_-_CARD_(reversed)
ATGGCCAACAAGGTCCTGAAGGAGAAGAGG---AGGCTGTTTATCCAGTCAGTAGGCACAGGTACCATAAATGGCTTGCT
GGATGAATTATTAGAGAAAAGGGTGCTGAACCAGGAAGAGATGGAGAAAGTAAGAGACGAGAATGCTACAGTGATGGACA
AGGCCCGGGCTTTGATCGATGGAGTCATTCAGAAAGTGCCCCTGGCGAGCCAGGTTTTCACAGACATATCTGTGAAGATG
ACCCCCTCCGGTCCACAA--
