# Supplementary material for: Evolutionary dynamics of pro-inflammatory caspases in primates and rodents
Source: bioRxiv. 2024 Aug 27:2024.06.19.599744. Preprint. [Version 2] doi: 10.1101/2024.06.19.599744 (PMC11383037; doi:10.1101/2024.06.19.599744)
Supplement: Supplement 4 — Supplemental Data 1. Alignments and full results of GARD, CODEML, and FUBAR analyses. We provide the alignments and raw data to maximize reproducibility and data transparency. [file media-4.zip › SupData1/figure_alignments_trees/fig1_trimmedalignment.fasta]

>XM_012947599.2_PREDICTED:_Jaculus_jaculus_caspase-12-like_(LOC101612928),_mRNA
ATGGCTGCCAAAGGACCACCAGAAAATCCAGTCAGAATGGTAAAGTTGGTTGCCAGGGATATGCTGGATGGCATTTTTGA
TGACTTAATAGAAAAGAGAGTGTTACATAGAGATGAGTTATACAGAGTAGAGGAAGGCATTGACTACATCATGAATGATA
CTGAACATCTAGTTGAGGATATCTTTGAAAAAGCAAAAATGTCTGGCAAAATCGTTGCAGACCACATCATCAATTCCAAG
CAACAGCTGAGTTTGAAACAGGCTGCCAAAACCAATGATACACTGACACTTTGCCCTCAGGATCACTTCCATAAACTGAA
GACAGAAAAGGCAGAAGAAATATATCCAGTGATGGAGAAAGAAGGCCAGACATGCCTGGCTCTCATTATCTGCAACATAA
AGTTCAAATATCTTTTTGATCGAAGTGGTGCTGAGGTTGACCTTTTGAATATGAAAGACCTGCTTCAAAATTTTGGATAC
TCAGTGGTTGTAAAAGAGAATCTGACAGCCCAGGAAATGAAAGTGGAACTAAAACAGTTCGCTCTCCGTCCAGAGCATGA
GTCCTCTGACAGCACATTCCTGGTGTTTATGTCACACAGCATCCTTGAAGGAATCTGTGGGACCAAGCACAGAAAACAAG
AGCCAGATATTCTTCATGATGACTCCATCTTCACAATCTTTAACAACTGTAACTGCTGGAGTCTGAGAGACAAACGTAAG
GTCATCATCATGCAGGCCTGTAGAGGCAGAGGCAATGGCATAGTATGGGTATCTACTAGCAGGGGGATAGGCTGTTACAA
CTGGAATGGTGCCATCAAAAAAGCCCATGTGGAGAAGGACTTCATTGCCTTCAAATCTTCCACCCCTCATAACATTTCTT
GGAAACTAGGCACAAGTGGTTCTCTCTTCATTTCCCAACTCATCTTCTGCTTCAGAAAATATAGTTGGTGTTATCATTTG
GAGGAAATTTTTCGAAAGGTTCAACATTCATTTGAGACACCAAGTATACTGACACAGATGCCTACTATTGAAAGAGTATC
AATGACACGTTATTTCTATCTCTTTCCTGGTAACTAA
>_R_human_pC4_gDNA
ATGGCAGAAGGCAACCACAGAAAAAAGCCACTTAAGGTGTTGGAATCCCTGGGCAAAGATTTCCTCACTGGTGTTTTGGA
TAACTTGGTGGAACAAAATGTACTGAACTGGAAGGAAGAGGAAAAAAAGAAATATTACGATGCTAAAACTGAAGACAAAG
TTCGGGTCATGGCAGACTCTATGCAAGAGAAGCAACGTATGGCAGGACAAATGCTTCTTCAAACCTTTTTTAACATAGAC
CAAATATCCCCCAATAAAGAGTCAGGAGAATCTACAGATGCCCTCAAGCTTTGTCCTCATGAAGAATTCCTGAGACTATG
TAAAGAAAGAGCTGAAGAGATCTATCCAATAAAGGAGAGAAACAACCGCACACGCCTGGCTCTCATCATATGCAATACAG
AGTTTGACCATCTGCCTCCGAGGAATGGAGCTGACTTTGACATCACAGGGATGAAGGAGCTACTTGAGGGTCTGGACTAT
AGTGTAGATGTAGAAGAGAATCTGACAGCCAGGGATATGGAGTCAGCGCTGAGGGCATTTGCTACCAGACCAGAGCACAA
GTCCTCTGACAGCACATTCTTGGTACTCATGTCTCATGGCATCCTGGAGGGAATCTGCGGAACTGTGCATGATGAGAAAA
AACCAGATGTGCTGCTTTATGACACCATCTTCCAGATATTCAACAACCGCAACTGCCTCAGTCTGAAGGACAAACCCAAG
GTCATCATTGTCCAGGCCTGCAGAGGTGCAAACCGTGGGGAACTGTGGGTCAGAGACTCTCCAGCATCCTTGGAGAACCT
AGAGGAAGATGCTGTTTACAAGACCCACGTGGAGAAGGACTTCATTGCTTTCTGCTCTTCAACGCCACACAACGTGTCCT
GGAGAGACAGCACAATGGGCTCTATCTTCATCACACAACTCATCACATGCTTCCAGAAATATTCTTGGTGCTGCCACCTA
GAGGAAGTATTTCGGAAGGTACAGCAATCATTTGAAACTCCAAGGGCCAAAGCTCAAATGCCCACCATAGAACGACTGTC
CATGACAAGATATTTCTACCTCTTTCCTGGCAATTGA
>_R_colobus_pC5_gDNA
ATGGCTGAAGACAACTGCAAAAAAAAAATACTTAAGGTGTTGGAATACCTGGGCAAAGATATGCTTCATGGTGTTTTTAA
TTATTTGGCAAAACACGATGTTCTGACATTGAAGGAAGAGGAAAAGAAAAAATACTACGATGCCAAAATTGAAGACAAGG
CCCTGATCTTGGTAGACTCTACGCGA---AAGAATCGTGCGGCTCATCAAAGGTTTACCCAAATCCTTCTCAATATGGAC
CAAAGGATCACCAGTGTAGAGTCAGCAGAATCTACAAATACTCTCATACTTTGTCCTCATGAAGAATTCCTGAGACGGTG
TAAAGAAAACCATGATGAGATCTATCCAATAAAAAAGAGAGAGGACCGCAAACGCCTGGCTCTCATCATATGCAACATAA
AGTTTGATCATCTGCCACCAAGGATTGGGGCTCACTTTGACATCCAGGGGATGAAAGAGCTGCTTCAGGGCTTGGGTTAC
AATGTGATTGACAAAAAGAATCTCACAGCCAGGGATATGGAGTCAGCACTGAGGGCATTTGCTGCCCGACCAGAGCACAA
GTCCTCCGACAGCACGTTCCTGGTGCTCATGTCTCACGGCATCCTGGAGGGAATCTGCGGAACTGCACATGATGAGAAAA
ACCCAGATGTGCTGCTTTATGACACCGTCTTCCAGATATTCAACAACCGAAACTGCCTCAGTCTAAAGGACAAACCCAAG
GTCATCATTGTCCAGGCCTGCAGAGGCAAAAGACGTGGGGAACACTGGGTCAGAGACTCTCCAGCATCCTTGGAGAACCT
GGAGGCAGATTCTGTTTGCAGAGTCCATGTGGAGAAGGACTTCATTGCTTTCTGTTCTTCAACACCACATAACATGTCCT
GGAGAGACCGTACAAGGGGATCCATCTTCATCATGGAACTTATCACATGCTTCCAGAAATATTCTTGGTGCTACCACCTA
ATGAAAATATTTCAGAAGGTACAGAAATCATTTGAAATTCCACAAGCTAAAGCCCAGATGCCCACCATAGAACGAGTATC
CTTGACAAGAGATTTCTACCTCTTTCCTGGCAATTGA
>_R_shrew_mouse_pC4_gDNA_(reversed)
ATGGCTGAAAACAACCCCCCTGACAAACCACTTAAGGTGTTGGAACAGCTGGGCAAAGAATTCCTTACGGGGTACCTAGA
AAAAGTGGTACAAAGCAATGTACTGAAATTAAACGAGGAAGAGAAACAAGAATTTAACAATGCTGAACGCCGTGACAAGC
GTTGGGTTTTGGTAGATGCCATGAAAAAGAAACCCAGCAAAGTAGGTGAAACGCTTCTCCAGACATTCCTCAATACGAAC
CCAGGCAGTAGCCATGGTGAACCAGAAGAATCATTGGACACTCTCAAACTTTGTTCCCCCGAAGAGTTCACAAGGCTTTG
CAGAGAAAAGACACAAGAAATTTACCCAATAAAGGAGGCCAGTGGTCGAACACGAAAGGCTCTTATCATATGCAATACAA
AGTTCAAACATCTCTCACTGAGGTATGGGGCTAACATTGACATCATTGGTATGAAAGGCCTTCTTGAAGAGTTGGGCTAT
GATGTGGTGGTGAAAGAGGAGCTTACCGCTGAGGGCATGGAGTCAGAGATGAAAGGCTTTGCTGCACTTTCAGAACACCA
GACATCAGACAGCACATTCCTGGTACTAATGTCTCATGGCACACTGTATGGCATTTGTGGAACAATGCACAGTGAAAAAA
CTCCAGATGTGCTACAGTATGATACCATCTATCAGATATTCAACAATTACCACTGTCCAGGTCTACGAGACAAACCCAAA
GTCATCATTGTGCAGGCCTGCAGAGGTGGAAACCCTGGAGAAATGTGGATCAGAGAGTCTTCAAAACCCCAGAGGAACAT
GGAAGCTGATGCTGTCCGGCTGAGCCACATGGAGAAGGACTTCATTGCCTTCTACTCTACAACCCCACATCACTTGTCCT
ACCGAGACGAAACAAGAGGTTCTTACTTCATCACCAAACTCATTTCCTGCTTCCGGACACATGCCTGCTCTTGTCATCTC
TTTGATATATTTCTGAAGGTGCAACAATCATTTGAAAAAGCAAGTATTCATGCCCAGATGCCCACCATTGATCGGGCAAC
CTTGACGAGATATTTCTACCTCTTTCCTGGCAACTGA
>c4_mrna_jerboa_ref
ATGGCTGAAAACAAACAACCCCCCAAACCACATAAGATGCTGGAGTATCTTGGCAAGGAAACCATAGTTGAATTTATGGA
TAAAGTTGTAAAAAATGATGTATTTAAATTGGAAGAACATGAAAAGGAAAAGTTTTTCAATGCTGAACGTAGAGACAAGC
CTTGGATCTTGATAGACTCTGTGAAAGGGAAACCAAATAAGGCTGGCAAAGTACTTCTCCAATCTATTCTTACTTTGAAT
AGAAATATTGCCAATTCTAGACCAGAAGAATACACTGATACCCTCAAGCTTTGTCCTCCTGAGGAGTTTGTGAGACTGCG
GACAGAAAATGCCAGAAATATCTATCCAATAAAAGAAAAAGGAATTCGTTCTCGCCAGGCTCTCATCATCTGCAATACAG
AGTTTGATTATCTTTCTCGGAGGGATGGGGCTAACTTTGACATCTCAGGAATGGAGGGGCTGCTTAAAGACCTGGGCTAC
TCTGTATTGGTGAAAGATAAACTTACATCTAAGGGTATGGAGTCAGTATTGCAGGACTTCGCTGCCCTTCAAGAGCACAA
GTCTTCAGACAGTGCATTCGTGGTGCTAATGTCCCATGGCACACTGCACGGCATCTGTGGAACTGCACACAGTAACAAAA
ATCCAGATGTGCTACATTATGACACCATCTATCAGATCTTGAACAATCGCAAGTGCCCTGGTCTACGAGACAAACCCAAA
GTCATCATTGTGCAGGCCTGCAGGGGTGAGAACTCTGGGGACCTGTTGGTCAGAGACTTTTCAAAACTCCAGAGGAACGT
GGAAGCAGATGCTGTTCGCCTAAGCCATGTGGAGAAGGATTTTATTACCTTCCACTCTACAACTCCACATAACAAGTCCT
ATCGAGACTGTACAACGGGCTCTGTCTTCATCACCAAACTCATTGAATGTTTCAAAAAATATTCCTATTCATGTCACCTA
GAAGACATATTTCGGAAGGTACAACAGTCATTTGAAAACCCAGATATTAATGCACAAATGCCCACCATTGATCGTGTAAC
CCTAACAAGATATTTTTACCTCTTTCCTGGCAATTGA
>_R_gorilla_pC1_gDNA
ATGGCCGACAAGGTCCTGAAGGAGAAGAGAAAGCTGTTTATACGTTCCATGGGTGAAGGTACAATAAATGGCTTACTGGA
TGAATTATTACAGACAAGGGTGCTGAACAAGGAAGAGATGGAGAAAGTAAAACGTGAAAATGCTACAGTTATGGATAAGA
CCCGAGCTTTGATTGACTCCGTTATTCCGAAAGGGGCACAGGCATGCCAAATTTGCATCACATACATTTGTGAAGAAGAC
AGTTACCTGGCAGGGACGACATCCTCAGGCTCAGAAGGGAATGTCAAGCTTTGCTCCCTAGAAGAAGCTCAAAGGATATG
GAAACAAAAGTCGGCAGAGATTTATCCAATAATGGACAAGTCAAGCCGCACACGTCTTGCTCTCATTATCTGCAATGAAG
AATTTGACAGTATTCCTAGAAGAACTGGAGCTGAGGTTGACATCACAGGCATGACAATGCTGCTACAAAATCTGGGGTAC
AGCGTAGATGTGAAAAAAAATCTCACTGCTTCGGACATGACTACAGAGCTGAAGGCATTTGCACACCGCCCAGAGCACAA
GACCTCTGACAGCACGTTCCTGGTGTTCATGTCTCATGGTATTCGGGAAGGCATTTGTGGGAAGAAACACTCTGAGCAAG
TCCCAGATGTATTACAACTCAATGCAATCTTTAACATGTTGAATACCAAGAACTGCCCAAGTTTGAAGGACAAACCGAAG
GTGATCATCATCCAGGCCTGCCGTGGTGGCAACCCTGGTGTGGTGTGGTTTAAAGATTCAGTAGGAGTTTCTGAAGAGTT
TGAGGATGATGCTATTAAGAAAGCCCACATAGAGAAGGATTTTATCGCTTTCTGCTCTTCCACACCAGATAATGTTTCTT
GGAGACATCCCACAATGGGCTCTGTTTTTATTGGAAGACTCATTGAACATATGCAAGAATATGCCTGTTCCTGTGATGTG
GAGGAAATTTTCCGCAAGGTTCGATTTTCATTTGAGCAGCCAGATGGTAGAGCGCAGATGCCCACCACTGAAAGAGTGAC
TTTGACAAGATGTTTCTACCTCTTCCCAGGACATTAA
>_R_deer_mouse_pC12_gDNA_(reversed)
ATGGCGGGCAAGAGGACACATAGAGATCCAATCTACAAGATCAAGGGTTTGGCCAAGAATGTGTTGGATGGGGTTTTTGA
TGACTTGGTGGAGAAGAATGTGTTAAATGGAGATGAGTTACTCAGAATAGGGGAAGGTGTGCGCTTCCTTCTGAACAACG
CTGAGAACCTGGCTGAGAACATCTTTGAGAAAACAGAAATGGCAGGCAAAATATTTGCAGGCCACATTGTCAACTCCAGG
CAGCAGCTGAGACTAAAACAGAGCACAGAAGCCCATGATACACTGCAACTTTGTCCTCGAGATCAATTCTATAAGATGAA
GACAGAAATGGCAAAAGAGATATATCCAGTGATGGAGAAGGAAGGCCGAACACGCTTGGCTCTCATCATCTGCAACAAAA
AGTTTGACTACCTCCTTGATCGAGATGATGCTGAGGTTGATATTTTGAACATGCAAGAGCTACTTCAAAACCTTGGATAC
TCAGTGGTGCTAAAGGAGAACCTTACAGCTCAGGAGATGGAGACAGAATTACGGAGGTTTGCCAGCCGTCCGGAGCACCA
GTCCTCTGACAGCACCTTCCTGGTGTTCATGTCCCACGGCATCCTGGAAGGAATCTGCGGGGTGAAGCACAGAAACAGAG
AGCCGGACGTTCTTCATGATGACACCATCTTCACAATTTTCAACAACTCTAACTGCAGGAGTCTGAGAAACAAACCCAAG
ATCCTCATCATGCAGGCCTGCAGGGGCAGACATAATGGAATTGTTTGGGTATCCACAAGGAAAGGGATAGCCAGCTGTAA
ATGGAATAGGTGCATAACAAAGGCCCACGTGGAGAAAGACTTCATTGCTTTCAAATCTTCTACCCCACATAATATTTCTT
GGAAGGTGGGGAAGAATGGCTCTCTCTTCATCTCCAAACTCATCGACTGCTTCAAGAAGTATTGTTGGCGTTATCATTTG
GAGGAAATTTTTCGAAAAGTTCAACATTCATTTGAGGTCCCAGGTGAACTCACTCAGATGCCCACCATTGAGAGAGTATC
CATGACACGGTATTTCTACCTCTTCCCTGGCAATTAA
>black_rat_pC4_gDNA_(reversed)
ATGGCTGAAAACAACCACCCTGATAAACCACTTAAGGTGTTGGAAGAACTGGGCAAAGAATTCCTTACAGAGTACCTAGA
AAAATTGGTACAAAGCAATGTATTGAAATTAAAGGAAGAAGAGAAACAAAAATTTAACAATGCTGAACGCAGTGACAAGC
GCTGGGTTTTTGTAGATGCCCTGAAAAGGAAACACAACCAAGTGGGCAAAATGCTTCTCCAGACATTTCTTAATGTGGAC
TCAGGCAGCCACCATGGTGAACCAGAAGAATCAGTGGACACTCTCAAGCTTTGTTCCTCCGAGGAGTTCACAAGGCTGTG
CAGAGAAAAGAAGCAAGAAATTTACCCAATAAAGGAGACCAATGGCCGTACTCGAAAGGCTCTTATCATATGCAATACAG
AGTTCAAACATCTCTCTCTGAGATATGGGGCTAACATTGACATTAGTGGCATGAAAGGCCTTCTTGAAGAGTTGGGCTAT
GATGTGGTGGTGAAAGAGGAGCTTACAGCTGAGGGCATGGAATCAGAAATGAAAGACTTTGCTGCACTCTCAGAGCACCA
AACATCAGACAGCACATTCCTGGTGCTAATGTCTCATGGCACATTGCAGGGCCTTTGTGGAACAATGCACAGTGAAGAAA
CTCCAGATGTGCTATTATATGATACTATCTATCAGATATTCAACAATTGTCACTGTCCAGGTCTACGAGACAAACCCAAA
GTCATCATTGTGCAGGCCTGCAGAGGTGGAAACCCTGGGGAAGTGTGGATCAGAGAGTCTTCAGGAGCCCACAGGAATAT
GGAAGCTGATGCTGTCCGCATGAGCCATGTGGAGAAGGACTTCATTGCCCTCTACTCTACAACACCACACCACTTGTCCT
ACAGAGACAAAACAAGAGGCTCTTACTTCATCTCCAAACTCATTTCCTGCTTCCGGATACATGCCTGCTCTTGTCATCTA
TTTGATATATTTCTGAAGGTGCAACAATCATTTGAAAAGGCAAGTATTAATTCCCAGATGCCCACCATTGATCGGGCAAC
CTTGACAAGATATTTCTACCTCTTTCCTGGCAATTGA
>_R_leaf_monkey_pC4_gDNA
ATGGCAGAGGGCAACCAGAGAAAAAAGCCACTTAAGATGCTGGAATCCCTGGGCAAAGATTTCCTCACTGGCGTTTTAGA
TAACTTGGTGGAACAAAATGTGCTGAACTGGAAGGAAGAGGAAAAAAAGAAATATTATGATGCAAAAACTGAAGACAAAG
TTCGGGTCATGGCAGACTCTATGCAAGAGAAACAACGTATGGCAGGTCAAATGCTTCTTCAAACCTTTTTTAACATAGAC
CAAATATCCCCCAGTAAAGAGTCAGGAGAATCTATAGATGCCCTCAAGCTTTGCCCTCATGAAGAGTTCCTGAGACTATG
TAAAGAAAGAGCTGAAGAGATCTATCCAATAAAGGAGAGAAATGACCGCACACGCCTGGCTCTCATCATATGCAATACAG
AGTTTGACCATCTGCCTCCAAGGAATGGAGCTGACTTTGACATCACAGGGATGAAGGAGCTGCTTGAGGGTCTGGACTAT
AGTGTGGATGTAGAAGAGAATCTGACAGCCAGGGATATGGAGTCAGCGCTGAGGGCATTTGCTGCCCGACCAGAGCACAA
GTCCTCCGACAGCACGTTCCTGGTGCTCATGTCTCATGGCATCCTGGAGGGAATCTGCGGAACTGCACATGATGAGAAAA
ACCCAGATGTGCTGCTTTATGACACCGTCTTCCAGATATTCAACAACCGAAACTGCCTCAGTCTGAAGGACAAACCCAAG
GTCATCATTGTCCAGGCCTGCAGAGGCGCAAACCGTGGGGAACTGTGGGTCAGAGACTCTCCAGCATCCTTGGAGAACCT
GGAGGAAGACGCTGTTTACAAGACCCACGTGGAGAAGGACTTCATTGCTTTCTGCTCTTCAACCCCACATAACGTGTCCT
GGAGAGATAGCACAATGGGCTCCGTCTTCATCACACAGCTCATCACATGCTTCCAGAAATATTCTTGGTGCTGCCACCTA
GAGGAAGTATTTCGGAAGGTACAGCAATCATTTGAAACTCCAAGGGCTAAAGCCCAAATGCCCACCATAGAACGACTGTC
CATGACAAGATATTTCTACCTCTTTCCGGGCAATTGA
>crab_eating_macaque_pC1_gDNA
ATGGCTGACAAGGTCCTGAAGGAGAAGAGAAAGCTGTTTATCCATTCCACGGGTGAAGGTACAATAAATGGCTTACTGGA
TGAATTATTACAGACAAGGGTGCTGAACCAGGAAGAGATGGAGAAAGTAAAACGTGAAAATCCTACAGTTATGGATAAGG
CCCGAGCTGTGATTGACTCTGTTATTCGCAAAGGGGCACAGGCATCCCAAATATGCATCACATACATTTGTGAAGAAGAC
AGGTACCTGGCAGGGACGACATCCTCAGGCTCAAAAGGGAATGTCAAGCTTTGCTCCCAAGAAGAAGCTCAAAGGATATG
GAAAGAAAAGCCGGCAGAGATTTATCCAATAATGGTCAAGTCAGGCCGCACACGTCTTGCTCTCATTATATGCAATGAAG
AATTTGACACTCTTCCTAGAAGAACTGGAGCTGAGGTTGACATCACAGGCATGACAATGCTGCTACAAAATCTGGGGTAC
AGTGTAGATGTGAGAAAAAATCTCATGGCTTCGGAAATGACTACAGAGCTGGAGGCATTTGCACACCGCCCAGAGCACAA
GACATCTGACAGCACCTTCCTGGTGTTCATGTCTCATGGTATTCGGGAAGGCATTTGTGGGAAGAAATACTCTGAGCAAG
TCCCAGATGTATTACAACTCAATGTAATCTTTGAAATGTTGAATACCAGGAACTGCCCAAGTTTGAAGGACAAACCGAAG
GTGATCATCATCCAGGCCTGCCGTGGTGAGAACCATGGTGTGGTGTGGTTAAAAGATTCAGCAGGAGTTTCTGAAGAGTT
TGAGGATGATGCTGTTAAGAAAGCCCACATAGAGAAGGATTTTATTGCTTTCTGCTCTTCCACACCAGATAACGTTTCTT
GGAGACATCCCACAAAGGGCTCTGTTTTTATTATAAGACTCATTGAACATATACAAGAATATGCTTGTTCCTGTGATGTG
GAGGAAATTTTCCGCAAGGTTCGACTTTCATTTGAGCAGCCAAGTGGTAGAGTGCAGATGCCCACCACTGAAAGAGTGAC
TTTGACAAGATGTTTCTACCTCTTCCCAGGACATTAA
>_R_siamang_pC1_gDNA
ATGGCCGACAAGGTCCTGAAGGAGAAGAGAAAACTGTTTATCCGTTCCATGGGTGAAGGTACAATAAATGGCTTACTGGA
TGAATTATTACAGACAAGGGTGCTGAACCAGGAAGAGATGGAGAAAGTAAAACGTGAAAATGCTACAGTTATGGATAAGA
CCCGAGCTTTGATTGACTCCGTTACTCCGAAAGGGGCACAGGCATGCCAAATTTGCATCACATACATTTGTGAAGAAGAC
AAGTACCTGGCACAGACGACATCCTCAGGCTCAGAAGGGAATGTCAAGCTTTGCTCCCTAGAAGAAGCTCAAAGGATATG
GAAAGAAAAGCCGGCAGAGATTTATCCAATAATGGACAAGTCAAGCCGCACACGTCTTGCTCTCATTATCTGCAATGAAG
AATTTGACACTCTTCCCAGAAGAACTGGAGCTGAGGTTGACATCGCAGGCATGACAATGCTGCTACAAAATCTGGGGTAC
AGCGTAGATGTGAAAAAAAATCTTGCTGCTTCGGACATGACTACAGAGCTACAGGCATTTGCACACCGCCCAGAGCACAA
GACCTCTGACAGCACATTCCTGGTGTTCATGTCTCATGGTATTCTGGAAGGCATATGTGGGAAGAAACACTCTGAGCAAG
TCCCAGATGTATTACAACTCAATACAATCTTTAAAATGTTGAATACCAAGAACTGCCCAAGTTTGAAGGACAAACCGAAG
GTGATCATCATCCAGGCCTGCCGTGGTGACGGCTATGGTGTGGTGTGGTTAAAAGATTCAGCAGGAGTTTCTGAAGAGTT
TGAGGATGATGCTATTAAGAAAGCCCACATAGAGAAGGATTTTATCGCTTTCTGCTCTTCCACACCAGATAATGTTTCTT
GGAGACATCCCACAAAGGGTTCTGTTTTTATTATGAGACTCATTGAACATCTGCAAGAATATGCCTGTTCCTGTGATGTG
GAGGAAATTTTCCGCAAGGTTCGATTTTCATTTGAGCAGCCAGATGGTAGAGCACAGATGCCCACCACTGAAAGAGTGAC
TTTGACAAGATGTTTCTACCTCTTCCCAGGACATTAA
>_R_rhesus_pC1_gDNA
ATGGCTGACAAGGTCCTGAAGGAGAAGAGAAAGCTGTTTATCCATTCCACGGGTGAAGGTACAATAAATGGTTTACTGGA
TGAATTATTACAGACAAGGGTGCTGAACCAGGAAGAGATGGAGAAAGTAAAACGTGAAAATCCTACAGTTATGGATAAGG
CCCGAGCTGTGATTGACTCTGTTATTCGCAAAGGGGCACAGGCATCCCAAATATGTATCACATACATTTGTGAAGAAGAC
AGGTACCTGGCAGGGACGACATCCTCAGGCTCAAAAGGGAATGTCAAGCTTTGCTCCCAAGAAGAAGCTCAAAGGATATG
GAAAGAAAAGCCGGCAGAGATTTATCCAATAATGGTCAAGTCAGGCCGCACACGTCTTGCTCTCATTATCTGCAATGAAG
AATTTGACACTCTTCCTAGAAGAACTGGAGCTGAGGTTGACATCACAGGCATGACAATGCTGCTACAAAATCTGGGGTAC
AGTGTAGATGTGAGAAAAAATCTCATGGCTTCGGAAATGACTACAGAGCTGGAGGCATTTGCACACCGCCCAGAGCACAA
GACATCTGACAGCGCCTTCCTGGTGTTCATGTCTCATGGTATTCGGGAAGGCATTTGTGGGAAGAAATACTCTGAGCAAG
TCCCAGATGTATTACAACTCAATGTAATCTTTGAAATGTTGAATACCAGGAACTGCCCAAGTTTGAAGGACAAACCGAAG
GTGATCATCATCCAGGCCTGCCGTGGTGAGAACCATGGTGTGGTGTGGTTAAAAGATTCAGCAGGAGTTTCTGAAGAGTT
TGAGGATGATGCTGTTAAGAAAGCCCACATAGAGAAGGATTTTATTGCTTTCTGCTCTTCCACACCAGATAACGTTTCTT
GGAGACATCCCACAAAGGGCTCTGTTTTTATTATAAGACTCATTGAACACATACAAGAATATGCTTGTTCCTGTGATGTG
GAGGAAATTTTCCGCAAGGTTCGACTTTCATTTGAGCAGCCAAGTGGTAGAGTGCAGATGCCCACCACTGAAAGAGTGAC
TTTGACAAGATGTTTCTACCTCTTCCCAGGACATTAA
>_R_white_cheeked_gibbon_pC4_gDNA
ATGGCAGAAGGCAACCACAGAAAAAAACCACTTAAGATGTTGGAATCCCTGGGCAAAGATTTCCTCACTGGTGTTTTGGA
TAACTTGGTGGAACAAAATGTGCTGAACTGGAAGGAAGAGGAAAAAAAGAAATATTATGATGCTAAAACTGAAGACAAAG
TTCGGGTCATGGCAGACTCTATCCAAGAGAAGCAACGTATGGCAGGACAAATGCTTCTTCAAACCTTTTTTAACATAGAC
CAAATATCCCCCAATAAAGAGTCAGGAGAATCTACAGATGCCCTCAAGCTTTGCCCTCATGAAGAATTCCTGAGACTATG
TAAAGAAAGAGCTGAAGAGATCTATCCAATAAAGGAGAGAAACAACCGCACACGCCTGGCTCTCATCATATGCAATACAG
AGTTTGACCATCTGCCTCCGAGGAATGGAGCTGACTTTGACATCACAGGGATGAAGGAGCTACTTGAGGGTCTGGACTAC
AGCGTAGATGTAGAAGAGAATCTGACAGCCAGGGATATGGAGTCAGCGCTGAGGGCATTTGCTGCCCGACCAGAGCACAA
GTCCTCCGACAGCACGTTCTTAGTACTCATGTCTCATGGCATCCTGGAGGGAATCTGCGGAACTGCGCATGATGAGAAAA
AACCAGATGTGCTGCTTTATGACACCATCTTCCAGATATTCAACAACCGCAACTGCCTCAGTCTAAAGGACAAACCCAAG
GTCATCATTGTCCAGGCCTGCAGAGGTGCAAACCGTGGGGAACTGTGGGTCAGAGACTCTCCAGCATCCTTGGAGAACCT
GGAGGAAGATGCTGTTTACAAGACCCACGTGGAGAAGGACTTCATTGCTTTTTGCTCTTCAACACCACACAACGTGTCCT
GGAGAGACAGCACAATGGGCTCTATCTTCATCACACAACTCATCACATGCTTCCAGAAATATTCTTGGTGCTGCCACCTA
GAGGAAGTATTTCGGAAGGTACAGCAATCATTTGAAACTCCAAGGGCTAAAGCCCAAATGCCCACCATAGAACGACTGTC
AATGACAAGATATTTCTACCTCTTTCCTGGCAATTGA
>african_woodland_thicket_rat_pC1_gDNA_(reversed)
ATGGCTGACAAGATCCTGAAGGCAAAGAGGAAGCAATTTATCGAGTCTGTGACTCAAGAGACAGTAGATGGATTGCTGGA
TGAACTTTTAGAGAAGAGAGTGTTAAACCAGGGAGAAATGGAAGGAATACAACATAAAAATAGAACTGTTATGGACAAGG
CACGAGACCTATGTGATCATGTCTCTAGAAAAGGACCCAAGGCAAGCCAAATCTTCATCACTTACATTTGTAATGAAGAC
TGCTACCTGGCAGAAAGTACACTTCCAGGACTGAGTGGAAGCCTCAAGCTTTGTTCTTTAGAAAAA---------ATCCA
GAAAGAAAATCCTTCAGAGATTTATCCAGTAATGAAT---------ACATCACGTCTTGCCCTCATTATCTGCAACATAG
AGTTTCAACACCTTTCTCGGAGGGTCGGAGCTGATGTGGACCTCAGAGAAATGAAGTTGCTGTTAGAGGATCTGGGGTAT
TCTGTGAAAGAGAAAATAAATCTCACAGCTCGGGAGATGGTGAAAGAGGTGAAAGAGTTTGCTGCCTGCAAAGAGCACAC
GACTGCTGACAGTACTTTCCTAGTATTCATGTCTCATGGTATTCAAGAGGGAATATGTGGGATCACGTACTCTAATGAAG
TTGCAGATATTTTAAAGTTTGACACAATCTTTCAAATGATGAACACTTCACAGTGCCCAAGCTTGAAAGACAAGCCCAAG
GTGATCATTATTCAGGCATGCCGTGGAGAGAAAGAAGGAGTGGTTTTGTTAAGTGACTCAGTAAAAGACTCTGCAATTTT
TGAAGATGATGGCATTAAGAAGGCCCATATAGAGAAAGATTTTATTGCTTTCTACTCTTCAACACCAGATAGTGTGTCTT
GGAGACATCCTGTCCGAGGCTCTCGTTTCATTGAGTCACTCATCAAACACATGAGGGACTATGCCTGGTCTTGTGACTTG
GAGGACATTTTCCGAAAGGTTCGATTTTCATTCGAACAACCAGAATCTAGGCTACAGATGCCTACCACTGAAAGGTTGAC
CCTGACAAAACGTTTCTACCTCTTCCAAGGACATTAA
>_R_steppe_mouse_pC12_gDNA_(reversed)
ATGGCGGCCAGGAGGACACATAGAGATCCAATCTACAAGATCAAAGGTTTGGCCAAGGACATGCTGGATGGGGTTTTTGA
TGACCTGGTGGAGAAGAATGTTTTAAATGGAGATGAGTTACTCAAAATAGGGGAAAGTGCGAGTTTCATCCTGAACAAGG
CTGAGAATCTGGTTGAGAACTTCTTAGAGAAAACAGACATGGCAGGAAAAATATTTGCTGGCCACATTGCCAATTCCCAG
GAACAGCTGAGTTTACAACAGAGCTCAGAAGTCCAAGATACACTGAAGCTTTGTCCACGTGATCAGTTTTGTAAGATAAA
GACAGAAAGGGCAAAAGAGATATATCCAGTGATGGAGAAGGAGGGACGAACACGTCTGGCTCTCATCATCTGCAACAAAA
AGTTTGACTACCTTTTTGATAGAGATAATGCTGATACTGACATTTTGAACATGCAAGAACTACTTGAAAATCTTGGATAC
TCTGTGGTGTTAAAGGAAAACCTTACAGCTCAGGAAATGGAGACAGAGTTAATGCAGTTTGCTGGCCGTCCAGAGCACCA
GTCCTCAGACAGCACATTCCTGGTGTTTATGTCCCATGGCATCCTGGAAGGAATCTGTGGGGTGAAGCACCGAAACAAAA
AGCCAGATGTTCTTCATGATGACACTATCTTCAAAATTTTCAACAACTCTAACTGTCGGAGTCTGAGAAACAAACCCAAG
ATTCTCATCATGCAGGCCTGCAGAGGCAGATATAATGGAACTATTTGGGTATCCACAAGCAAAGGGATAGCCAGCTGTAA
ATGGAATAATAGTATAACAAAGGCCCATGTGGAGACAGATTTCATTGCTTTCAAATCTTCTACCCCACATAATATTTCTT
GGAAGGTAGGCAAGACTGGTTCTCTCTTCATTTCCAAACTCATTGACTGCTTCAAAAAATACTGTTGGTGTTATCATTTG
GAGGAAATTTTTCGAAAGGTTCAACACTCATTTGAGGTCCCAGGTGAACTGACCCAGATGCCCACTATTGAGAGAGTATC
CATGACACGCTATTTCTACCTTTTCCCCGGGAATTAG
>_R_squirrel_monkey_pC1_gDNA
ATGGCTGACAAGATCCTGAAGGAGAAGAGAAAGCTGTTTATCCAATCAGTGAGTGAAGGTATGATAAATGGCTTACTGGA
TGAATTATTAGAGAAAATGGTGCTGAACCAGGAAGAGATGGAGAAAGTAAAATGTGAAAATGCTACAGTTATGGATAAAG
CCCGAGCTTTGTTTGACTCTGTTATTCGGAAAGGGGCTCGGGCATGCCAAGTTTGCACCACATACATTTGCGAAGAAGAT
GGTCACCTGGCAGAGAAGATATCCTCGGGCCCAGAAGGGAATGTCAAGCTTTGCTCCCCAGAAGAAGTTGAAAGGATACA
GAAAGAACAGTCGGCAGAGATTTATCCAACAATGAATGGGTCAAGCCGCACACGTCTTGCTCTCATTATCTGCAATGAAG
AATTTGACAGTCTTCCTAGAAGAACTGGAGCTGATGTTGACATCATAGGCATGGAAATGCTGCTAAAAAATCTGGGGTAC
AGTGTGGATGTGAGAAAAAATCTCATTGCTTCAGAAATGACGACAGAGCTGGAGGCATTTGCACACCGCCCAGAGCACAA
GACCTCTGACAGCACCTTCCTGGTGTTCATGTCTCATGGTATTCGGGAAGGCATTTGTGGGAAGAAATACTCTGAGCTAG
TCCCAGATATATTACAAGTCAATGAAATCTTTAGAAATTTGAATACCAGGAACTGCCCAAGTTTGAAGGACAAACCCAAG
GTGATCATCATCCAGGCCTGCCGTGGTGAGAACGAAGGTGTGGTGTGGTTAAAAGACTCAGGAGGAGTTTCTGAAGAGTT
TGAAGATGATGCCATTAGGAAAGCCCACATAGAGAAGGATTTTATTTCTTTCTGCTCTTCCACACCAGATAATGTTTCTT
GGAGACATCCCACAAAGGGCTCTGTTTTTATTATGAGACTCATTGAACATTTGCAAGAATATGCCTGTTCCTGTGATGTG
GAGGAAATTTTCCGCAAGGTTCGACTTTCATTTGAGCGAACAGATGGTAGAGTGCAGATGCCCACCACTGAAAGGGTGAC
TTTGACAAGACGTTTCTACCTCTTCCCAGGATATTAA
>_R_chinese_hamster_pC12_gDNA_(reversed)
ATGGCGGGCAAGAAGACATATAGAGATCCAATCTACAAGATCAAGGGTTTGGCCAAGGACATGCTGGATGGGGTTTTTGA
TGACTTGGTGGAGAAGAATGTGATAAATGGAAATGAGTTACTCAGACTAGGGGAAGGTGCGAGCTTCCTTCTGAATAACG
CTGAAAACCTGGTTGAGAATATCTTTGAGAAAACAGAAATGGCAAGCAAAATATTTTCAGGCCACATTGTCAATTCCAAG
AAGCAACTGAGTTTAAAACAGAGAACAGAAGCCCAAGACACACTGAAGCTTTGTCCTTGTGATCAATTCTATAAGATGAA
GACAGAAAAGGCAAAAGAGATATATCCAGTGATGGAGAAGGAAGGCCGAACACGATTGGCTCTTATCATCTGCAACAAAA
AGTTTGACTACCTTTTTGATCGAGAAGATGCTGAGGTTGATATTTTGAACATGGAGGAGCTACTTCAAAACCTTGGATAC
TCAGTGGTGATAAAGGAAAACCTTACAGCTCAGGAAATGGAGACAGAATTAATGCAGTTTGCTGGCCGTCCAGAGCACCA
GTCCTCTGACAGCACATTCCTGGTGTTTATGTCCCATGGCATCCTGGAAGGAATCTGTGGGGTGAGGCACAGGAACAAAG
AGCCAGACGTTCTTCCTGATGACACCATCTTCACAATTTTCAACAACTCTAACTGCAGGAGCCTGAGAAACAAACCCAAG
ATCCTCATCATGCAGGCCTGCAGGGGCAAACATAATGGAATTGTTTGGGTATCCACAAGCAAAGGGATAGCCAGCTGTAA
ATGGAGAAGCAGTGTGGCAAAGGCCCATGTGGAGAAGGATTTCATTGCTTTCAAATCTTCTACCCCACATAATATTTCTT
GGAAGGTAAGCAAGAGTGGCTCGCTCTTCATTTCTAAACTCATCGACTGCTTCAAAAAGTATTGTTGGTGTTATCATTTG
GAGGAAATTTTTAGAAAGGTTCAACATTCATTTGAGGATCCAGGTGAACTCACCCAGATGCCCACCATTGAGAGAGTATC
CATGACACGATATTTCTACCTCTTCCCTGGGAATTAA
>european_woodmouse_pC1_gDNA_(reversed)
ATGGCCGACAAGATCCTGAGGGCAAAGAGGAAGCAATTTATCAACTCAGTGACTGTAGGGACAATAAATGGATTGATGGA
TGAACTTTTAGAGAAGAGAGTACTGAACCAGGAAGAAATGGATAAAATAAAACTTGCAAACGTTACTGTTATGGAAAAGG
CCCGGGACCTGTGTGATCATGTCACTAAAAAAGGGCCCCAGGCAAGCAATATATTCATCACTTACATTTGTAATGAAGAC
TGCTACCTAGCAGAAATTACATTTCCAGGACTGAGTGGGAGCCTCAAGTTTTGTCCTTCAGAAAAAGTCCAGAATTTGTG
GAAAGAAAATCCTACAGAGATTTATCCAATAATGAATACAACCATTCGCACACGGCTTGCCCTCATTATCTGCAACACAG
AGTTTCAGCATCTTTCTCGGAGGGTCGGAGCTGATGTTGACCTCAGAGAAATGAAGCTGCTGCTGCAGGATCTGGGGTAC
ACTGTGAAAGTGAAAGAAAATCTCACAGCTCTGGAGATGGTGAAAGAGGTGAAAGAATTTGCTGCCTGCCCAGAGCACAA
GACTTCTGACAGTACTTTCCTTGTATTCATGTCTCATGGTATCCAGGAGGGAATATGTGGGACAACATACTCTAATGAAG
TTTCAGATATTTTAAAGGTTGACACAATCTTTCAAATGATGAATACTTTGAAGTGTCCAAACTTAAAAGATAAGCCCAAG
GTGATCATTATTCAGGCATGCCGTGGAGAGAAACAAGGAGTGGTGCTGTTAAAAGATTCAGTAGGAGACTCTGCGATTTT
TGAAGATGATGGCATTAAGAAAGCCCATATAGAAAAAGATTTTATTGCTTTCTGCTCTTCAACACCAGATAATGTGTCTT
GGAGACATCCTGTCCGGGGCTCTCTTTTTATTGAGTCACTGATCAAACACATGAAAGAATATGCCTGGTCATGTGACTTG
GAGGACATTTTCAGAAAGGTTCGACTTTCATTTGAACAACCAGAATCTAGGCTACAAATGCCCACCACTGAAAGGGTGAC
CCTGACAAAACGTTTCTACCTCTTCCCTGGACATTAA
>_R_chimpanzee_pC4_gDNA
ATGGCAGAAGGCAACCACAGAAAAAAGCCACTTAAGATGTTGGAATCCCTGGGCAAAGATTTCCTCACTGGTGTTTTGGA
TAACTTGGTGGAACAAAATGTACTGAACTGGAAGGAAGAGGAAAAAAAGAAATATTATGATGCTAAAACTGAAGACAAAG
TTCGGGTCATGGCAGACTCTATCCAAGAGAAGCAACGTATGGCAGGACAAATGCTTCTTCAAACCTTTTTTAACATAGAC
CAAATATCCCCCAATAAAGAGTCAGGAGAATCTACAGATGCCCTCAAGCTTTGTCCTCATGAAGAATTCCTGAGACTATG
TAAAGAAAGAGCTGAAGAGATCTATCCAATAAAGGAGAGAAACAACCGTACACGCCTGGCTCTCATCATATGCAATACAG
AGTTTGACCATCTGCCTCCGAGGAATGGAGCTGACTTTGACATCACAGGGATGAAGGAGCTACTTGAGGGTCTGGACTAT
AGTGTAGATGTAGAAGAGAATCTGACAGCCAGGGATATGGAGTCAGCGCTGAGGGCATTTGCTACCAGACCAGAGCACAA
GTCCTCTGACAGCACGTTCTTGGTACTCATGTCTCATGGCATCCTGGAGGGAATCTGCGGAACTGTGCATGATGAGAAAA
AACCAGATGTGCTGCTTTATGACACCATCTTCCAGATATTCAACAACCGCAACTGCCTCAGTCTGAAGGACAAACCCAAG
GTCATCATTGTCCAGGCCTGCAGAGGTGCAAACCATGGGGAACTGTGGGTCAGAGACTCTCCAGCATCCTTGGAGAACCT
GGAGGAAGATGCTGTTTACAAGACCCACGTGGAGAAGGACTTCATTGCTTTCTGCTCTTCAACGCCACACAACGTGTCCT
GGAGAGACAGCACAATGGGCTCTATCTTCATCACACAACTCATCACGTGCTTCCAGAAATATTCTTGGTGCTGCCACCTA
GAGGAAGTATTTCGGAAGGTACAGCAATCATTTGAAACTCCAAGGGCCAAAGCTCAAATGCCCACCATAGAACGACTGTC
CATGACAAGATATTTCTACCTCTTTCCTGGCAATTGA
>newrhesus_pC5_gDNA
ATGGCTGAAGATAGCTGCAAAAAAAAAATACTTAAGGTGCTGGAATACCTGGGCAAAGATATGCTTCATGGTGTTTTTAA
TCATTTGGCAAAACACGATGTTCTGACATTGAATGAAGAGGAAAAGGAAAATTATTACAATGCCAAAATTGAAGACAAGG
CCCTGATCTTGGTAGACTCTGTGCGA---AAGAATCGCGTGGCTCATCAAAGGTTTACCCAAACCCTTCTCAATATGGAC
CAAAGGATCACCAGTGTAGAGTCAGCAGAATCTACAAATACTCTCATACTTTGTCCTCATGAAGAATTCCTGAGACGGTG
TAAAGAAAACCATGATGAGATCTATCCAATAAAAAAGAGAGAGGACCGCAAACGCCTAGCTCTCATCATATGCAATACAA
AGTTTGATCATCTGCCACCAAGGACTGGGGCTGACTTTGACATCCTGGGGATGAAAGGGCTGCTTCAGGGCCTGGGCTAC
AATGTGGTTGACAAAACGAAACTCACAGCCAGGGAAATGGAGTCAGAACTGAGGGCTTTTGCTAGGCGACCAGAGCACAA
GTCCTCCGATAGCACGTTCATAGTGCTCATGTCTCATGGCATCCTGGAGGGAATCTGCGGAACTGCACATGATGAGAAAA
ACCCAGATGTGCTGCTTTATGACACCGTCTTCCAGATATTCAACAACCGAAACTGCCTCAATCTAAAGGACAAACCCAAG
GTCATCATTGTCCAGGCCTGCAGAGGCAAAGGACGTGGGGAACACTGGGTCAGAGACTCTCCAGCATCCTTGGAGAACCT
GGAGGAAGATTCTGTTTGCAGAGTCCACGTGGAGAAGGACTTCATTGCTTTCTGTTCTTCAACACCACATAACATGTCCT
GGAGAGACCGCACAAAGGGCTCCATCTTCATCACGGAACTTATCACATGCTTCCAGAAATATTCTTGGTGCTACCACCTA
ATGAAAATATTTCAGAAGGTACAGAAATCATTTGAAATTCCAATGGCTAAAGCCCAGATGCCCACCATAGAACGAGTATC
CTTGACAAGAGATTTCTACCTCTTTCCTGGCAATTGA
>_R_ryukyu_mouse_pC1_gDNA_(reversed)
ATGGCTGACAAGATCCTGAGGGCAAAGAGGAAGCAATTTATCAACTCAGTGAGTATAGGGACAATAAATGGATTGCTGGA
TGAACTTTTAGAGAAGAGAGTGCTGAATCAGGAAGAAATGGATAAAATAAAACTTGCAAACGTTACTGCTATGGACAAGG
CACGGGACCTATGTGATCATGTCTCTAAAAAAGGGCCCCAGGCAAGCCAAATCTTTATCACTTACATTTGTAATGAAGAC
TGCTACCTGGCAGGAATTACACTTCCAGGACTGACTGGAAGCCTCAAGTTTTGCCCTTTAGAAAAAGCCCAGAAGTTATG
GAAAGAAAATCCTTCAGAGATTTATCCAATAATGAACACAACCACTCGTACACGTCTTGCCCTCATTATCTGCAACACAG
AGTTTCAACATCTTTCTCAGAGGGTTGGAGCTCAAGTTGACCTCAGAGAAATGAAGTTGCTGCTGCAGGATCTGGGGTAT
ACCGTGCAAGTGAAAGAAAATCTCACAGCTCTGGAGATGGTGAAAGAGGTGAAAGAATTTGCTGCCCGCCCAGAGCACAA
GACTTCTGACAGTACTTTCCTTGTATTCATGTCTCATGGTATCCAGGAGGGAATATGTGGGACCACATACTCTAATGAAG
TTTCAGATATTTTAAAGGTTGACACAATCTTTCAGATGATGAACACTTTGAAGTGCCCAAGCTTGAAAGACAAGCCCAAG
GTGATCATTATTCAGGCATGCCGGGGAGAGAAAAAAGGAGTGGTGTTGTTAAAAGATTCAGTAAGAGACTCTGCAATTTT
TGAAGATGATGGCATTAAGAAGGCCCATATAGAGAAAGATTTTATTGCTTTCTGCTCTTCAACACCAGATAATGTGTCTT
GGAGACATCCTGTCCGGGGCTCACTTTTCATTGAGTCACTCATCAAACACATGAAAGAATATGCCTGGTCTTGTGACTTG
GAGGACATTTTCAGAAAGGTTCGATTTTCATTCGAACAACCAGAATTTAGGCTACAGATGCCCACCGCTGATAGGGTGAC
CCTGACAAAACGTTTCTACCTCTTCCCGGGACATTAA
>nile_rat_pC1_gDNA_(reversed)
ATGGCTGACAAGATCCTGAAGGTAAAGAGGAAGCAATTTATCCAGTCTGCGACTGAAGAGACAATAAAAGGATTGCTGGA
TGAACTTTTAGAGAAGAGAGTATTAAACCAGGGAGAGATGGAAGGAATACAGCATAATAATAGGACGGTTATGGACAAGG
CACGAGACCTGTGTGATCATGTCATTAAAAAAGGACCCAAGGCAAGCCAAATCTTCATCGCTTGCATTTGTGATGAAGAC
TGCTACCTGGCAGAAAGGACACTTCCAGGACTGAGTGGGAGCCTCAAGCTTTGCTCTTTAGAAAAA---------GTCCA
GAAAGAAAATCCTTCAGAGATTTATCCAATAATGAAT---------ACAACACGCCTTGCCCTCATTATCTGCAACATAG
AGTTTGATCACCTTCCTCAGAGGGTCGGAGCTGATGTTGACCTCAGAGAAATGAAGTTGCTTTTGCAGGATCTGGGGTAT
TCTGTGAAAGAAAAAAAGAATCTCACAGCTCAGGACATGGTGAAAGAGTTGAAAGAGTTTGCTGCCTGCAAAGAGCACAT
GACTGCTGACAGTACTTTCCTTGTATTCATGTCTCATGGTATCCAGGAGGGAATATGTGGGGTCACATACTCTAATGAAG
TTGTGGATATTTTAAAGTTTGACACAATCTTTCAAATGATGAATACTTCGCAGTGCCCAAGCTTGAACAATAAGCCCAAG
GTGATCATTATTCAGGCATGCCGTGGAGAGAAAGAAGGAGTGGTTTTGTCAAAAGACTCAGTAGGAGACTCTGCAATTTT
TGAAGATGATGGCATTAAGAAGGCCCATAGAGAGAAAGATTTTATTGCTTTCTACTCTTCAACACCAGATACTGTGTCTT
GGAGACATCCTGTCCGGGGCTCTCGTTTCATTGAGTCACTCATCAAACACATGAGGAAATATGCCTCATCTTGTGACTTG
GAGGACATTTTCAGAAAGGTTCGATTTTCATTTGAACAACCAGAATCTAGGTTACAGATGCCCACCACTGAAAGGTTGAC
CCTGACAAAACGTTTCTACCTCTTCCCAGAACATTAA
>ratnor_c12_mrna
ATGGCTGCCAAGAGAACACATAGGGATCCAATCTACAAGATCAAAGGTTTGGCCAAGGACATGCTGGATGGAGTTTTTGA
TGACCTGATGGACAAAAATGTTTTAAATGGCGATGAGTTACTCAAAATCGGAGAAGGAGCGAGCTTAATCCTGAGCAAAG
CTGAGAACCTGGTTGAAAGTTTCTTTGAGAAAACAGAAATGGCAGGAAAAATATTTGCAGGTCACATTGCCAATTCCGAC
AAACAGCTGAGTTTACAACAGAGCACAGAAGTACAGGATTCACTGAAGCTATGTTCTCGTGATTGGTTTTGTACGATGAA
GACAGAAAGGGCAGAAGAGATATATCCAGTGATGGAGAAGGAAGGCCGAACCCGCCTGGCCCTCATCATCTGCAACAAAA
AGTTTGACTATCTTTTTGATAGAGATGATGCTGAGACTGACATTTTGAACATGAAAGAACTACTTCAAAATCTTGGATAC
TCAGTGGTGATAAAGGAAAACCTTACAGCTCAGGAAATGGAGACAGAATTAATGAAGTTTGCTGGCCGTCCAGAGCACCA
GTCCTCCGACAGCACATTCCTGGTCTTTATGTCCCACGGCATCCTGGAAGGAATCTGTGGGGTGAAGCACAGAAACAAAA
AGCCAGATGTTCTTCATGATGACACTATCTTCACCATTTTCAACAATTCTAACTGTCCGAGTCTGAGAAACAAACCCAAG
ATTCTCATCATGCAAGCCTGCAGAGGCAGACATACTGGTACTATTTGGGTATCCACAAGCAAAGGGATAGCCAGCCATAG
ATGGAATAATAGTATAACAAAGGCCCATGTGGAGACAGATTTCATTGCTTTCAAATCTTCTACCCCACATAACATTTCTT
GGAAGGTAGGCAAGAGTGGCTCTCTCTTCATTTCCAAACTCATTGACTGCTTCAAAAAGTATTGTTGGTGTTATCATTTG
GAAGAAATTTTCCGAAAGGTTCAATACTCATTTGAGGTCCCAGGTGAACTGACCCAGATGCCCACCATTGAGAGAGTATC
TATGACACGCTACTTCTACCTTTTCCCTGGAAATTAA
>_R_siamang_pC5_gDNA
ATGGCTGAAGACAGCTGCAAAAAAAAAAAAGTTAAGATGTTGGAATACCTGGGCAAAGATGTTCTTCATGGTGTTTTTAA
TTATTTGGCAAAACATGATGTTCTGACATTGAAGGAAGAGGAAAAGAAAAAATATTATGATGCCAAAATTGAAGACAAGG
CCCTGATCTTGGTAGACTCTGTGCGA---AAGAATCGCGTGGCTCATCAAATGTTTACCCAAACACTTCTCAATATGGAC
CAAAACATCACCAGTGTAGAGTCAGCAGAATCTACAAATACACTCAAACTTTGTCCTCATGAAGAATTCCTGAGACTGTG
TAAAAAAAAACATGATGAGATCTATCCAATAAAAAAGAGAGAGGACCGCAGACGCCTGGCTCTCATCATATGCAATACAA
AGTTTGATCATCTGCCTGCAAGGAATGGGGCTCACTTTGACATCCTGGGGATGAAAGGGCTGCTTCAGGGCCTGGGCTAC
ACTGTGGTTGACAAAAAGAATCTCACAGCCAGGGATATGGAGTCAGCGCTGAGGGCATTTGCTGCCAGACCAGAGCACAA
GTCTTCCGACAGCACGTTCTTGGTACTCATGTCTCATGGCATCCTAGAGGGAATCTGCGGAACTGCGCATAAAAAGAAAA
AACCTGATGTGCTGCTTTATGACACCATCTTCCAGATATTCAACAGCCGCAACTGCGTCAGTCTAAAGGACAAACCCAAG
GTCATCATTGTCCAGGCCTGCAGAGGTGAAAAACATGGGGAACTCTGGGTCAGAGACTCTCCAGCATCCTTGGAGAACCT
GGAGGCAGATTCTGTTTGCAAGATCCACGTGGAGAAGGACTTCATTGCTTTCTGTTCTTCAACACCACATAATGTGTCCT
GGAGAGACCGCACAAGGGGCTCCATCTTCATCACGGAACTCATCACATGCTTCCAGAAATATTCTTGCTGCTGCCACCTA
ATGGAAATATTTCAGAAGGTACAGAAATCATTTGAAGTTCCAAAGGCTAAAGCCCAGATGCCCACCATAGAACGAGCATC
CTTGACAAGAGATTTCTACCTCTTTCCTGGCAACTGA
>Cephalopachus_bancanus_HorsfieldTarsier_JAPVLO010000002.1_(reversed)_-_CASP_12
ATGGCTGATAAGAGATCATCCGAAGATCAAATCAAGATGGTGAAGTCAATTGCCAAGAACATTGTCAGTGATGTTTTTGA
TGACTTGACGGAAAGTAACGTGTTAAACAGAGACAACTTGCGCAGTTTAGGGGAAGGCGTGAGCTGCGTTGTGAACAACG
CTGAAAATCTGTTAGAGAATATCGCTGAGAAAACTCAAATAGCAGGAAAAATACTTATGAACCACCTCTTCAGTTACAAA
AACCAGCTGAGTTTAAAACAAGGTGATCAACTCAATTATGAGTTGAAGCTTTGCCCTCCTGATGATTTTCACAAACTGAG
AACAGAAAAAGCAGATGAGATATATCCGGTGAGGGAGAAGAAGGGCCGAACACGCCAGGCCCTCATCATTTGCAACAAAG
TATTCGACCATCTTTCTAATCGATATGGTTCTGAAATTGACGTTTTGGGGATGGAAGACCTGCTTGAACACCTTGGATAC
TCAGTAACTGTAAGGAAGAATCTCACAGCTCAGGAAATGGAAACAGAACTAAGGCTATTTGCTGCCCGCCCAGAGCACCA
ATCCTCAGACAGCACATTCCTAGTATTCATGTCACATGGCATCCTGAATGGAATCTGTGGAACTAAACACTCGGATCAGG
AGCCAGATGTTCTTCATGACGACATCGTCTTTGAAATTTTCAACAACCGCAACTGCCGGAGTCTGAAAGACAAACCCAAA
GTCATCATCATGCAGGCCTGTCGAGGCAGAGGTTCTGGGATTGTCTGGATGACCACAGATGGGCCAGAAGTCTATAAAAT
CTCAAATGATGCTATTATGAAGGCCCATGTGGAAAAGGACTTCATTGCTTTCAAATCCTCAACACCATATAATGTTTCTT
GGAGGCTTGATGAACAGGGCTCTGTCTTCATTTCCCTACTCATCTACCACTTCAAAAAGTATTCTTGGTCTCATCATTTG
GAGGAAATCTTTCGGAAGGTTCAACGTTCATTTGAGATCCCAAATGTGCTGACCCAGATGCCCACCATTGAAAGAGTATC
CATAACACGATATTTCTACCTCTTTCCTGGCAATTGA
>_R_brown_rat_pC4_gDNA_(reversed)
ATGGCTGAAAACAACCACCCTGATAAACCACTTAAGGTGTTGGAAGAACTGGGCAAAGAGTTCCTTACAGAGTACCTAGA
AAAATTGGTACAAAGCAATGTATTGAAATTAAAGGAAGAAGAGAAACAAAAATTTAACAATGCTGAACGCAGTGACAAGC
GCTGGGTTTTTGTAGATGTCCTGAAAAGGAAACACAACCAAGTGGGCAAAATGCTTCTCCAGACATTTCTTAATGTGGAC
TCAGGCAGCCACCATGGTGAACCAGAAGAATCAGTGGACACTCTCAAGCTTTGTTCCTCCGAGGAGTTCACAAGGCTGTG
CAGAGAAAAGAAGCAAGAAATTTACCCAATAAAGGAGACCAATGGCCGTACTCGAAAGGCTCTTATCATATGCAATACAG
AGTTCAAACATCTCTCCCTGAGATATGGGGCTAACATTGACATTAGTGGCATGAAAGGCCTTCTTGAAGAGTTGGGCTAT
GATGTGGTGGTGAAAGAGGAGCTTACGGCTGAGGGCATGGAATCAGAAATGAAAGACTTTGCTGCACTCTCAGAGCACCA
AACATCAGACAGCACATTCCTGGTGTTAATGTCTCATGGCACATTGCAGGGCCTTTGTGGAACAATGCACAGTGAAGCAA
CTCCAGATGTGCTATTATATGATACTATCTATCAGATATTTAACAATTGTCACTGTCCAGGTCTACGAGACAAACCCAAA
GTCATCATTGTGCAGGCCTGCAGAGGTGGAAACCCTGGGGAAGTGTGGATCAGAGAGTCTTCAGGAGCCCACAGGAATAT
GGAAGCTGATGCTGTCCGCATGAGCCATGTGGAGAAGGACTTCATTGCCCTCTACTCTACAACACCACACCACTTGTCCT
ACAGAGACAAAACAAGAGGCTCTTACTTCATCTCCAAACTCATTTCCTGCTTCCGGATACATGCCTGCTCTTGTCATCTA
TTTGATATATTTCTGAAGGTGCAACAATCATTTGAAAAGGCAAGTATTAATTCCCAGATGCCCACCATTGATCGGGCAAC
CTTGACAAGATATTTCTACCTCTTTCCTGGCAATTGA
>_R_algerian_mouse_pC12_gDNA_(reversed)
ATGGCGGTCAGGAGGACACATAGAGATCCAATCTACAAGATCAAAGGTTTGGCCAAGGACATGCTGAATGGGGTTTTTGA
TGACCTGGTGGAGAAGAATGTTTTAAATGGAGATGAGTTACTCAAAATAGGGGAAAGTGCGAGTTTCATCCTGAACAAGG
CTGAGAATCTGGTTGAGAACTTCTTAGAGAAAACAGACATGGCAGGAAAAATATTTGCTGGCCACATTGCCAATTCCCAG
GAACAGCTGAGTTTACAACAGAGCTCAGAAGTCCAAGATACACTGAAGCTTTGTCCACGTGATCAGTTTTGTAAGATAAA
GACAGAAAGGGCAAAAGAGATATATCCAGTGATGGAGAAGGAGGGACGAACACGTCTGGCTCTCATCATCTGCAACAAAA
AGTTTGACTACCTTTTTGATAGAGATAATGCTGATACTGACATTTTGAACATGCAAGAGCTACTTGAAAATCTTGGATAC
TCTGTGGTGTTAAAGGAAAACCTTACAGCTCAGGAAATGGAGACAGAGTTAATGCACTTTGCTGGCCGTCCAGAGCACCA
GTCCTCAGACAGCACATTCCTGGTGTTTATGTCCCATGGCATCCTGGAAGGAATCTGTGGGGTGAAGCACCGAAACAAAA
AGCCAGATGTTCTTCGTGATGACACTATCTTCAAAATTTTCAACAACTCTAACTGTCGGAGTCTGAGAAACAAACCCAAG
ATTCTCATCATGCAGGCCTGCAGAGGCAGATATAATGGAACTATTTGGGTATCCACAAGCAAAGGGATAGCCAGCTGTAA
ATGGAATAATAGTATAACAAAGGCCCATGTGGAGACAGATTTCATTGCTTTCAAATCTTCTACCCCACATAATATTTCTT
GGAAGGTAGGCAAGACTGGTTCTCTCTTCATTTCCAAACTCATTGACTGCTTCAAAAAGTACTGTTGGTGTTATCATTTG
GAGGAAATTTTTCGAAAGGTTCAACACTCATTTGAGGTCCCAGGTGAACTGACCCAGATGCCCACTATTGAGAGAGTATC
CATGACACGCTATTTCTACCTTTTTCCCGGGAATTAG
>white_cheeked_gibbon_NC_044395.1_-_Caspase_5
ATGGCTGAAGACAGCTGCAAAAAAAAAACAGTTAAGATGTTGAAATACCTGGGCAAAGATGTTCTTCATGGTGTTTTTAA
TTATTTGGCAAAACACGATGTTCTGACATTGAAGGAAGAGGAAAAGAAAAAATATTATGATGCCAAAATTGAAGACAAGG
CCCTGATCTTGGTAGACTCTGTGAGA---AAGAATCGCGTGGCTCATCAAATGTTTACCCAAACACTTCTCAATATGGAC
CAAAAGATCACCAGTGTAGAGTCAGCAGAATCTACAAATACACTCAAACTTTGTCCTCATGAAGAATTCCTGAGACTGTG
TAAAAAAAAACATGATGAGATCTATCCAATAAAAAAGAGAGAGGACCGCAGACGCCTGGCTCTCATCATATGCAATACAA
AGTTTGATCATCTGCCTGCAAGGAATGGGGCTCACTTTGACATCCTGGGAATGAAAGGGCTGCTTCAGGGCCTGGGCTAC
ACTGTGGTTGACAAAAAGAACCTCACAGCCAGGGATATGGAGTCAGCGCTGAGGGCATTTGCTGCCAGACCAGAGCACCA
GTCTTCCGATAGCACGTTCTTGGTACTCATGTCTCATGGCATCCTAGAGGGAATCTGCGGAACTGCGCATAAAAAGAAAA
AACCTGATGTGCTGCTTTATGACACCATCTTCCAGATATTCAACAGCCGCAACTGCGTCAGTCTAAAGGACAAACCCAAG
GTCATCATTGTCCAGGCCTGCAGAGGTGAAAACCATGGGGAACTCTGGGTCAGAGACTCTCCAGCATCCTTGGAGAACCT
GGAGGCAGATTCTGTTTGCAAGATCCACGTGGAGAAGGACTTCATTGCTTTCTGTTCTTCAACACCACATAACGTGTCCT
GGAGAGACCGCACAAGGGGCTCCATCTTCATCACGGAACTCATCACATGCTTCCAGAAATATTCTTGCTGCTGCCACCTA
ATGGAAATATTTCAGAAGGTACAGAAATCATTTGAAGTTCCAAAGGCTAAAGCCCAGATGCCCACCATAGAACGAGCATC
CTTGACAAGAGATTTCTACCTCTTTCCTGGCAACTGA
>olive_baboon_NC_044987.1_-_Caspase_12
ATGGCTGATAAGAAACCATCCGAGGATCCAGTCAACATGGTGAAGTTGCTGGCCAGGAATGTTCTAGAAGGCATTTTTGA
TGACTTGATGGAAAATAATGTGTTAAATACGGAAGAGTTACGCAGTCTAGGAAAAGGTTTGAACTTCATGGTGAACAACG
CTGGAAACCTAGTTGATAATATCACTGAGAAAGCGCAAATGGCAGGCAAAATACTTAAGGACCGCCTATTGAGTCACCCA
AAACAGCTGAGTTTAGAACAGGGTGCCCAACCCAGTGGCAGGTTAAAGCTTTGCCCTCATGCTCATTTCCATGAACTGAA
GACGAAAAGGGCGGATGAGATATATCCAGTGATGAAGAAAGAGGGCCGAACACGCCTGGCCCTCATCATCTGCAACAAAG
AATTCCACTATCTTCTTAATCGAAATGGTTCTGAACTTGACCTTTTGGGGATGCAAGATCTACTTGAAAACCTTGGATAC
TCAGTGGTTATAGAAGAGAATCTCACAGCTCAGGAAATGGAAACAGCCCTAAGGCAGTTTGCTGCTCGCCCAGAGCACCA
GTCCTCAGACAGCACATTCCTGGTGTTCATGTCACATGGCATCCTGAATGGAATCTGTGGAACTAAGCACTGGGATCAAG
AGCCAGATGTTCTTCACGATGACACCATCTTCGAAATTTTCAACAACCGTAACTGCCGCAGTCTGAGAGACAAACCCAAG
GTCATCATCATGCAAGCCTGCCGAGGCAGTGGTGCTGGGATTGTTTGGTTCACCACTGACAGCGGAAAAGCCAGTAGCAT
CTGTAATGATGCTGTCACAAAGGCTCATGTGGAAAAGGACTTCATTGCTTTCAAATCTTCCACACCACATAATGTTTCTT
GGAGGCATGAAATAAGTGGCTCTGTCTTCATTTCCCAAATTATCTACTACTTCAAAGAGTATTCTTGGAGTCATCATCTA
GAAGAAATTTTTCGAAAGGTTCAACGTTCATTTGAGACACCAAATGTAGTGACCCAGTTGCCCACCATTGAAAGACTATC
TATGACACGATATTTCTATCTCTTTCCTGGGAATTAA
>crab_eating_macaque_pC5_gDNA
ATGGCTGAAGACAGCGGCAAACAAAACATACTTAAGGTGTTGGAATACCTGGGCAAAGATATGCTTCATGGTGTTTTTAA
TCATTTGGCAAAACACGATGTTCTGACATTGAATGAAGAGGAAAAGCAAAATTATTACAATGTCAAAATTGAAGACAAGG
CCCTGATCTTGGTAGACTCTGTGCGA---AAGAATCGCGTGGCTCATCAAAGGTTTACCCAAACCCTTCTCAATATGGAC
CAAAGGATCACCAGTGTAGAGTCAGCAGAATCTACAAATACTCTCATACTTTGTCCTCATGAAGAATTCCTGAGACGGTG
TAAAGAAAACCATGATGAGATCTATCCAATAAAAAAGAGAGAGGACCGCAAACGCCTAGCTCTCATCATATGCAATACAA
AGTTTGATCATCTGCCACCAAGGACTGGGGCTGACTTTGACATCCTGGGGATGAAAGGGCTGCTTCAGGGCCTGGGCTAC
AATGTGGTTGACAAAACGAAACTCACAGCCAGGGAAATGGAGTCAGAATTGAGGGCTTTTGCTAGGCGACCAGAGCACAA
GTCCTCCGATAGCACGTTCATAGTGCTCATGTCTCATGGCATCCTGGAGGGAATCTGCGGAACTGCACATGATGAGAAAA
ACCCAGATGTGCTGCTTTATGACACCGTCTTCCAGATATTCAATAACCGAAACTGCCTCAATCTAAAGGACAAACCCAAG
GTCATCATTGTCCAGGCCTGCAGAGGCAAAGGACGTGGGGAACACTGGGTCAGAGACTCTCCAGCATCCTTGGAGAACCT
GGAGGAAGATTCTGTTTGCAGAGTCCACGTGGAGAAGGACTTCATTGCTTTCTGTTCTTCAACACCACATAACATGTCCT
GGAGAGACCGCACAAAGGGCTCCATCTTCATCACGGAACTTATCACATGCTTCCAGAAATATTCTTGGTGCTACCACCTA
ATGAAAATATTTCAGAAGGTACAGAAATCATTTGAAATTCCAATGGCTAAAGCCCAGATGCCCACCATAGAACGAGTATC
CTTGACAAGAGATTTCTACCTCTTTCCTGGCAATTGA
>_R_southern_multimammate_mouse_pC1_gDNA_(reversed)
ATGGCTGACAAGATCCTGAGGGGAAAGAGGAAGCAATTTATCAACTCCGTGAGTGTAGGGACAGTAAATGGATTGCTGGA
TGAACTTTTAGAGAAGAGAGTGCTGAGCCAGGAAGAAATGGATAAAATAAAGCTTGCAAACGTTACTGTTATGGACAAGG
CACGGGACCTGTGCGATCATGTCACTAAAAAGGGGCCCCAGGCAAGCCAAATCTTTATCACTTACATTTGTAATGAAGAC
TGCTACCTGGCAGGAATTACATTTTCAGGACTGAGTGGGAACCTCAAGTTTTGCCCTTTAGAAAAAGCCGAGAAATTATG
GAGTGAAAATCCTTCAGAGATTTATCCAATAATGAAAACAACCAATCGTACACGTCTTGCCCTCATTATCTGCAACACAG
AGTTTCAACATCTTTCTCAGAGGAAAGGAGCTGATGTTGACCTCAGAGAAATGAAGTTGCTGCTGCAGGATCTGGGCTAT
ACTGTGAAAGTGAAAGAAAATCTCACAGCTCTGGAGATGATGAAAGAGGTGAAAGAATTTGCTGCCTGCCCAGAGCACAA
GACTTCTGACAGTACTTTCCTTGTATTCATGTCTCATGGTATCCAAGAGGGAATATGTGGGACCACATACTCTGATGAAG
TTGCAGATATTTTAAAGGTTGACACAGTCTTTCAAATGATGAACACTTTGAAGTGCCCAAGCATGAAAGACAAGCCCAAG
GTGATCATTATCCAGGCATGTCGTGGAGAGAAACAAGGAGTGGTATTGTTAAAAGATTCAGTAGGGGACTCTGCAGTTTT
TGAAGATGATGGCATTAAGAAGGCCCATATAGAGAAAGACTTTATTGCCTTCTGCTCTTCAACACCAGATAATGTGTCTT
GGAGACATCCTGTCCGGGGCTCTCTATTCATTGAGTCACTCATCAAACACATAAAAGAATATGCCTGGTCTTGTGACTTG
GAGGACATTTTCAGGAAGGTTCGATTTTCATTCGAACAACCAGAATCTAGGCTACAGATGCCCACGACTGAAAGGGTGAC
CCTGACAAAACGTTTCTACCTCTTCCCCGGACATTAG
>Lemur_catta_RingTailedLemur_NC_059134.1_-_CASP12
ATGGCTGCCAAGGGACCACCCGAAGACCCAGTCAACAAGGTGAAGTTGATGGCCAGGAATGTGCTTGATGGCATTTTTGA
TGACTTGATAGAAAATAGTGTGTTAAACAGAGATGAGTTATGCAAATTAGGAGATGGTGTGAACTTCATCATGAACAACG
CTGAAAACCTGGTTGATGATATCACTGAGAAAACTCAAATGGCAGGCAAAATATTTATGGACCGCCTCTTCAAGCAAAAG
ATACCACTGAGTTTAACACAGTGTGTC---CAACTCAACAAGTTGAAGCTTTGCCCTCGTGATCATTTTCATAAACTGAA
GACAAAAAAGGCAGATGAGATATATCCAGTGATGGAGAAGGAAGGCCAAACACGCCTGGCCCTCATCATCTGCAACAAAG
AATTCACCTATCTACCTAATCGATATGGTTCTGAAATTGACCTTTTGGGGATGCAAGACCTGCTAGAAAACCTTGGCTAC
TCAGTGATTGTAAAAGAGAATCTCACAGCTCAGCAAATGGAAACAGAACTAAAGGAGTTTGCTGCCCGGCAAGAGCACCA
GTCCTCAGATAGCACATTCCTGGTATTTATGTCACACGGCATCCTGGACGGAATCTGTGGGATAAAGCACAGAATCCCTG
AGCCAGATGTTCTTCCGGATGACATCATCTTCACAATTTTCAACAACCGTAACTGCCAGAGTCTGAAAGACAAACCCAAG
GCCATCATCATGCAGGCCTGCCGAGGCAGAGGTATCGGGATGGTTTGGGTGGCAGCTGACTCGGGAGAAGCTCGCTGTGT
CTGGAATGACGCTATTACAGAGGCCCACGTGGAGAAGGACTTCATTGCTTTCAAATCTTCAACACCACATAATATTTCTT
GGAGGCTTGACCTAAATGGATCACTCTTCATTTCCCAACTTATCTACTACTTCAAAGAGTATTCTTGGTGTCATCATTTA
GAGGAAATTTTTCAAAAGGTTCAACATTCATTCGAGACCCCAAATATACTAACCCAGATGCTGACCATTGAAAGACTATC
CATGACACGATATTTCTACCTCTTCCCTGGGAATTAA
>crab_eating_macaque_NC_052268.1_-_Caspase_12
ATGGCTGATAAGAAACCATCCGAGGATCCAGTCAACATGGTGAAGTTGCTGACCAGGAACGTTCTAGATGGCATTTTTGA
TGACTTGATGGAAAATAATGTGTTAAATACGGAAGAGTTACGCAATCTAGGAAAAGGTTTGAACTTCATGGTGAACAACG
CTGGAAACCTAGTTGATAACATCACTGAGAAAGCGCAAATGGTAGGCAAAATACTTAAGGACCGCCTATCGAGTCACCCA
AAACAGCTGAGTTTAGAACAGGGTGCCCAACCCAGTGGCAGGTTAAAGCTTTGCCCTCATGCTCATTTCCGTGAACTGAA
GACGAAAAGGGTGGATGAGATATATCCAGTGATGGAGAAAGAGGGCCGAACACGCCTGGCCCTCATCATCTGCAACAAAG
AATTCCACTATCTTCTTAATCGAAATGGTTCTGAACTTGACCTTTTGGGGATGCAAGATCTACTTGAAAACCTTGGATAC
TCAGTGGTTATAGAAGAGAATCTCACAGCTCAGGAAATGGAAACAGCCCTAAGGCAGTTTGCTGCTCGCCCAGAGCACCA
GTCCTCGGACAGCACATTCCTGGTGTTCATGTCACATGGCATCCTGAATGGAATCTGTGGAACTAAGCACTGGGATCAAG
AGCCAGATGTTCTTCACGATGACACCATCTTCGAAATTTTCAACAACCGTAACTGCCGGAGTCTGAGAGACAAACCCAAG
GTCATCATCATGCAAGCCTGCCGAGGCAGTGGTGCTGGGATTGTTTGGTTCACTACTGACAGCGGAAAAGCCAGTAGCAT
CTGTAATGATGCTGTCACAAAGGCTCATGTGGAAAAGGACTTCATTGCTTTCAAATCTTCCACACCACATAATGTTTCTT
GGAGGCATGAAATAAGTGGCTCTGTCTTCATTTCCCAAATTATCTACTACTTCAAAGAGTATTCTTGGAGTCATCATCTA
GAAGAAATTTTTCGAAAGGTTCAACGTTCATTTGAGACACCAAATGTAGTGACCCAGTTGCCCACCATTGAAAGACTATC
CATGACACGATATTTCTATCTCTTTCCTGGGAATTAA
>egyptian_spiny_mouse_pC4_gDNA_(reversed)
ATGGCTGAAAACAACCGTCCTGTCAAACCACTTAAGATGCTGGAAAACCTGGGCAAAGAAGTCCTCACTGAGTACCTAGA
AAAATTGGTGCAAAGCGATGTATTGAAATTAAAGGAGGATGAAAAAGAAAAATTTAACAATGCTGAACGGAAAAACAAGC
ACTGGGCCTTTGTAGATGCCCTGAGACAG---------------------------------ACATTCCTTAATGTGGAC
ACAAGAAGGCAGCACGGTGAACCAGAAGAATCCACGGACACTCTCAAGCTTTGTCCCGCTGAGGAATTCATGAGAGTCTG
TAGAGAAAAGACTCAAGATATTTACCCAATAATGGAGGCCAAGGGTCGAACTCGAAAGGCTCTTATCATATGCAATACAG
AGTTCGAACACCTCCCACAGAGGCGTGGTGCTGACTTTGACATCAATGGCATGACAGGCCTTCTTGAAGGCCTGGGCTAT
ACTGTGGTGTTGAAAAAGGAACTTACAGCTGAGGGTATGGAGGCAAAAATGAGAGAATTTGCTGCACTATCAGACCACAA
GACATCGGACAGCACTTTCCTGGTGCTTATGTCACACGGCACACTGCATGGCATCTGTGGAACAATGCACAGTAAAAACA
ATCCAGATGTGCTACAATATGATACTATCTATCAGATATTCAACAATTGCCACTGTCCAGGCCTAAGAGACAAACCCAAG
GTCATCATTGTGCAAGCCTGCAGAGGAGGGAATGCAGGGGAAGTGTGGGTCAGAGAGCCTTCAAAGGCCCAGAGGAATGT
GGTGGCAGATGCTGTGCAGCTGAGGCACGTGGAGACGGACTTCATTGCCTTCTACTCTACAACCCCATACCATTTGTCCT
ACATAGATGAAACAAAGGGCTCTTACTTCATTACCAAACTTATTACCTGCTTCCAGACATATTCCTGCTCTTGTCATCTC
TTGGATATATTTCAGAAGGTGCAACAATCATTTGAAAAGCCAAGTATTGTGTCCCAGATGCCCACCATTGAACGGGCAAC
CCTGACAAGACACTTCTACCTCTTTCCTGGCAACTGA
>_R_golden_hamster_pC1_gDNA_(reversed)
ATGGCTGACAACATCCTCAAGGCAAAGAGGAAGCAGTTCATCCGTTCAGTGGGTGCAGGGACAATAAATGGCTTGCTGGA
TGAACTTTTGGAGAAGAAAGTGCTGAACCAGGAAGAGATGGAGAGAATAAAATTTGTAAATGCCACTGTCATGGACAAAG
CACGGGACCTGTGTGATTCTGTCACTAAAAAGGGGCCTCTAGCAAGCCAAATCTTTATCACTTACATTTGTAATGAAGAC
TGCTACCTGGCGGGAGTCGTATGTCCAGGACCAAGTGGGAGCCTCAAGCTATGCCCCTTAGAAACAGTCCAGAAGATACG
GGACAAAAATCCTTCAGAGATTTACCCAATAATGGATACATCTGTGCGTACACGTCTTGCTCTCATTATCTGCAACACGG
AGTTTGACTATCTTCCAAGGAGGGACGGAGCTGATGTGGATGTCAGAGAAATGAAGTCACTACTGCAGGACCTGGGATAT
ACTGTGAAAGAAAAAGAAAATCTCACAGCTCAGGAGATGACTAACGCAGTGCAGGAATTTGCTGGCTGCCCAGAGCACAG
GACTTCGGACAGCACTTTTCTTATATTCATGTCCCATGGTATCCAGGAAGGAATATGTGGGAAGTCACATTCTGATAAAG
TAGCAGATGTTTTAAAAGTTGACACTATCTTTCGCATGATGAACACTTTGAAGTGCCCAAGCTTGAAGGACAAGCCCAAA
GTTATCATCATTCAGGCCTGCCGTGGAGAGAACCGAGGGGTGGTGTTGGTGAAAGATTCAGTAGAAGACACTGCAGATTT
GGAAGATGATGGCATTAAGAAAGCCCACATAGAGAAGGATTTTATTGCTTTCTGCTCTTCAACACCAGACAATGTTTCTT
GGAGACATCCTCTCAAGGGCTCTCTTTTCATTGTGGAACTCATCAAGCAAATGAAAGAATATGCCTGGTCTTGTGACTTG
GAGGACATTTTCAGAAAGGTTCGATTTTCATTTGAACAACCACAATATAGTTTGCAGATGCCCACCACTGAAAGGGTGAC
TTTGACAAAACGTTTCTACCTCTTCCCAGGACATTAA
>_R_golden_spiny_mouse_pC4_gDNA_(reversed)
ATGGCTGAAAATAACCGTCCTGTCAAACCACTTAAGATGCTGGAAAACCTGGGCAAAGAAGTCCTCACTGAGTACCTAGA
AAAATTGGTGCAAAGCGATGTATTGAAATTAAAGGAGGATGAAAAAGAAAAATTTAACAATGCTGAACGGAAAAACAAAC
GCTGGGTCTTTGTAGATGCCCTGAGACAG---------------------------------ACATTCCTTAATGTGGAC
ACAAGAAGGCAGCACGGTGAACCAGAAGAATCCACGGAAACTCTCAACCTTTGTCCCCCTGAGGAATTCATGAGAGTCTG
TACAGAAAAGACTCAAGATATTTACCCAATAATGGAGGCCAAGGGTCGTACTCGAAAGGCTCTTATCATATGCAATACAG
AGTTCAAACACCTTGCACAGAGGCGTGGTGCTGACTTTGACATCATTGGCATGACAGGCCTTCTTGAAGGCCTGGGCTAT
ACTGTGGTGTTGAAAAAGGAACTTACAGCTGAGGGTATGGAGGCAGAAATGAGAGACTTTGCTGCACTATCAGACCACAA
GACATCGGACAGCACTTTCCTGGTGCTCATGTCGCACGGCACACTGCATGGCATCTGTGGAACAATGCACAGTGAAAACA
CTCCAGATGTGCTACAATATGATACTATCTATCAGATATTCAACAATCGCCACTGTCCAGGCCTAAGAGACAAACCCAAG
GTCATCATTGTGCAAGCCTGCAGAGGAGGGAACCCAGGAGAAGTGTGGATCAGACAGCCTTCAAAGGCCCAGAGGAAGGT
GGTGGCAGATGCTGTGCAGCTGAGACACATGGAGACGAACTTCGTTGCCTTCTATTCTACAACCCCACACCATTTGTCCT
ACATAGATGAAACAAGGGGCTCTTACTTCATTACCAAACTCATTACCTGCTTCCAGACATATTCTTGCTCTTGTCATCTC
TTGGATATATTTCAGAAGGTGCAACAATCATTTGTAAAGCCAAGTATTGTGTCCCAGATGCCCACCATTGAACGGGCAAC
CCTGACAAGACACTTCTACCTCTTTCCTGGCAACTGA
>Nycticebus_coucang_SlowLoris_NC_069785.1_(reversed)_-_CASP1
ATGGCCGACAAGGTCCTGAAGGAGAAGAGGAGGCTGTTTATCCAGTCAGTAGGCACAGGTACCATAAATGGCTTGCTGGA
TGAATTATTAGAGAAAAGGGTGCTGAACCAGGAAGAGATGGAGAAAGTAAGAGACGAGAATGCTACAGTGATGGACAAGG
CCCGGGCTTTGATCGATGGCGTCATTCGGAAAGGGCCCCTGGCGAGCCAGGTTTTCATCAGAAACATACTTCACAATGAC
TGCCACCTGGCACAGACGCCATCCTCAGGCCCAGGAGGAAGCCTCAAGCTCTGCTCCCTTAAATTCGTCCAAGACATAAA
GAGAGGGAAGTCGACAGAGATTTATCCAATAATGGAAAAGTCGAACCGTACACGTCTTGCTCTTATTATCTGCAACACAG
AGTTTGACAATCTTCACCAAAGGGCTGGAGCTGACGTTGACATCAGAGATATGGAGAAGCTGCTAGTCGATCTGGGGTAC
AGTGTGCATGTGAGACAAGATCTCACTGCCGCGGACATGATCACAGAGGTGAAGGCATTTGCTGCCCGCCCAGAGCACCG
AACCTCCGACAGCACTTTCCTGGTGTTCATGTCTCATGGTATTCGGGAAGGCATCTGTGGGAAGAAATACTCTGAACAAG
TGCCAGATATATTAGGAGTCAATAAAATATTTCAAATGTTGAACAGCCAGAACTGTCCGAATTTGGTGAATAAACCCAAG
GTGATCATTATTCAGGCCTGTCGTGGCGAGAACCCAGGGTTGGTGTGGGTAAAAGATTCGGTCGGAGGAGCCGAAGACTA
TGAGGATGACGCCGTCAGAAAAGCACATGTGGAGAAGGATTTTATCACATTCTGTTCTTCGACACCAGATAATGTTTCCT
GGCGACATCCGACACGGGGCTCTCTTTTTATTATGAGGCTCATCAGCAGTATCCAAGAATATGCCTGCTCCTGTGACCTG
CAGGAAATTTTCCGAAAGGTTCAACGTTCATTTGAAGACCCAGATGGCAAGGCACAGATGCCCACCACTGACAGGGTTAC
TTTGACAAGACATTTCTACCTCTTCCCAGGATATTAA
>_R_steppe_mouse_pC4_gDNA_(reversed)
ATGGCTGAAAACAAACACCCTGACAAACCACTTAAGGTGTTGGAACAGCTGGGCAAAGAAGTCCTTACGGAGTACCTAGA
AAAATTAGTACAAAGCAATGTACTGAAATTAAAGGAGGAAGATAAACAAAAATTTAACAATGCTGAACGCAGTGACAAGC
GTTGGGTTTTTGTAGATGCCATGAAAAAGAAACACAGCAAAGTAGGTGAAATGCTTCTCCAGACATTCTTCAGTGTGGAC
CCAGGCAGCCACCATGGTGAACCAGAAGAATCATTGAACACTCTCAAGCTTTGTTCCCCTGAAGAGTTCACAAGGCTTTG
CAGAGAAAAGACACAAGAAATTTACCCAATAAAGGAGGCCAATGGCCGTACACGAAAGGCTCTTATCATATGCAATACAG
AGTTCAAACATCTCTCACTGAGGTATGGGGCTAACTTTGACATCATTGGTATGAAAGGCCTTCTTGAAGACTTAGGCTAC
GATGTAGTGGTGAAAGAGGAGCTTACAGCAGAGGGCATGGAGTCAGAGATGAAAGACTTTGCTGCACTCTCAGAGCACCA
GACATCAGACAGCACATTCCTGGTGCTAATGTCTCATGGCACACTGCATGGCATTTGTGGAACAATGCACAGTGAAAAAA
CTCCAGATGTGCTACAGTATGATACCATCTATCAGATATTCAACAATTGCCACTGTCCAGGTCTACGAGACAAACCCAAA
GTCATCATTGTGCAGGCCTGCAGAGGTGGGAACTCTGGAGAAATGTGGATCAGAGAGTCTTCAAAACCCCAGAGGAATAT
GGAAGCTGATGCTGTCAAGCTGAGCCACGTGGAGAAGGACTTCATTGCCTTCTACTCTACAACCCCACATCACTTGTCCT
ACCGAGACAAAACAGGAGGCTCTTACTTCATCACTAGACTCATTTCCTGCTTCCGGAAACATGCTTGCTCTTGTCATCTC
TTTGATATATTCCTGAAGGTGCAACAATCATTTGAAAAGGCAAGTATTCATTCCCAGATGCCCACCATTGATCGGGCAAC
CTTGACGAGATATTTCTACCTCTTTCCTGGCAACTGA
>_R_house_mouse_pC4_gDNA_(reversed)
ATGGCTGAAAACAAACACCCTGACAAACCACTTAAGGTGTTGGAACAGCTGGGCAAAGAAGTCCTTACGGAGTACCTAGA
AAAATTAGTACAAAGCAATGTACTGAAATTAAAGGAGGAAGATAAACAAAAATTTAACAATGCTGAACGCAGTGACAAGC
GTTGGGTTTTTGTAGATGCCATGAAAAAGAAACACAGCAAAGTAGGTGAAATGCTTCTCCAGACATTCTTCAGTGTGGAC
CCAGGCAGCCACCATGGTGAACCAGAAGAATCATTGAACACTCTCAAGCTTTGTTCCCCTGAAGAGTTCACAAGGCTTTG
CAGAGAAAAGACACAAGAAATTTACCCAATAAAGGAGGCCAATGGCCGTACACGAAAGGCTCTTATCATATGCAATACAG
AGTTCAAACATCTCTCACTGAGGTATGGGGCTAACTTTGACATCATTGGTATGAAAGGCCTTCTTGAAGACTTAGGCTAC
GATGTGGTGGTGAAAGAGGAGCTTACAGCAGAGGGCATGGAGTCAGAGATGAAAGACTTTGCTGCACTCTCAGAACACCA
GACATCAGACAGCACATTCCTGGTGCTAATGTCTCATGGCACACTGCATGGCATTTGTGGAACAATGCACAGTGAAAAAA
CTCCAGATGTGCTACAGTATGATACCATCTATCAGATATTCAACAATTGCCACTGTCCAGGTCTACGAGACAAACCCAAA
GTCATCATTGTGCAGGCCTGCAGAGGTGGGAACTCTGGAGAAATGTGGATCAGAGAGTCTTCAAAACCCCAGAGGAATAT
GGAAGCTGATGCTGTCAAGCTGAGCCACGTGGAGAAGGACTTCATTGCCTTCTACTCTACAACCCCACATCACTTGTCCT
ACCGAGACAAAACAGGAGGCTCTTACTTCATCACTAGACTCATTTCCTGCTTCCGGAAACATGCTTGCTCTTGTCATCTC
TTTGATATATTCCTGAAGGTGCAACAATCATTTGAAAAGGCAAGTATTCATTCCCAGATGCCCACCATTGATCGGGCAAC
CTTGACGAGATATTTCTACCTCTTTCCTGGCAACTGA
>_R_night_monkey_pC1_gDNA
ATGGCTGACAAGACCCTGAAGGAGAAGAGAAAGCTGTTTATCCGTTCAGTGGGTGAAGGTACAATAAATGGCTTACTGGA
TGAATTATTAGAGAAAAGCGTGCTGAACCAGGAAGAGATGGAGAAAGTAAAATGTGAAAATGCTACAGTTATGGATAAAG
CCCGAGCTTTGTTTGACTCTGTTATTCGGAAAGGGGTTCGGGCATGCCAAGTTTGCATCACATACATTTGCGAAGAAGAT
TGTCACCTGGCAGAGAAGACATTCTTGGACTCAGAAGGGAATGTCAAGCTTTGCTTCCCAGAAGAAGCTGAAAGGATAAA
GAAAGAACAGTTGGCAGAGATTTATCCAACAATGAATAAGTCAAGCCGCACACGTCTTGCTCTCATTATCTGCAATGAAG
AATTTGACAGTCTTCCTAGAAGAAATGGAGCTGAGGTTGACATCGTAGAAATGGCAATGCTGCTAAAAAATCTGGGGTAC
AGTGTGGATGTGAGAAAAAATCTCACTGCTTCAGAAATGACTACAGAGCTGGAGGCATTTGCACACCGCCCAGAGCACAA
GACCTCTGACAGCACCTTCCTGGTGTTCATGTCTCATGGTATTCAGGAAGGCATCTGTGGGAAGAAATACTCTGAGCAAG
TCCCAGATATATTACAAGTCAATGAAATCTTTAGAAATTTGAATACCAGGAACTGCCCAAGTTTGAAGGACAAACCCAAG
GTGATCATCATCCAGGCCTGCCGTGGTGAGAACGAAGGTGTGGTGTGGTTAAAAGACTCAGGAAGAGTTTCTGAAGAGTT
TGAAGACGATGCCATTAGGAAAGCCCACATAGAGAAGGATTTTATTGCTTTCTGCTCTTCCACACCAGATAATGTTTCTT
GGAGACATCCCACAAAGGGGTCTGTTTTTATTATGAGACTCATTGAACATTTGCAAGAATATGCCTGTTCCTGTGATGTG
GAGGAAATTTTCCGCAAGGTTCGACTTTCATTTGAGCGAACAGATGGTAGAGTGCAGATGCCCACCACTGAAAGGGTGAC
TTTGACAAGACGTTTCTACCTCTTCCCAGGATGTTAA
>_R_squirrel_monkey_pC4_gDNA
ATGGCAGAAGGCAACCGAAGAAAAAAACCACTTAAGATGCTGGAATCTTTGGGCAAAGATTTGCTCACTGGTGTTTTGGA
TAACTTGGTGGAACAAAATGTGCTGAACTGGAAGGAAGAGGAAAAGAAGAAATATTATGATGCCAAAACTGAAGACAAGG
TTCAGGTCGTGGCAGACTCTATTCAAAAGAAACAACGTATGGCAGGGCAAATGCTTCTCAAAACCTTTATAAACATAGAC
CAATTATCCCCCAATGACGAGACAGGAGAATCTACAGATGCCCTCAAGCTTTGCCCTCCTGAAGAATTCCTGAGACTATG
TAAAGAAAGAGCTAAAGAGATCTATCCAATAAAGGAGAGAAAGGGCCGCACACGCCTGGCTCTCATCATATGCAACACAG
AGTTTGACCATCTGCCTCCGAGGAATGGAGCTGACTTTGACATCACAGGGATGAAGGAGCTGCTTGAGGGTCTGGACTAC
CGTGTGGTTGTAGAAGAGAAACTGACAGCCAGGGATATGGAGTCAGTGCTGAGGGCATTTGCTGCCCGACCAGAACACAA
GTCCTCAGACAGCACGTTCTTGGTGCTCATGTCTCATGGCATCCTGGAGGGAATCTGTGGAATGGCGCATGATGAGGAAA
ACCCAGATGTGCTGCTTTATGACACCATCTTCCAGATATTCAACAACCGCAACTGTGTCAGTCTAAGGGACAAACCCAAG
GTCATCATTGTCCAGGCCTGCAGGGGTGCAAACCGCGGGGATCTGCTGGTTCCAGATGCTCCAGCATCCTTGGATAACCT
AGAGGAAGATGCTATTCACAAGACCCACGTGGAGAAGGACTTCATTGCTTTCTGCTCTTCAACCCCACATAATGTGTCCT
GGAGAGACAGCACAATGGGCTCCATCTTCATCACACAACTCATTGCATGCTTCCAGAAATATTCTTGGTGCTGCCACCTA
GAGGAAGTATTTCGAAAGGTGCAGCAATCATTTGAAACTCCAAGGGATAAAGCCCAAATGCCCACCATAGAACGATTATC
CATGACAAGATATTTCTATCTCTTTCCTGGCAATTGA
>crab_eating_macaque_pC4_gDNA
ATGGCGGAGGGCAACCAGAGAAAAAAGCCACTTAAGATGTTGGAATCCCTGGGCAAAGATTTCCTCACTGGCGTTTTGGA
TAACTTGGTGGAACAGAATGTGCTGAACTGGAAGGAAGAGGAAAAAAAGAAGTATTATGATGCAAAAACTGAAGACAAAG
TTCGGGTCATGGCAGACTCTATCCAAGAGAAACAACGTATGGCAGGTCAAATGCTTCTTCAAACCTTTTTTAACATAGAC
CAAATATCCCCCAGTAAAGAGTCAGGAGAATCTGCAGATGCCCTCAAGCTTTGCCCTCATGAAGAGTTCCTGAGACTATG
TAAAGAAAGAGCTGAAGAGATCTATCCAATAAAGGAGAGAAATGACCGCACACGCCTGGCTCTCATCATATGCAATACAG
AGTTTGATCATCTGCCTCCAAGGAATGGAGCTGACTTTGACATCACAGGGATGAAGGAGCTGCTTGAGGGTCTGGACTAT
AGTGTGGATGTAGAAGAGAATCTGACAGCCAAGGATATGGAGTCAGCGCTGAGGGCATTTGCTGCCCGACCAGAGCACAA
GTCCTCCGATAGCACATTCCTGGTGCTCATGTCTCATGGCATCCTGGAGGGAATCTGCGGAACTGCACATGATGAGAAAA
ACCCAGATGTGCTGCTTTATGACACCGTCTTCCAGATATTCAACAACCGAAACTGCCTCAGTCTAAAGGACAAACCCAAG
GTCATCATTGTCCAGGCCTGCAGAGGGGCAAACCGTGGGGAACTGTGGGTCAGAGACTCTCCAGCATCCTTGGAGAACCT
GGAGGAAGACGCTGTTTACAAGACCCATGTGGAGAAGGACTTCATTGCTTTCTGCTCTTCAACCCCACATAACGTGTCCT
GGAGAGACAGCACAATGGGCTCCGTCTTCATCACACAGCTCATCACGTGCTTCCAGAAATATTCTTGGTGCTGCCACCTA
GAGGAAGTATTTCGGAAGGTACAGCAATCATTTGAAACTCCAAGGGCTAAAGCCCAAATGCCCACCATAGAACGACTGTC
CATGACAAGATATTTCTACCTCTTTCCGGGCAATTGA
>_R_rhesus_pC4_gDNA
ATGGCGGAGGGCAACCAGAGAAAAAAGCCACTTAAGATGTTGGAATCCCTGGGCAAAGATTTCCTCACTGGCGTTTTGGA
TAACTTGGTGGAACAGAATGTGCTGAACTGGAAGGAAGAGGAAAAAAAGAAGTATTATGATGCAAAAACTGAAGACAAAG
TTCGGGTCATGGCAGACTCTATCCAAGAGAAACAACGTATGGCAGGTCAAATGCTTCTTCAAACCTTTTTTAACATAGAC
CAAATATCCCCCAGTAAAGAGTCAGGAGAATCTGCAGATGCCCTCAAGCTTTGCCCTCATGAAGAGTTCCTGAGACTATG
TAAAGAAAGAGCTGAAGAGATCTATCCAATAAAGGAGAGAAATGACCGCACACGCCTGGCTCTCATCATATGCAATACAG
AGTTTGATCATCTGCCTCCAAGGAATGGAGCTGACTTTGACATCACAGGGATGAAGGAGCTGCTTGAGGGTCTGGACTAT
AGTGTGGATGTAGAAGAGAATCTGACAGCCAAGGATATGGAGTCAGCGCTGAGGGCATTTGCTGCCCGACCAGAGCACAA
GTCCTCCGATAGCACATTCCTGGTGCTCATGTCTCATGGCATCCTGGAGGGAATCTGCGGAACTGCACATGATGAGAAAA
ACCCAGATGTGCTGCTTTATGACACCGTCTTCCAGATATTCAACAACCGAAACTGCCTCAGTCTAAAGGACAAACCCAAG
GTCATCATTGTCCAGGCCTGCAGAGGGGCAAACCGTGGGGAACTGTGGGTCAGAGACTCTCCAGCATCCTTGGAGAACCT
GGAGGAAGACGCTGTTTACAAGACCCATGTGGAGAAGGACTTCATTGCTTTCTGCTCTTCAACCCCACATAACGTGTCCT
GGAGAGACAGCACAATGGGCTCCGTCTTCATCACACAGCTCATCACGTGCTTCCAGAAATATTCTTGGTGCTGCCACCTA
GAGGAAGTATTTCGGAAGGTACAGCAATCATTTGAAACTCCAAGGGCTAAAGCCCAAATGCCCACCATAGAACGACTGTC
CATGACAAGATATTTCTACCTCTTTCCGGGCAATTGA
>Lemur_catta_RingTailedLemur_NC_059134.1_-_CASP4_(reversed)
ATGGCTGAGGACGACCACAAAAAAAAACCACTTAAGTTGTTGGAAGCCCTGGGCAAAGATGTCGTCAATGAATTTCTTGA
TAGCTTGGTGGAAAAAAATGTGCTGAAAGTAAAGGAAGAAGACAAGCAAAAATATCATGGTGCCAAAGCGCAAGACAAGG
CCCGGGTTTTGGTATCCTCTCTCAGAGACAAAAAAGAAGAGGCCGTTCAAGTACTTCTGGAAACCTGCCTTCACCTGGAA
GGAAAGCCCACCCATATAGAGTCAGCAGAATCTATAGATACCCTCAAGCTTTGCCCTCATGAAGACTTCCTGAGACTAAG
TAAAGAACGGGCGGAAGAGATCTATCCCATAAAGGAGAAAAAGGATCGCACTCGCCTGGCTCTCATCATATGCAATACAG
AGTTTGACCATCTTGCGCCGAGGCATGGGGCTGACCACGACATCGTGGGGATGAAGGGGCTGCTTGAAGGCCTGGGCTAC
AGTGTGAATGTAAAGGAGAAACTCACAGCCAGGGGTATGGAGTCAGTGCTGCGGGAATTTGCTGCCCGACCAGAGCACAA
GTCCTCGGACAGCACCTTCGTGGTGCTCATGTCTCATGGCATCCTGGATGGAATCTGTGGAACGAGGCACAGTGAGGCAA
CGTCAGATGTGCTGCCTTATGACACCGTCTTCCAGATATTCAACAACCGCAACTGCGTCAGTCTGAAGGACAAACCCAAG
GTCATCATTGTCCAGGCCTGCAGAGGTGCAAACCGTGGGGAAGTGTGGGTCAGAGACTCTCCAGAAGCCTTGGAGAACCT
GGAGGAAGATGCTGTTTGCAAGGCCCACGTGGAGAAGGACTTCATTGCTTTCTGCTCCTCCACCCCACATAATGTGTCCT
GGAGGGACATCACAAGTGGCTCCCTCTTCATCACACAGCTCATCACATACTTCCGGAAATACTCTTGGTGCTGTCACCTA
CAGGAAGTATTTCGGAAGGTACAGCAATCATTTGAAACACCAAGTGTTCGAGCCCAGATGCCCACCATTGAACGACTATC
CATGACAAGATATTTCTACCTGTTTCCTGGAAATTGA
>_R_night_monkey_pC4_gDNA
ATGGCAGAAGGCAACCAAAGAAAAAAACCACTTAAGATGTTGGAATCCTTGGGCAAAGATTTCCTCACTGGTGTTTTGGA
TAACTTGGTGGAACAAAATGTGCTGAACTGGAAGGAAGAGGAAAAGAAGAAATATTATGATGCCAAAACTGAAGACAAGG
TTCGGGTCGTGGCAGACTCTATGCAAAAGAAACAACGTATGGCAGGGCAAATGCTTCTCCAAACCTTTTTTAACATAGAC
CAAATATCCCCCAATAAAGAGACAGGAGAATCTACAGATGCCCTCAAGCTTTGCCCTCATGAAGAATTCCTGAGACTATG
TAAAGAAAGAGCTGAAGAGATCTATCCAATAAAGGAGAGAAAGGACCGCACACGCCTGGCTCTCATCATATGCAATACAA
AGTTTGACCATCTGCCTCCGAGGAATGGAGCTGACTTTGACATCACAGGGATGAAGGAGCTGCTTGAGGGTCTGGACTAC
AGTGTGGTTGTAGAAGAGAAACTGACGGCCAGGGATATGGAGTCAGTGCTGAGGGCATTTGCTGCCCGACCAGAGCACAA
GTCCTCAGACAGCACTTTCTTGGTGCTCATGTCTCATGGCATCCTGGAGGGAATCTGTGGAACGGCACATGATGAGGAGA
ACCCAGATGTGCTGCTTTATGACACCATCTTCCAGATATTCAACAACCGCAACTGCCTCAGTCTAAGGGACAAACCCAAG
GTCATCATTGTCCAGGCCTGCAGGGGTGCAAACCGCGGAGATCTGCTGGTCCCAGATGCTCCAGCATCCTTGGAGAATCT
AGAGGAAGATGCTGTTCACAAGACCCATGTGGAGAAGGACTTCATTGCTTTCTGCTCTTCAACCCCACATAACGTGTCCT
GGAGAGACAGCACAATGGGCTCCATCTTCATCACACAACTCATCGCATGCTTCCAGAAATATTCTTGGTGCTGCCACCTA
GAGGAAGTATTTCGGAAGGTGCAGCAATCATTTGAAACTCCAAAGGATAAAGCCCAAATGCCCACCATAGAACGATTATC
CATGACAAGATACTTCTACCTCTTTCCTGGCAATTGA
>_R_marmoset_pC1_gDNA
ATGGCTGACAAGATCCTGAAGGAGAAGAGGAGGCTCTTTATCCGTTCAGTGGGTGAAGGTACAATAAATGGCTTACTGGA
TGAATTACTAGAGAAAGGGGTGCTGAACGAGGAAGAGATTGAGAAAGTAAAACGTGAAAATGCCACAGTCATGGATAAGG
CCCGAGCTTTGCTTGACTCTGTTATTCGGAAGGGGGCTCGGGCATGCCAAGTTTGCATCACGTACATTTGTGAAGAGGAT
CGTCACCTGGCAGAGAAG---CTGATGCGCTCAGAAGGGAATGTCAAGCTTTGCCCCCCAGGAGAAGCTGAAAGGATAAA
GAAGGAACAGTCGGCAGAGATTTATCCAACAATGGACAAGTCAAGCCGCACACGTCTTGCTCTCATTATCTGCAATGAAG
AATTTGACAGTCTTTCTAGAAGAACTGGAGCTGAGGTTGACATCACAGGCATGGAAATACTGCTAAAAAATCTGGGGTAC
AGTGTGGATGTGAGAAAAAATCTCACTGCTTCAGAAATGACTACAGAGCTGGAGGCGTTTGCACACCGCCCAGAGCACAA
GACCTCTGATAGCACCTTCCTGGTGTTCATGTCTCATGGTATTCGGGAAGGCATTTGTGGGAAGAAATACTCTGAGCAAG
TCCCCGATATATTACGAGTCAATGAAATCTTTAGAAATTTGAATACCAGGAACTGCCCAAGTTTGAAGGACAAACCCAAG
GTGATCATCATCCAGGCCTGTCGTGGTGAGAACGAAGGTGTGGTGTGGTTAAAAGACTCAGCAGGAGTCTCTGAAGCTTT
TGAAGATGATGCCATTGGGAAAGCCCACATAGAGAAGGATTTTATTGCTTTCTGCTCTTCCACACCAGATAATGTTTCTT
GGAGACATCCCACAAAGGGCTCTGTTTTTATTATGAGACTCATTGAACATTTGCAAGAATATGCCTGTTCCTGTGATGTG
GAGGAAATTTTCCGCAAGGTTCGACTTTCATTTGAGCGAACAGATGGTAGAGTGCAGATGCCCACCGCTGAAAGGGTGAC
TTTGACAAGACGTTTCTACCTCTTCCCAGGATGTTAA
>_R_human_pC5_gDNA
ATGGCTGAAGACAGTGGCAAAAAAAAAACAGTTAAGATGTTGGAATACCTGGGCAAAGATGTTCTTCATGGTGTTTTTAA
TTATTTGGCAAAACACGATGTTCTGACATTGAAGGAAGAGGAAAAGAAAAAATATTATGATACCAAAATTGAAGACAAGG
CCCTGATCTTGGTAGACTCTTTGCGA---AAGAATCGCGTGGCTCATCAAATGTTTACCCAAACACTTCTCAATATGGAC
CAAAAGATCACCAGTGTAGAGTCAGCAGAATCTACAAATATACTCAAACTTTGTCCTCGTGAAGAATTCCTGAGACTGTG
TAAAAAAAATCATGATGAGATCTATCCAATAAAAAAGAGAGAGGACCGCAGACGCCTGGCTCTCATCATATGCAATACAA
AGTTTGATCACCTGCCTGCAAGGAATGGGGCTCACTATGACATCGTGGGGATGAAAAGGCTGCTTCAAGGCCTGGGCTAC
ACTGTGGTTGACGAAAAGAATCTCACAGCCAGGGATATGGAGTCAGTGCTGAGGGCATTTGCTGCCAGACCAGAGCACAA
GTCCTCTGACAGCACGTTCTTGGTACTCATGTCTCATGGCATCCTAGAGGGAATCTGCGGAACTGCGCATAAAAAGAAAA
AACCGGATGTGCTGCTTTATGACACCATCTTCCAGATATTCAACAACCGCAACTGCCTCAGTCTAAAGGACAAACCCAAG
GTCATCATTGTCCAGGCCTGCAGAGGTGAAAAACATGGGGAACTCTGGGTCAGAGACTCTCCAGCATCCTTGGAGAACCT
GGAGGCAGATTCTGTTTGCAAGATCCACGAGGAGAAGGACTTCATTGCTTTCTGTTCTTCAACACCACATAACGTGTCCT
GGAGAGACCGCACAAGGGGCTCCATCTTCATTACGGAACTCATCACATGCTTCCAGAAATATTCTTGCTGCTGCCACCTA
ATGGAAATATTTCGGAAGGTACAGAAATCATTTGAAGTTCCACAGGCTAAAGCCCAGATGCCCACCATAGAACGAGCAAC
CTTGACAAGAGATTTCTACCTCTTTCCTGGCAATTGA
>_R_capuchin_pC4_gDNA
ATGGCAGAAGGCAACCAAAGACAAAAACCACTTAAGTTGTTGGAATCCTTGGGCAAAGATTTTCTCAATGGCGTTTTGGA
TAACTTGGTGGAACAAAATGTGCTGAACTGGAAGGAAGAGGAAAAGAAGAAATATTATGATGCCAAAACTAAAGACAAGG
TTCGGGTCGTGGCAGACTCTATGCAAAAGAAACAACGTATGGCAGGGCAAATGCTTCTCCAAACCTTTTTTAACATAGAC
CAAATATCCCCCAATAAAGAGACAGGAGAATCTACAGATGCGCTCAAGCTTTGCCCTCATGAAGAATTCCTGAGACTATG
TAAAGAAAGAGCTGAAGAGATCTATCCAATAAAGGAGAGAAAGGACCGCACACGCCTGGCTCTCATCATATGCAATACAG
AGTTTGACCATCTGCCTCCGAGGAATGGAGCTGACTTTGACATCACAGGGATGAAGGAGCTGCTTGAGGGTCTGGACTAC
AGTGTGGTTGTAGAAGAGAAGCTGACAGCCAGGGATATGGAGTCAGTGCTGAGGGCATTTGCTGCCCGACCAGAGCACAA
GTCCTCAGACAGCACTTTCTTAGTGCTCATGTCTCATGGCATCCTGGAGGGAATCTGTGGAACGGCGCATGATGAGAAAA
ACCCAGATGTGCTGCTTTATGACACCATCTTCCAGATATTCAACAACCGCAACTGCCTCAGTCTAAGGGACAAACCCAAG
GTCATCATTGTCCAGGCCTGCAGGGGTGCAAACCGCGGGGATCTGCTGGTCCCAGATGCTCCAGCATCTTTGGAGAACCT
AGAGGAAGATGCTATTCACAAGACCCATGTGGAGAAGGACTTCATTGCTTTCTGCTCTTCAACCCCACATAACGTGTCCT
GGAGAGACAGCACAATGGGCTCCATCTTCATCACACAACTCATCGCGTGCTTCCAGAAATATTCTTGGTGCTGCCACCTA
GAGGAAGTATTTCGGAAGGTGCAGCAATCATTTGAAACTCCAAGGGATAAAGCCCAAATGCCCACCATAGAACGATTATC
CATGACAAGATATTTCTACCTCTTTCCTGGCAATTAA
>_R_capuchin_pC1_gDNA
ATGGCTGACAAGATCCTGAAGGAGAAGAGAAAGCTGTTTATCCATTCAGTGGGTGAAGGTACAATAAATGGCTTACTGGA
TGAATTATTAGAGAAAATGGTGCTGAACGAGGAAGAGATGGAGAAAGTAAAACGTGAAAATGCTACAGTTATGGATAAGG
CCCGAGCTTTGTTTGACTCTGTTATTCGGAAAGGGGCTCGGGCATGCCAAGTTTGCATCACATACATTTGCGAAGAAGAT
TGTCACCTGGCAGAGAAGACATCCTCGGGCTCAGAAGGGAATATCAAGCTTTGCTCCCCAAAAGAAGCTGAAAGGATACA
GAAAGAACAGTTGGGAGAGATTTATCCAACAATGAACGAGTCAAGCCGCACACGTGTTGCTCTCATTATCTGCAATGAAG
AATTTGACAGCCTTCCTAGAAGAACTGGAGCTGAGGTTGACATCATAGGCATGTCAATGCTGCTAAAAAATCTGGGGTAC
AGTGTGGATGTGAAAAAAGATCTCACTGCTTCAGAAATGACTACAGAGCTGGAGGCATTTGCACACCGCCCAGAGCACAA
GACCTCTGACAGCACCTTCCTGGTGTTCATGTCTCATGGTATTCGGGAAGGCATTTGTGGGAAGAAATACTCTGAGCAAG
TCCCAGATATATTACAAGTCAATGAAATCTTTAGAAATTTGAATACCAGGAACTGCCCAAGTTTGAAGGACAAACCCAAG
GTGATCATCATCCAGGCCTGCCGTGGTGAGAACGAAGGTGTAGTGTGGTTAAAAGACTCAGGAGGAGTTTCTGAAGGGTT
TGAAGATGATGCCATTAGGAAAGCCCACATAGAGAAGGATTTTATTGCTTTCTGCTCTTCCACACCAGATAATGTTTCTT
GGAGACATCCCACAAAGGGCTCTGTGTTTATTATGAGACTCATTGAACATTTGCAAGAATATGCCTGTTCCTGTGATGTG
GAGGAAATTTTCCGCAAGGTTCGACTTTCATTTGAGCAAACAGCTGGCAGAGTGCAGATGCCCACCACTGAAAGGGTGAC
TTTGACAAGACGTTTCTACCTCTTCCCAGGATGTTAA
>Nycticebus_coucang_SlowLoris_NC_069785.1_(reversed)_-_CASP12
ATGGCTGCTCAGAGGTCCCTGGAAGACCCGGTCAACGCGGTGAAGCTGATGGCCAGGAACATGCTCGATGGCATTTTTGA
TGACTTG---GAAAATAGCGTGTTAAATACACACGAGTTGCGCAAAATAGAAGAAGGTGTAACTCTCATCGTGAACAACA
CTGGAAACCTGTTTGATGATATCAAAAAGAAAACTCAAAAGGCCAGCAGACTCCTTACGGAACGCCTGCTCAACACGGAG
GCTCAGCTGAGTTTAAATCAGTGTACC---CAACTTAACAAGTTGAAGCTTTGCCCCCGTGATCATTTTCATAAAATGAA
GACAAAAATGACAGATGAGATATATCCAGTGATGGAGAGAGAGGGCCGAACTCGCCTAGCCCTCATCATCTGCAACAAAA
AATTCAACTATCTACCTAATCGATGTGGTTCTGAAATTGACCTTTTGGGGATGCAAGACCTACTGGAAAACCTTGGATAC
TCAGTGATTGTAAAAGAGAATCTCACTGCTGAGGAAATGGAGAAAGAACTAGAGCAGTTTGCGGCCCGCCCAGAGCACCA
GTCCTCGGATAGCACATTCCTGGTGTTCATGTCACACGGCATCCTGGAAGGAATCTGTGGGATAAAGCACAGGATGCAGG
AGCCAGATGTTCTTCACGATGACACCATCTTTAAAATTTTCAATAACCAGAACTGCTGGAGTCTGAAAGACAAGCCCAAA
GTCATCATTATGCAGGCCTGCCGCGGCCGAGGTAGTGGGATGGTGTGGGTGGCCACTGACCTGGGAGAAGCTCGCTGTAT
CTGGAGCAACGCTATCACGATGGCCCACCTGGAGAAGGACTTCATTGCTTTCAAATCTTCAACGCCACATAATGTTTCTT
GGAGGCTTGAC---GTAGGATCTCTCTTCATTTCCCAACTTATCTTCTACTTCAAAGAGTATTCTTGGTGTCATCATTTA
GAGGACATTTTTCGAAAGGTTCAACGTTCATTTGAGACCCCAAACATACTGACCCAGATGCCCACCATTGAAAGAGTATC
CATGACACGATATTTCTACCTCTTCCCAGGGAATTAA
>Tarsius_syrichta_PhilipinesTarsier_NW_007252175.1_-_CASP5??
ATGGCTGACGACAACCACAGAAAAAACGAGCTTAAGATTTTTGAAACCCTCGCCAAAAGTTTCCTCAATGATGCTTTGGA
TAATTTGATGAAAAAAAATGTGGTGAAATTAAAGGAAGAGAAAAAGAAAAACTATTATGATGCCAAAATTGAAGTCAAGG
CCCTGTACTTGTTAGACTCTGTCGGA---AAGAAGCATGTAGCAGCTCAAAAGTTCATCCAAAACGTCCTTACCATCATT
CAAAAGGCCACCAATCCAGAGTCAGCAGGATCTACAGATACCCTCAAACTTTGTCCTCATGACGAATTCCTGAGGCTGTG
TAAAGAAAGAGCTGAAGAGATCTATCCAATCAAGAAGAAAAAAGATCGCACTCGCCTGGCTCTCATCATATGCAATACAG
AGTTTAACACTCTCCTTCCAAGATATGGGGCTGACATTGACATTGCAGGGATGAAGTGGCTACTTGAGGGCCTGGGCTAC
ACTGTGGATGTAAAAGAGAACCTCACAGCCAAGGGCATGGAGACAGCGTTGTGGAAATTTGCAGCCAGACCAGAGCATCA
GTCCTCAGACAGCACATTCTTGGTGCTCATGTCTCATGGCATCCTGGATGGAATTTGCGGAACGATGCACAGTGAAGAGA
AATTGGATGTGCTACCTTATGACACCATCTTCGAGATATTCAACAACCGCAACTGCCGTAGTCTAATGAACAAACCCAAG
GTCATCATTGTCCAGGCCTGCAGGGGTGAAAACTATGGCGAAGTGTGGTTCAAAGACTCTCCAGGAACCTCGAGGAAACT
GGAGAATGATGCGATTTGCAAGATCCATGTGGAGAAGGACTTCATTGAATTCTGCTCCTCAACCCCACACAACGTGTCCT
GGCGGGACTCCACCAAGGGCTGCATCTTCATCACAGAGCTCATCACATGCTTCCGGAAATATTCTTGGTGCTATCACCTA
GAGGAGATATTTCGCAAGGTACAACAATCATTTGAAACACCAAGTGCTAGAGCCCAGATGCCCACCATTGAACGAGTATC
CTTTTCAAGATATTTCTACCTCTTTCCCGGCCATTGA
>black_rat_pC1_gDNA_(reversed)
ATGGCTGACAAGATCCTGAGGGCAAAGAGGAAGCAATTTATCAACTCAGTGAGTGTAGGGACAATAAATGGATTGCTGGA
TGAACTTTTAGAGAAGAGAGTCCTGAGCCAGGAAGAGATGGATAAAATTAAACTTGAAAATATCACTGTTATGGACAAGG
CACGAGACCTGTGCGATCATGTCACTAAAAAAGGACCCCGGGCAAGCCAGATGTTTATCACTTACATTTGTAATGAAGAC
TGCTACCTGGCAGGAATTGCATTTCCTGGACCGAGTGGTTCCCTCAAGTTTTGCCCTTTAGAAATAGCCCAGAAATTATG
GAAAGAAAATCATTCAGAGATTTATCCAATAATGAAAACACCCACTCGTACACGTCTTGCCCTCATTATCTGCAACACAG
ACTTTCAACATCTTTCTCGGAGAGTTGGAGCTGATGTTGACCTCAGAGAAATGAAGTTGCTGCTGCAGGATCTGGGGTAT
ACTGTGAAAGTCAAAGAAAATCTCACAGCTCTGGAGATGACAAAAGAATTGAAAGAATTTGCTGCCTGCCCAGAGCACAA
GACTTCTGACAGTACCTTCCTTGTATTCATGTCTCATGGTCTCCAGGAGGGAATATGTGGGGTCACATACTCTAATGAAG
TTGCAGATATTTTAAAGGTTGACACAATCTTTCAAATGATGAACACATTGAAGTGCCCAAGCTTGAAAGACAAGCCCAAG
GTTATCATTATTCAGGCATGCCGTGGAGAGAAACAAGGAGTGGTGTTGTTAAAAGATTCAGTAGGAAACTCCGCAATTTT
TGAAGATGATGGCATTAAGAAGGCCCATATAGAGAAAGATTTTATTGCTTTCTGCTCTTCAACACCAGATAATGTGTCCT
GGAGACATCCTGTCCGGGGATCTCTCTTCATTGAGTCACTCATCAAACACATGAAAGAATATGCCTGGTCTTGTGACTTG
GAGGACATTTTCAGAAAGGTTCGATTTTCTTTCGAACAACCAGACTCTAGACTACAGATGCCAACCACTGAAAGGGTGAC
CCTGACAAAACGTTTCTACCTCTTCCCAGGACATTAA
>_R_house_mouse_pC12_gDNA_(reversed)
ATGGCGGCCAGGAGGACACATAGAGATCCAATCTACAAGATCAAAGGTTTGGCCAAGGACATGCTGGATGGGGTTTTTGA
TGACCTGGTGGAGAAGAATGTTTTAAATGGAGATGAGTTACTCAAAATAGGGGAAAGTGCGAGTTTCATCCTGAACAAGG
CTGAGAATCTGGTTGAGAACTTCTTAGAGAAAACAGACATGGCAGGAAAAATATTTGCTGGCCACATTGCCAATTCCCAG
GAACAGCTGAGTTTACAACAGAGCTCAGAAGTCCAAGATACACTGAAGCTTTGTCCACGTGATCAGTTTTGTAAGATAAA
GACAGAAAGGGCAAAAGAGATATATCCAGTGATGGAGAAGGAGGGACGAACACGTCTGGCTCTCATCATCTGCAACAAAA
AGTTTGACTACCTTTTTGATAGAGATAATGCTGATACTGACATTTTGAACATGCAAGAACTACTTGAAAATCTTGGATAC
TCTGTGGTGTTAAAGGAAAACCTTACAGCTCAGGAAATGGAGACAGAGTTAATGCAGTTTGCTGGCCGTCCAGAGCACCA
GTCCTCAGACAGCACATTCCTGGTGTTTATGTCCCATGGCATCCTGGAAGGAATCTGTGGGGTGAAGCACCGAAACAAAA
AGCCAGATGTTCTTCATGATGACACTATCTTCAAAATTTTCAACAACTCTAACTGTCGGAGTCTGAGAAACAAACCCAAG
ATTCTCATCATGCAGGCCTGCAGAGGCAGATATAATGGAACTATTTGGGTATCCACAAACAAAGGGATAGCCAGCTGTAA
ATGGAATAATAGTATAACAAAGGCCCATGTGGAGACAGATTTCATTGCTTTCAAATCTTCTACCCCACATAATATTTCTT
GGAAGGTAGGCAAGACTGGTTCCCTCTTCATTTCCAAACTCATTGACTGCTTCAAAAAGTACTGTTGGTGTTATCATTTG
GAGGAAATTTTTCGAAAGGTTCAACACTCATTTGAGGTCCCAGGTGAACTGACCCAGATGCCCACTATTGAGAGAGTATC
CATGACACGCTATTTCTACCTTTTTCCCGGGAATTAG
>house_mouse_extraction_(reversed)
ATGGCTGACAAGATCCTGAGGGCAAAGAGGAAGCAATTTATCAACTCAGTGAGTATAGGGACAATAAATGGATTGTTGGA
TGAACTTTTAGAGAAGAGAGTGCTGAATCAGGAAGAAATGGATAAAATAAAACTTGCAAACATTACTGCTATGGACAAGG
CACGGGACCTATGTGATCATGTCTCTAAAAAAGGGCCCCAGGCAAGCCAAATCTTTATCACTTACATTTGTAATGAAGAC
TGCTACCTGGCAGGAATTACATTTCCAGGACTGACTGGGACCCTCAAGTTTTGCCCTTTAGAAAAAGCCCAGAAGTTATG
GAAAGAAAATCCTTCAGAGATTTATCCAATAATGAATACAACCACTCGTACACGTCTTGCCCTCATTATCTGCAACACAG
AGTTTCAACATCTTTCTCCGAGGGTTGGAGCTCAAGTTGACCTCAGAGAAATGAAGTTGCTGCTGGAGGATCTGGGGTAT
ACCGTGAAAGTGAAAGAAAATCTCACAGCTCTGGAGATGGTGAAAGAGGTGAAAGAATTTGCTGCCTGCCCAGAGCACAA
GACTTCTGACAGTACTTTCCTTGTATTCATGTCTCATGGTATCCAGGAGGGAATATGTGGGACCACATACTCTAATGAAG
TTTCAGATATTTTAAAGGTTGACACAATCTTTCAGATGATGAACACTTTGAAGTGCCCAAGCTTGAAAGACAAGCCCAAG
GTGATCATTATTCAGGCATGCCGTGGAGAGAAACAAGGAGTGGTGTTGTTAAAAGATTCAGTAAGAGACTCTGCAATTTT
TGAAGATGATGGCATTAAGAAGGCCCATATAGAGAAAGATTTTATTGCTTTCTGCTCTTCAACACCAGATAATGTGTCTT
GGAGACATCCTGTCAGGGGCTCACTTTTCATTGAGTCACTCATCAAACACATGAAAGAATATGCCTGGTCTTGTGACTTG
GAGGACATTTTCAGAAAGGTTCGATTTTCATTTGAACAACCAGAATTTAGGCTACAGATGCCCACTGCTGATAGGGTGAC
CCTGACAAAACGTTTCTACCTCTTCCCGGGACATTAA
>_R_algerian_mouse_pC4_gDNA_(reversed)
ATGGCTGAAAACAAACACCCTGACAAACCACTTAAGGTGTTGGAACAGCTGGGCAAAGAAGTCCTTACGGAGTACCTAGA
AAAATTAGTACAAAGCAATGTACTGAAATTAAAGGAGGAAGATAAACAAAAATTTAACAATGCTGAACGCAGTGACAAGC
GTTGGGTTTTTGTAGATGCCATGAAAAAGAAACACAGCAAAGTAGGTGAAATGCTTCTCCAGACATTCTTCAGTGTGGAC
CCAGGCAGCCACCATGGTGAACCAGAAGAATCATTGAACACTCTCAAGCTTTGTTCCCCTGAAGAGTTCACAAGGCTTTG
CAGAGAAAAGACACAAGAAATTTACCCAATAAAGGAGGCCAATGGCCGTACACGAAAGGCTCTTATCATATGCAATACAG
AGTTCAAACATCTCTCACTGAGGTATGGGGCTAACTTTGACATCATTGGTATGAAAGGCCTTCTTCAAGACTTAGGCTAC
GATGTGGTGGTGAAAGAGGAGCTTACAGCAGAGGGCATGGAGTCAGAGATGAAAGACTTTGCTGCACTCTCAGAACACCA
GACATCAGACAGCACATTCCTGGTGCTAATGTCTCATGGCACACTGCATGGCATTTGTGGAACAATGCACAGTGAAAAAA
CTCCAGATGTGCTACAGTATGATACCATCTATCAGATATTCAACAATTGCCACTGTCCAGGTCTACGAGACAAACCCAAA
GTCATCATTGTGCAGGCCTGCAGAGGTGGGAACTCTGGAGAAATGTGGATCAGAGAGTCTTCAAAACCCCAGAGGAATAT
GGAAGCTGATGCTGTCAAGCTGAGCCACGTGGAGAAGGACTTCATTGCCTTCTACTCTACAACCCCACATCACTTGTCCT
ACCGAGACAAAACAGGAGGCTCTTACTTCATCACTAGACTAATTTCCTGCTTCCGGAAACATGCTTGCTCTTGTCATCTC
TTTGATATATTCCTGAAGGTGCAACAATCATTTGAAAAGGCAAGTATTCATTCCCAGATGCCCACCATTGATCGGGCAAC
CTTGACGAGATATTTCTACCTCTTTCCTGGCAACTGA
>borneo_orangutan_JAKFHH010002761.1_-_CASP12
ATGGCTGATAAGCAGCCATCCGATGATCCAGTCAACATGGTGAAGTTGCTGGCCAGGAACGTTCTAGATGGCATTTTTGA
TGACTTGATGGAAAATAATGTGTTAAATACCGAAGAGTTACGCAGTCTAGGAAAAGGTGTGAACTTCCTGGTGAACAACG
CTGAAAACCTAGTTGATAATATCACTGAGAAAGCTCAAATGGCAGGCAAAATACTTAAGGACCGCCTATTGAATCCCCCA
AAACAGCTGAGTTTAGAACAGGGTGCACAACCCAGTGGCAAGTTAAAGCTTTGCCCTCATGCTCACTTCCATGAACTAAA
GACGAAAAGGGCAGATGAGATATATCCAGTGATGGAGAAAGAGGGCCGAACACGCCTGGCCCTCATCATCTGCAACAAAG
AATTCAACTATCTTCATAATCGAAATGGTTCTGAACTTGACCTTTTGGGGATGCAAGATCTACTTGAAAACCTTGGATAC
TCAGTGGTTATAAAAGAGAATCTCACAGCTCAGGAAATGGAAACAGCACTAAGGCAGTTTGCTGCTCGCCCAGAGCACCA
GACCTCAGACAGCACATTCCTGGTGTTTATGTCACATGGCATCCTGAATGGAATCTGTGGGACTAAGCACTGGGATCAAG
AGCCAGATGTTCTTCAAGATGACACTATCTTCGAAATTTTCAACAACCGTAACTGCCGGAGTCTGAAAGACAAACCCAAG
GTCATCATCATGCAAGCCTGCCGAGGCAATGGTGCTGGGATTGTTTGGTTCACCACTGACAGTGGAAAAGCCGGTAACAT
CTGTAATGATGCTGTTACAAAGGTTCATGTGGAAAAGGACTTCATTGCTTTCAAATCTTCCACACCACATAATGTTTCTT
GGAGGCATGAAATAAACGGCTCAGTCTTCATTTCCCAAATTATCTACTACTTCAAAGAGTACTCTTGGAGTCATCATCTA
GAGGAAATTTTTCGAAAGGTTCAACATTCTTTTGAGAACCCAAGTATACTGACGCAGTTGCCCACCATTGAAAGACTATC
CATGACACGATATTTCTATCTCTTTCCTGGGAATTAA
>_R_chinese_hamster_pC1_gDNA_(reversed)
ATGGCTGACAACATCCTCAGGGCAAAAAGGAAACAATTCATCCGTTCAGTGGGTGCAGGGACAATAAATGGCTTGCTGGA
TGAACTTTTGGAGAAGAATGTGCTGAACCAGGAAGAGATGGAGAGAATAAAATGTATAAATGCCACTGTCATGGACAAGG
CAAGGGACCTGTGTGATTCTGTCACTAAAAAGGGGCCTCTAGCAAGCCAAATCTGTATCACTTACATTTGTAAAGAAGAC
TGCTACCTGGCGGGAGTTACATGTCCAGGACCAAGTGGGAGCCTGAAGTTATGCTCCTTAGAAACAGCCCAAAAGATACG
GAAAGAGAATCCTTCAGAGATTTACCCTATAATGGATACATCCACGCGTACACGTCTTGCTCTCATTATCTGCAACACAG
AGTTTGAATATCTTCCAAGGAGGGACGGAGCTGATGTGGATCTCAGAGAAATGAGGTCGCTACTGCAGGATCTGGGATAT
ACTGTGAAAGAAAAGGAAAACCTCACAGCTCTGGAGATGGCTAATGCAGTGAAGGAATTTGCTGACTGCCCAGAGCACAA
GACTTCTGACAGTACTTTTCTTGTATTCATGTCCCATGGTATCCAGGAAGGAATATGTGGGAAGTCATATTCCGATAAAG
TAGCAGATGTTTTAAAAGTTGACACTATCTTTCGAATGTTGAACACTTTGAAGTGCCCAAGCTTGAAAGACAAGCCAAAA
GTTATCATCATTCAGGCCTGCCGTGGAGAGAACCGAGGAGTGGTATTAGTGAAAGATTCAGTAGAAGACACTGCAGATTT
GGAAGATGATGGCATTAAGAAAGCGCACATAGAGAAGGATTTTATTGCTTTCTGCTCTTCAACACCAGACAATGTTTCTT
GGAGACATCCTCTCAAGGGCTCTCTTTTCATTGTGGAACTCATCAAGCAAATGAAAGAATATGCATGGTCTTGTGACTTG
GAGGACATTTTCAGAAAGGTTCGATTTTCATTTGAACAACCAAGTTATAGTTTACAGATGCCCACCACTGAAAGGGTGAC
TTTGACAAAACGTTTCTACCTCTTCCCAGGACATTAA
>_R_colobus_pC4_gDNA
ATGGCAGAGGGCAACCAGAGAAAAAAACCACTTAAGATGCTGGAATCCCTGGGCAAAGATTTCCTCACTGGCGTTTTGGA
TAACTTGGTGGAACAAAATGTGCTAAACTGGAAGGAAGAGGAAAAAAAGAAATATTATGATGCAAAAACTGAAGATAAAG
TTCGGGTCATGGCAGACTCTATCCAAGAGAAACAACGTATGGCAGGTCAAATGCTTCTTCAAACCTTTTTTAACATAGAC
CAAATATCCCCCAGTAAAGAGTCAGGAGAATCTATAGATGCCCTCAAGCTTTGCCCTCATGAAGAGTTCCTGAGACTATG
TAAAGAAAGAGCTGAAGAGATCTATCCAATAAAGGAGAGAAATGACCGCACACGCCTGGCTCTCATCATATGCAATACAG
AGTTTGACCATCTGCCTCCAAGGAGTGGAGCTGACTTTGACATCACAGGGATGAAGGAGCTGCTTGAGGGTCTGGACTAT
AGTGTGGACGTAGAAGAGAATCTGGCAGCCAGGGATATGGAGTCAGCACTGAGGGCATTTGCTGCCCGACCAGAGCACAA
GTCCTCCGACAGCACGTTCCTGGTGCTCATGTCTCATGGCATCCTGGAGGGAATCTGCGGAACTGCACATGATGAGAAAA
ACCCAGATGTGCTGCTTTATGACACCGTCTTCCAGATATTCAACAACCGAAACTGCCTCAGTCTAAAGGACAAACCCAAG
GTCATCATTGTCCAGGCCTGCAGAGGCGCAAACCGTGGGGAACTGTGGGTCAGAGACTCTCCAGCATCCTTGGAGAACCT
GGAGGAAGACGCTGTTTACAAGACCCACGTGGAGAAGGACTTCATTGCTTTCTGCTCTTCAACCCCACATAATGTGTCCT
GGAGAGATAGCACAATGGGCTCCGTCTTCATCACACAGCTCATCACATGCTTCCAGAAATATTCTTGGTGCTGCCACCTA
GAGGAAGTATTTCGGAAAGTACAGCAATCATTTGAAACTCCAAGGGCTAAAGCCCAAATGCCCACCATAGAACGACTGTC
CATGACAAGATATTTCTACCTCTTTCCGGGCAATTGA
>_R_golden_spiny_mouse_pC12_gDNA_(reversed)
ATGGCGGCCAAGAGAACACATAGAGATCCGATCTACAAGATCAAGGGTTTGGCCAAGAACATGCTGGATGGGGTTTGTGA
TGACTTGGTGGAGAAGAATATTTTAAATGGCAGTGAACTACTCAGAATAGGGGAAGGTGCAAGCTTCATCCTGAACAACG
CTGAGAACCTGGTTGAGAGCATCTTTGAGAAAACAGAAATGGCAGGCAAAATATTTGCAGGCCACATTGTCAATTCCAAG
AAACAGCTGAGCATACAACAGAGCACAGAAGTCCATTACATGCTGAAGCTTTGTCCTCCTGATCAGTTTTACAAGACGAA
GACAGAAAGGGCAAAAGAGATATATCCAGTAATGGAGAAGGAAGGCCGAACGCGCCTGGCCCTCATCATCTGCAACAAAA
AGTTTGACTACCTTTTTGATCGAGATGATGCTGAAGCAGACATTTTGAATATGCAAGAATTACTTCAACACCTTGGATAC
TCAGTGGTGCTAAAGGAAAACCTTACAGCTCAGGAAATGGAGGCAGAACTAATCGAGTTTGCTGGCCGTCCAGAGCACCA
GTCGTCCGACAGCACATTTCTTGTGTTTATGTCTCATGGCATCCTGGAAGGAATCTGTGGAGTGAAACACAGAAAGAAAA
ATCCAGATGTTCTTCATGATGACACCATCTTCACAATCTTCAATAACTCTAACTGTAGGAGTCTGAGAAACAAACCCAAG
GTCCTCATCATGCAGGCCTGCAGGGGCAAACAAGATGGAATTATTTGGGTATCCACAAGCAAGGGGATAGCCAGCTATAA
ATGGAATAATAGTATAACAAAGGCCCATGTGGAGAAGGATTTCATTGCTTTTAAATCTTCTACCCCACATAACATTTCTT
GGAAGGTAGGCAAGAATGGGTCTCTCTTCATTTCCAAACTCATCGACTGCTTCAAAAACTATTGTTGGTGTTATCATTTG
GAGGAAATTTTTCGAAAGGTTCAACACTCATTTGAGATCCCCGGAGAACTGACCCAGATGCCCACCATTGAGAGAGTATC
CATGACACGGTATTTCTACCTTTTCCCTGGGAATTGA
>_R_brown_rat_pC1_gDNA_(reversed)
ATGGCTGACAAGATCCTGAGGGCAAAGAGGAAGCAATTTATCAACTCAGTGAGTGTAGGGACAATAAATGGATTGCTGGA
TGAACTTTTAGAGAAGAGAGTCCTGAACCAGGAAGAGATGGATACAATCAAACTTGCAAATATCACTGTTATGGAAAAGG
CACGAGACCTGTGCGATCATGTCACTAAAAAAGGACCCCGGGCAAGCCAGATGTTTATCACTTACATTTGTAATGAAGAC
TGCTACCTGGCAGAAATTGCATTTCCTGGACCGAGTGGTTCCCTCAAGTTTTGCCCTTTAGAAATAGCCCAGAAGTTATG
GAAAGAAAATCATTCAGAGATTTATCCAATAATGAAAACACCCACTCGTACACGTCTTGCCCTCATTATCTGCAACACAG
ACTTTCAACATCTTTCTCGGAGAGTCGGAGCTGATGTTGACCTCAGAGAAATGAAGTTGCTGCTGCAGGATCTGGGGTAT
ACTGTGAAAGTCAAAGAAAATCTCACAGCTCTGGAGATGACAAAAGAATTGAAAGAATTTGCTGCCTGCCCAGAGCACAA
GACTTCTGACAGTACCTTCCTTGTATTCATGTCTCATGGTCTCCAGGAGGGAATATGTGGGATCACATACTCTAATGAAG
TTGCAGATATTTTAAAGGTTGACACAATCTTTCAAATGATGAACACATTGAAGTGCCCAAGCTTGAAAGACAAGCCCAAG
GTTATCATTATTCAGGCATGCCGTGGAGAGAAACAAGGAGTGGTGTTGTTAAAAGATTCAGTAGGGAACTCCGCAATTTT
TGAAGATGATGGCATTAAGAAGGCCCATATAGAGAAAGATTTTATTGCTTTCTGCTCTTCAACACCAGATAATGTGTCCT
GGAGACATCCTGTCCAGGGATCTCTCTTCATTGAGTCACTCATCAAACACATGAAAGAATATGCCTGGTCTTGTGACTTG
GAGGACATTTTCAGAAAGGTTCGATTTTCTTTCGAACAACCAGACTCTAGACTACAGATGCCAACCACTGAAAGGGTGAC
CCTGACAAAACGTTTCTACCTCTTCCCAGGACATTAA
>Lemur_catta_RingTailedLemur_NC_059134.1_-_CASP1
ATGGCCGACAAGGTCCTGAAGGAGAAGAGGAGACAGTTTATCCGCTCAGTGGGCACAGGTACAATAAATGGCTTGCTGGA
TGAATTATTAGAGAAAAGGGTGCTGAACCAGGAAGAGATGGAGAAAGTAAGAGATGAAAATGCTACAGTTATGGATAAAG
CCCGAGCTTTGATTGACGCTGTCATTCGGAAAGGGCCCAAGGCAAGCCACATTTTCATCATGCACATTTGTAATGACGAC
TGCCACCTTGCACAGACGACATCCTCAGCCCCAGGAGGGAGCCTCAAGCTTTGCCCCCTTGAAACAGCCCGAAGGATCTG
GGACGAACAGTCAGCAGAGATTTATCCAATAATGGAAAAGTCGAACCGCACACGACTTGCTCTCATTATCTGTAACATAG
AGTTTGACAATCTTCCCAGAAGGGCTGGAGCTGATGTTGATATCAGAGATATGAAGAAGCTGCTAGAAGATCTGGGGTAC
AGTGTGGATGTAAAAGAGAATCTCACTGCTTCGGACATGACTGCAGAGTTGAGGGCATTTGCTGCCCGTCCAGAGCACCG
AACCTCTGATAGCACTTTCCTGGTGTTCATGTCTCATGGTATTCAGAAAGGCATCTGTGGGAAGAGATACTCTGAACAAG
ACCCAGATGTATTAGAAATCAATGAAATATTTCGAATGTTGAACACCTGTAACTGTCCAAATTTGACAAATAAACCCAAG
GTGATCATCATCCAGGCCTGCCGTGGTGAGAACCGTGGGGTGGTGTGGTTAAAAGATTCAGTACAAGCTTCCGAAGACTT
TGAGGATGATGCCATTAGGAAAGCCCACATAGAGAAGGATTTTATTGCTTTCTGCTCTTCGACACCAGATAATGTTTCCT
GGCGACATCCTACATGGGGCTCTCTTTTTATTATAAAGCTCATCGAGAATTTCCAAAAGCATGCCTGGTACTATCACCTG
GTGGAAATTTTCCGAAAGGTCCAGTTTTCCTTTGACCTGCCAGATGGTAGGGCACAGATGCCCACCACTGAAAGGGTAAC
TTTGACAAGACTTTTCTATCTCTTCCCAGGACACTAA
>_R_gorilla_pC5_gDNA
ATGGCTGAAGACAGCTGCAAAAAACAAACAGTTAAGATGTTGGAATACCTGGGCAAAGATGTTCTTCATGGTGTTTTTAA
TTATTTGGCAAAACACGATGTTCTGACACTGAAGGAAGAGGAAAAGAAAAAATATTATGATGCCAAAATTGAAGACAAAG
CCCTGATCTTGGTAGACTCTGCGCGA---AAGAAGCGCGTGGCTCATCAAATGTTTACCCAAACCCTTCTCAATATGGAC
CAAAAGATCACCAGTGTAGAGTCAGCAGAATCTACAAATATACTCAAACTTTGTCCTCGTGAAGAATTCCTGAGACTGTG
TAAAAAAAATCATGATGAGATCTATCCAATAAAAAAGAGAGAGGACCGCAGACGCCTGGCTCTCATCATATGCAATACAA
AGTTTGATCACCTGCCTGCAAGGAATGGGGCTCACTTTGACATCCTGGGGATGAAAAGGCTGCTTCAAGGCCTGGGCTAC
ACTGTGGTTGACGAAAAGAATCTCACAGCCAGGGATATGGAGTCAGCGCTGAGGGCATTTGCTGCCAGACCAGAGCACAA
GTCCTCTGACAGCACGTTCTTGGTACTCATGTCTCATGGCATCCTAGAGGGAATCTGCGGAACTAAGCATAAAAAGAAAA
AACCGGATGTGCTGCTTTATGACACCATCTTCCACATATTCAACAGCCGCAACTGCGTCAGTCTAAAGGACAAACCCAAG
GTCATCATTGTCCAGGCCTGCAGAGGTGAAAAACATGGGGAACTCTGGGTCAGAGACTCTCCAGCATCGTTGGAGAACCT
GGAGGCAGATTCTGTTTGCAAGATCCACGAGGAGAAGGACTTCATTGCTTTCTGTTCTTCAACACCACATAATGTGTCCT
GGAGAGACCGCACAAGGGGCTCCATCTTCATTACGGAACTCATCACATGCTTCCAGAAATATTCTTGCTGCTGCCACCTA
ATGGAAATATTTCGGAAGGTACAGAAATCATTTGAAGTTCCACAGGCTAAAGCCCAGATGCCCACCATAGAACGAGCAAC
CTTGACAAGAGATTTCTACCTCTTTCCTGGCAATTGA
>_R_deer_mouse_pC1_gDNA_(reversed)
ATGGCTGACAACATCCTAAGGGCAAAGAGGCAGCAGTTCATCTGTTCAGTGGGTGCAGAGACAATAAATGGCTTGCTGGA
TGAACTTTTGGAGAAGAAAGTGCTGAACCAGGGAGAGATGGAGAGAATAAAAGCTGTAAATGCCACTGTTATGGACAAGG
CACGGGACCTGTGTGATTCTGTCACTAAAAAGGGGCCTCTGGCATGCCAAATCTTTATCACTTACATTTGTAATGAAGAC
ATCTACCTGGCAGGAATTAAACTTCCAGGACCAAGTGGGACCCTCAAGTTATGCCCCTTAGATCAAGCCCAGAAGATTCG
GGAAGAAAACCCTTCAGAGATTTATCCAATAATGAATACATCCACTCGTACACGTCTTGCCCTCATTATCTGCAACACAG
AGTTTGAATACCTTCCTAGGAGGGATGGAGCTGATGTGGACCTCAGAGAAATGAGGTTGCTGCTGCAGGATCTGGGATAT
ACTGTGAAAGAGAAAGAAAATCTCACAGCTCAGGAGATGACTGAAGCGGTAAAGGAATTTGCTGACTGCCCGGAGCACAA
GACTTCTGACAGTACTTTCCTTGTATTCATGTCTCATGGTATCCAGGAAGGAATATGTGGAAAGACATACTCTGATAAAG
TACCAGATGTTTTAAAAGTTGACACTATCTTTCGAATGATGAACACTTTGAAGTGTCCAAGCTTGAAAGACAAGCCCAAA
GTTATCATCATTCAGGCCTGCCGTGGGGAGAACCGAGGAGTGGTGTTGGTAAAAGATTCAGTAGAAGACACTGCGGATTT
GGAAGATGATGGAATTAAGAAAGCCCATATAGAGAAGGATTTTATTGCTTTCTGCTCTTCAACACCAGATAATGTCTCCT
GGAGGCATCCTGTCAAAGGCTCTCTTTTCATTGTGGAACTCATCAAACAAATGAAAGAATATGCCTGGTCTTGTGACCTG
GAGGACATTTTCAGAAAGGTTCGATTTTCATTTGAACAACCAGAATATAGTTTACAGATGCCCACCACTGAAAGGGTGAC
TTTGACAAAACGTTTCTACCTGTTCCCAGGACATTAA
>egyptian_spiny_mouse_pC1_gDNA_(reversed)
ATGGCTGATAACACCCTGAGGTCAAAGAGGAAAAAGTTTATCAACTCAGTGGATGTAGGTACAATAAATGGCTTGATGGA
TGAACTTTTAGAGAAGAGAGTGCTGAACCAGGAAGAGATGGACAGAATAAAAGTTGGCAATGTCACTGTTATGGACAAAG
CACGGGACCTGTGTGATTCTGTCGCTAAAAAAGGGCCCAAGGCAAGCCAAATCTTTATCACGTACATTTGTAAAGAAGCA
TGCTATGTGGCACAAATGGCATTTTCAGGATCAAGTAGGGGCCTCAAGTTGTGCCCTGCAGAAACAGCCCAAAAGATTTG
GAAAGAAAATTCTTTAGAGGTTTATCCAATAATGACTACATCCTCTCGTACACGCCTTGCCCTTATTATCTGCAACACAG
AGTTTGAACATCTTTCTAGGAGGGATGGAGCTCATGTTGACCTCAGAGAAATGGAATTGCTGCTGGAGGATCTGGGATAT
ACTGTGAAAGTGAAAGAAAACCTCACAGCTAAGGAGATGATGGCAGAAGTGAAGGAATTTGCTGCCTGCCCAGAGCACAA
GACTTCTGACAGTACTTTCCTCGTATTCATGTCTCATGGTATCCTGGAGGGAATATGTGGGAAGAGGTACTCAAGTGAAG
AGAGGGATGTTTTAAAAGTTGACAAAATCTTTCAAATGATGAACACGTGGATGTGTCCAAACTTGAGGGACAAGCCCAAA
GTTATCATCATTCAGGCCTGCCGTGGAGAGAATCAAGGGGTGGCATTGGTAAAAGACTCAGTAGGAAAATCTGCAGATTT
TGAAGATGATGGCATTAAGAAGGCCCACATAGAGAAGGATTTTATTGCTTTCTGCTCTTCAACGCCAGATAATGTCTCTT
GGAGACATCCTGTCCGGGGATCTCTTTTCATTGTGGAACTCATCAAACATATGAAAGAATATGCCTGGTCCTGTGACTTG
GAGGACATTTTCAGAAAGGTTCGATTTGCTTTTGAGCAACCAGGATTTAGGCTACAGATGCCCACTACTGAAAGAGTGAC
CTTGACAAAGCGTTTCTACCTCTTTCCAGGACATTAA
>_R_lesser_egyptian_jerboa_pC1_gDNA_(reversed)
ATGGCTGACAAAGTCCTGAGGGAGAAGAGGAAGCCATTTATTCACGCGGTGGGCACAGGAACCATAAATGGCTTGCTGGA
TGAATGCCTAGAAAAAAGAGTACTGAACCAGGAAGAGATGGAGAAAATAAAGGTTGGAAATGCCACAGTCATGGACAAGG
CACGAGACTTGATTGACTCGGTCATCCGGAAAGGGCCCCAAGCATGCCAAATTTGTATCACTTACATTTGTGAAGAAGAT
TGCCACCTAGCAGGGACTACAGCCCTGAAACTAGAAGGGAACCTCAAGCTTTGCTCCTTGGATACAGCTAAAAGGATATG
GAAGGAAAAGTCATCGGAGATTTATCCAATCATGGATAAGAATACACGCACCCGTCTTGCCCTCATCATCTGCAACACAG
AATTTGACCATCTTCCCCGGAGGGCAGGAGCTGATGTTGATATCAGGGATATGAAGATTCTACTCCAAGATTTAGGATAC
ATAGTGGATGTGAAAGAAAATCTCAATGCTTTGGATATGGCTACAGAAGTGAAGGCATTTGCTGCCCGCCGGGAGCACCT
GACCTCTGACAGTACTTTTGTCGTTTTCATGTCTCACGGTATCCGGGAGGGTATATGTGGGATCAAATACTCTGAGGAAG
TCACAGATGTATTAGATGTCAACACCATCTTTCAAATGTTGAACACGTACAACTGTCCAAACTTGAAAGATAAGCCCAAG
GTGATCATCATTCAGGCCTGTCGTGGTGAAAACCAAGGAGTGGTGTGGTTGAAGGATTCAGTAGGAGACTCTCTAGACTT
TGAAGATGATGGCATTAAGAAAGCCCACATAGAGAAGGATTTTATTGCATTCTGCTCTTCAACACCAGATAATGTTTCCT
GGAGACACCCTGTTCGTGGCTCTCTTTTCATCCTGGAGCTTATCAAGAACATGCGAGAGTATGCCTGGTCCTGTGACCTG
GAGGAAATCTTCCGAAAGGTTCGATTTTCATTTGAACAACCAGAATGTAGGGCACAGATGCCCACTACTGAAAGGGTAAC
TTTGACAAGATGTTTCTACCTCTTCCCAGGACATTAA
>Nycticebus_coucang_SlowLoris_NC_069785.1_(reversed)_-_CASP5
GTGGCTGAGGACAACTGCAACAGAAATCCACTTAAGATTTTGGAGTTCCTGGGAAAAGATATTATGCATAACATGGCAAA
AAAAATAGAAAAG------------AAATCAAAGGAAGCAGTAAAGAAAAATAATTTTGATATCAAAATTGGAGACAAGG
CCTGGGTCTTGGTAAACACTGTGGAGAACCAG------GAGGTAGAAGAAGTGTTTGTCAAGCCCTTCCTGACTATGAAC
CAAATGGCCAGCAGCATGGAGGCAGCAGAACCCACAGATACCCTCAAGCTCTGCCCTCATGAAGATTTCCTGAGACTGAG
CAAAGAGCGGGCTGCAGAGATCTACCCCATAAAGGAGAAGGACGGGCGCTCTCGCCTGGCTCTCATCATATGCAATACAG
AGTTTGACCATCTCGCCCCCAGGGATGGGGCTGACCTGGACGTGCAAGGGATGAAGGGGCTGCTCGAGAGCCTGGGCTAC
AGCGTGGATGTAAAAGAGAAGCTCACAGCCGAGGGCATGGAGTCTGCGCTGCGCGCCTTCGCCGCCCGCCCGGAGCACGT
GTCCTCGGACAGCACGTTCCTGGTCCTCATGTCCCACGGTGTCCTGGACGGAGTCTGTGGGACCGCGCACCGCCGGGAGG
CCCAGGACGTGCTGCCTTACGACACCATCTTCCAGATATTCAACAACCGCAACTGCCTCGGTCTACGAGACAAACCCAAG
GTCATCATCGTCCAGGCCTGCAGAGGAGAAAACCGGGGAGAAGTGTGGGTCAGAGACTCTCCGGAAGCCTTGGACACCCT
GGAGGATGATGCTGTTCGGGTGACCCATGTAGAGAAGGACTTCATTGCTTTCTGCTCCTCCACCCCACATAACGTGTCCT
GGAGAGACATCAGGAAGGGCTCCCTCTTCATCACACAGCTGGTTGCATGCTTCCAGAAATATTCCTGGCGCTGCCACCTA
GAGGAAATATTTCGGAAGGTGCAACAATCATTTGAATCACCAAGTACTCAGGCCCAGATGCCCACTGTTGAACGACTATC
CATGACAAGATATTTCTACCTGTTTCCTGGAAATTAA
>Tarsius_syrichta_PhilipinesTarsier_NW_007252175.1_-_CASP1
ATGGCTGACAAGGTTCTGAAGGAGAAGAGGAGGAAGTTTATCCATTCGGTGAATGCAGCTACTATCAATGGCTTGCTGGA
TGAATTGCTAGAGAAAAGAGTGTTGAACCAAGAAGAGATGGAGAGAATAAGAGATGAAAATCCTGTAGTTACGGATAAGG
CCCGAAATCTGCTTGACTGGGTCATTCGGAAAGGACCCAGGGCATGTCAAGTCTTCATAGACCATATTTGTGAAGATGAC
TGCCACCTCACAGAGTTGACATCCTCTTGCCCAGAAGGAAATCTCAAGCTTTGCTCCCAAGAAACAGCAAGCAGAATATG
GAAAGAAAAGTCAGGAGAGATTTATCCAATCATGGAAAAGTCAACACGCACACGTCTTGCTCTCATTATCTGCAACACAG
AGTTTGACGATCTTCCCAGAAGGACAGGAGCTGAAGTTGATCTTAGAGATATGAAGATGCTACTAGAAGGTCTGGGGTAC
TCTGTGGATGTGAAAGAAAATCTCACTGCTTCAGACATGACTACAACGCTGAAGGAATTTGCTGCCCGGCCAGAGCACCG
AACCTCTGACAGCACTTTCCTGGTATTTATGTCTCATGGTATTCGAGAAGGCATCTGTGGGAAGAAATACTCTGAGGAGA
TCCCAGATGTATTAAATGTCAACAACATCTTCCAAATATTGAACACCTGGAACTGTCCAAGCTTGAAGGACAAACCCAAG
GTGATCATCATCCAGGCTTGCCGCGGTGAGAACCATGGTGTGGTGTGGTTGAAAGACTCAGTAGAAGCCTCTGATGAGTT
TGAGGATGATGCCGTTAAGAAAGCCCATGTAGAGAAGGATTTCATTGCCTTCTGCTCTTCGACACCAGATAATGTTTCTT
GGAGACATCCTACACGGGGCTCTCTTTTTATAATGAGACTCATCAAGCACTTGCAAGATTATGCCTGCTCCTGTGACTTG
GAGGAAATTTTCCGAAAGGTCCGGTTTTCATTTGAGCTGCCAGATGGTAGGGTGCAGATGCCTACCACGGAAAGAGTAAC
ATTGACGAAATGTTTCTACCTCTTCCCAGGATATTAA
>_R_mongolian_gerbil_pC1_gDNA_(reversed)
ATGGCTGATGCCACCCTGAGGTCAAAGAGGACAAAATTTATCAATTCAGTGGATGGAGGGATAATAAATGGTTTGCTGGA
TGAACTTTTAGAGAAGAGAGTGCTGAATGAGGAAGAGATGGAGAGAATAAAAGCTGAAAATGCCACTGTTAAGGACAAGG
CAAGACACCTGTGTGACTCCGTCACTCAAAAAGGGCCTGAGGCAAGCCAAATCTTGATCACTTACATTTGTAAAGAAGCC
TGCTTTGTGGCAAAAAAGGCATGCCCAGGACCAAGTGGGAGCCTCAAGATTTGTCCCTTAGAAACAGCCCAAAAGATTTG
GAATGAAAATCCTTCAGAGATTTATACAATAATGGATAAATCCACTCGTACACGTCTTGCCCTCATTATCTGCAACACAG
TGTTTGAACATCTTCCTAGACGGGATGGAGCCGATGTTGACCTCAGAGAAATGAAGTTGCTGCTGCAGAATCTGGGATAT
ACTGTGAGAGTGAAAGAAAACCTCACAGCTGCGGAGATGAAGGAAGAGGTGAAAGAGTTTGCTGCCCAGCCCGAACACAA
GACTTCTGACAGTGCTTTCCTTGTTTTCATGTCTCATGGAATACTGGAGGGAGTATGTGGGAAAACACACTCTGATGAAG
CTGCAGATGTTTTCAAAGTTGGCACAATCTTTGAAATGATGAACACTTTGAACTGCCCAAGCTTGAAAGACAAGCCTAAG
GTTATCATCATTCAGGCCTGCCGGGGAGAGAGAAAAGGAGTGGTGTTCGTAAAAGATTCAGCAGGTAAATCTGCAAATTT
TGAAGATGACGGCATTAAGAAGGCCCATATAGAGAAGGATTTTATTGCTTTCTGCTCTTCAACACCAGATAATGTCTCTT
GGAGACATCCTGTCCGAGGCTCTGTTTTCATTGAGAAACTCATCAAACTTATGAAAGAGTATGCCTGGTCTTGTGACTTG
GAGGACATATTCAGAAAGGTTCGATTCTCATTTGAGCAGCCGGATTCGATGGTCCAGATGCCCACCAGTGAAAGAGTGAC
CTTGACAAAACGTTTCTACCTCTTCCCAGGACATTAA
>_R_leaf_monkey_pC1_gDNA
ATGGCCGACAAGGTCCTGAAGGAGAAGAGAAAGCTGTTAATCCGTTCCATGGGTGAAGGAACAATAAATGGCTTACTGGA
TGAATTATTACAGACAAGGGTGCTGAACCAGGAAGAGATGGAGAAAGTAAAACGTGAAAATGCTACAGCTATGGATAAGG
CCCGAGCAGTGATTGACTCTGTTATTCACAAAGGGGCACAGGCATCCCAAATTTTCATCACATGCATTTGTGAAGAAGAC
AGGTACCTGGCAGGGACAACATCCTCAGGCTCAAAAGGGAATGTCAAGCTTTGCTCCCAAGAAGAAGCTCAAAGGATATG
GAAAGAAAAGCCGGCAGAGATTTATCCAATAATGGTCAAGTCAGGCCGCACACGTCTTGCTCTCATTATCTGCAATGAAG
AATTTGACACTCTTTCTAGAAGAACTGGAGCTGAGGTTGACATCACAGGCATGACAATGCTGCTACAAAATCTGGGGTAC
AGCGTAGATGTGAAAAAAAATCTCACAGCTTCGGAAATGACTACGGAGCTGGTGGCATTTGCACACCGCCCAGAGCACAA
GACCTCTGACAGCACATTCCTGGTGTTCATGTCTCATGGTATTCAGGAAGGCATATGTGGGAAGAAATACTCTGAGCAAG
TCCCAGATGTATTACAACTCAATGCAATCTTTACAACGTTGAATACCAGGAACTGCCCAAGTTTGAAGGACAAACCGAAG
GTGATCATCATCCAGGCCTGCCGTGGTGAGAACCATGGTGTGGTGTGGTTAAAAGATTCAGCAGGAGTTTCTGAAGAGTT
TGAGGATGATGCTATTAAGAAAGCCCACATAGAGAAGGATTTTATTGCTTTCTGCTCTTCCACACCAGATAATGTTTCTT
GGAGACATCCCACAAAGGGCTCTGTTTTTATTATAAGACTCATTGAACATATACAAGAATATGCTTGTTCCTGTGATATG
GAGGAAATTTTCCGCAAGGTTCGACTTTCATTTGAGCAGCCAGGTGGTAGAGTGCAGATGCCCACCACTGAAAGAGTGAC
TTTGACAAGATGTTTCTACCTCTTCCCAGGACATTAA
>_R_steppe_mouse_pC1_gDNA_(reversed)
ATGGCTGACAAGATCCTGAGGGCAAAGAGGAAGCAATTTATCAACTCAGTGAGTATAGGGACAATAAATGGATTGTTGGA
TGAACTTTTAGAGAAGAAAGTGCTGAATCAGGAAGAAATGGATAAAATAAAACTTGCAAACATTACTGCTATGGACAAGG
CACGGGACCTATGTGATCATGTCTCTAAAAAAGGGCCCCAGGCAAGCCAAATCTTTATCACTTACATTTGTAATGAAGAC
TGCTACCTGGCAGGAATTACATTTCCAGGACTGACTGGGACCCTCAAGTTTTGCCCTTTAGAAAAAGCCCAGAAGTTATG
GAAAGAAAATCCTTCAGAGATTTATCCAATAATGAATACAACCACTCGTACACGTCTTGCCCTCATTATCTGCAACACAG
AGTTTCAACATCTTTCTCGGAGGGTTGGAGCTCAAGTTGACCTCAGAGAAATGAAGTTGCTGCTGGAGGATCTGGGGTAT
ACTGTGAAAGTGAAAGAAAATCTCACAGCTCTGGAGATGGTGAAAGAGGTGAAAGAATTTGCTGCCTGCCCAGAGCACAA
GACTTCTGACAGTACTTTCCTTGTATTCATGTCTCATGGTATCCAGGAGGGAATATGTGGGACCACATACTCTAATGAAG
TTTCAGACATTTTAAAGGTTGACACAATCTTTCAGATGATGAACACTTTGAAGTGCCCAAGCTTGAAAGACAAGCCCAAG
GTGATCATTATTCAGGCATGCCGTGGAGAGAAACAAGGAGTGGTGTTGTTAAAAGATTCAGTAAGAGACTCTGCAATTTT
TGAAGATGATGGCATTAAGAAGGCCCATATAGAGAAAGATTTTATTGCTTTCTGCTCTTCAACACCAGATAATGTGTCTT
GGAGACATCCTGTCAGGGGCTCACTTTTCATTGAGTCACTCATCAAACACATGAAAGAATATGCCTGGTCTTGTGACTTG
GAGGACATTTTCAGAAAGGTTCGATTTTCATTCGAACAACCAGAATTTAGGCTACAGATGCCCACCGCTGATAGGGTGAC
CCTGACAAAACGTTTCTACCTCTTCCCGGGACATTAA
>white_cheeked_gibbon_c1
ATGGCCGACAAGGTCCTGAAGGAGAAGAGAAAGCTGTTTATCCGTTCCATGGGTGAAGGTACAATAAATGGCTTGCTGGA
TGAATTATTACAGACAAGGGTACTGAACCAGGAAGAGATGGAGAAAGTAAAACGTGAAAATGCTACAGTTATGGATAAGA
CCCGAGCTTTGATTGACTCCGTTACTCCGAAAGGGGCACAGGCATGCCAAATTTGCATCACATACATTTGTGAAGAAGAC
AAGTACCTGGCACAGACGACATCCTCAGGCTCAGAAGGGAATGTCAAGCTTTGCTCCCTAGAAGAAGCTCAAAGGATATG
GAAAGAAAAGCCGGTAGAGATTTATCCAATAATGGACAAGTCAAGCCGCACACGTCTTGCTCTCATTATCTGCAATGAAG
AATTTGACACTCTTCCCAGAAGAACTGGAGCTGAGGTTGACATCGCAGGCATGACAATGCTGCTACAAAATCTGGGGTAC
AGTGTAGATGTGAAAAAAAATCTTGCTGCTTCGGACATGACTACAGAGCTACAGGCATTTGCACACCGCCCAGAGCACAA
GACCTCTGACAGCACATTTCTGGTGTTCATGTCTCATGGTATTCTGGAAGGCATATGTGGGAAGAAACACTCTGAGCAAG
TCCCAGATGTGTTACAACTCAATGCAATCTTTAAAATGTTGAATACCAAGAACTGCCCAAGTTTGAAGGACAAACCGAAG
GTGATCATCATCCAGGCCTGCCGTGGTGACGGCTATGGTGTGGTGTGGTTAAAAGATTCAGCGGGAGTTTCAGAAGAGTT
TGAAGATGATGCTATTAAGAAAGCCCACATAGAGAAGGATTTTATCGCTTTCTGCTCTTCCACACCAGATAATGTTTCTT
GGAGACATCCCACAAAGGGTTCTGTTTTTATTATGAGACTAATTGAACATCTGCAAGAATATGCCTGTTCCTGTGATGTG
GAGGAAATTTTCCGCAAGGTTCGATTTTCATTTGAGCAGCCAGATGGTAGAGCACAGATGCCCACCACTGAAAGAGTGAC
TTTGACAAGATGTTTCTACCTCTTCCCAGGACATTAA
>_R_fat_sand_rat_pC12_gDNA_(reversed)
ATGGCGGCCAAGAGAATACATAGAGATCCAATCTACAAGATCAAGGGTTTGGCCAAGGACATGCTGGATGGGGTTTTTGA
TGACTTGGTGGAAAAGAATGTTTTAAACAGAGATGAAATACTCAGAATAGGAGAAGGTGCAAGCTTCATCCTTAACAATG
CTGAGAACCTCGTTGAGAACATCTTTGAGAAAACAGAAATGGCAGGCAAAATACTTGCAGGCCACTTTGTCAATTCCAAG
AAACAGCTGAGATTAAAATTGAGCACAGAAGCCCGTGACACATTGAAGCTTTGTCCTCATGACCAGTTTTGTAAGATGAA
GATAGAAAAGTCAAAAGAGATATATCCAGTGATGGAGAAGGAAGGCCGAACACGTCTGGCCCTCATCATCTGCAACAAAA
AGTTTGACTACCTTTTTGATAGAGATGATGCCGAGGTAGACATTTTGAATATGCAAGAACTACTTCATAACCTTGGATAC
TCAGTTGTATTAAAGGAAAACCTTACAGCTCAGGAAATGAAGACTGAACTAATCGAGTTTGCTGGCCGTCCAGAGCACCA
GTCCTCTGATAGCACGTTCCTGGTGTTTATGTCCCATGGCATCCTGGAAGGAATCTGTGGGGTGAAGCACAGAAACAGAA
AGCCAGATGTTCTTCATGACGACACCATCTTCACAATTTTCAACAACTCCAACTGTAGGAATCTGAGAAACAAACCCAAG
GTCCTCATCATGCAGGCCTGCAGAGGCAGTCAAGATGGAATTATTTGGGTATCCACAAGCAAAGGAATAGCCAACTATAA
ATGGAATAAGAGCATAACAAAGGCCCATGTGGAAAAGGATTTTATTGCTTTTAAGTCTTCTACCCCTCATAATATTTCTT
GGAAAGTAAGCAAGAGTGGGTCTCTCTTCATTTCCAAACTCATCGACTGCTTCAAAAAGTACTCTTGGTGTTATCATTTG
GAGGAAATTTTTCGAAAGGTTCAACACTCATTTGAAGTCCCAGGGGAACTCACCCAAATGCCCACCATCGAGAGAGTATC
CATGACACGGTATTTCTACCTTTTCCCTGGGAATTAA
>mongolian_gerbil_pC12_gDNA_(reversed)
ATGGCGGCTAAGAGAATACATAGAGATCCAATCTACAAGATCAAGGGTTTGGCCAAGGACATGCTGGATGGGGTTTTTGA
TGACTTGGTGGAAAAGAATGTTTTAAACAGAGACGAATTACTCCGAATAGGAGAAGGTGCAAGCTTCATCCTTAACAACG
CTGAGAACCTCGTTGAGAACATCTTTGAGAAAACAGAAATGGCAGGCAAAATATTTGCAGGCCACTTTGTCAAGTCCAAA
AAACAGCTGAGATTAAAATTGAGCACAGAAGCCCATGACACGTTGAAGCTTTGTCCTCACGAGCAGTTTTGTAAGATGAA
GAGAGAAAAGTCAAAAGAGATATATCCAGTGATGGAGAAGGAAGGCCGAACACGTCTGGCCCTCATCATCTGCAACAAAA
AGTTTGACTACCTTTTTGATAGAGATGATGCCGAGGTGGACATTTTGAACATGCAAGAACTACTTCAAAACCTTGGATAC
TCAGTAGTATTAAAGGAAAACCTTACAGCTCAGGAAATGAAGACAGAACTAATCGAGTTTGCTGGCCGTCCAGAGCACCA
GTCCTCTGATAGCACGTTCCTGGTGTTTATGTCCCATGGCATCCTGGAAGGAATCTGTGGAGTGAAGCACAGAAACAGGA
AGCCAGATGTTCTTCACGATGACACCATCTTCACAATTTTCAACAACTCCAACTGTAGGAATTTGAGAAACAAACCCAAG
GTCCTCATTATGCAGGCCTGCAGAGGCAGTCAAGATGGAATGATTTGGGTATCCACAAGCAGAGGAATAGCCAACTCTAA
ATGGAATAAGAGCATAACAAAGGCCCATGTGGAAAAGGATTTTATTGCTTTTAAGTCTTCTACCCCTCATAATATTTCTT
GGAAAGTAGGCAAGAGTGGGTCTCTCTTCATTTCCAAACTCATCGACTGCTTCAAAAAGTACTCTTGGTGTTATCATTTG
GAGGAAATTTTTCGAAAGGTTCAACACTCATTTGAAGTCCCAGGGGAACTCACCCAAATGCCCACCATCGAGAGAGTATC
CATGACACGGTATTTCTACCTTTTCCCTGGGAATTAA
>_R_southern_multimammate_mouse_pC12_gDNA_(reversed)
ATGGCGGCAAAGAGAACACATAGAGATCCAATCTACAAGTTTAAAGGTTTGGCCAAGGACATGCTGGATGGAGTTTTTGA
TGACCTCATGGAAAAGAATGTTTTAAATGGAGATGAGTTACTCAAAATAGGGGAAAGTGCGAGTTTCATCCTGAACAAAA
CTGAGAACCTGGTTGAGAACTTCTTTGAGAAAACAGACATGGCAGGAAAAATACTTGCTGGCCACATTGCCAATTCCCGG
GGACAGCTGAGTTTACAACAGAGCTCAGAAGTCCAAGATACACTGAAGCTTTGTCCACGTGATCAGTTTTGTAAGATGAA
GACAGAAAGGGCAAAAGAGATATATCCAGTGATGGAGAAAGAAGGACGAACACGTCTGGCCCTCATCATCTGCAACAAAA
AGTTTGACTACCTTTTTGATCGAGATGATGCTGATACTGACATTTTGAACATGCGAGAACTACTTGAAAACCTTGGATAC
TCTGTGGTATTAAAAGAAAACCTTACAGCTCAGGAAATGGAGACAGAGTTAATGCAGTTTGCTGGCCGTCCAGAGCACCA
GTCTTCCGACAGCACATTTCTGGTGTTTATGTCCCATGGCATCCTGGAAGGAATCTGTGGGGTGAAGCACAGAAGCAAAC
AGCCAGATGTTCTTCATGATGACACTATCTTCACAATTTTCAACAACTCTAACTGTCGGAGTCTGAGAAACAAACCCAAG
ATTCTCATCATGCAGGCCTGCAGAGGCAGACATAATGGAACTATTTGGGTATGCACAAGCAAAGGGATAGCCAGATGTAA
ATGGAATAATACTATAACAAAGGCCCATGTGGAGACAGATTTCATTGCTTTCAAATCTTCTACCCCACATAATATTTCTT
GGAAGTTAGGCAAGAGTGGCTCTCTCTTCATTTCCAAACTCATTGACTGCTTCAAAAAGTACTGTTGGTGTTATCATTTG
GAGGAAGTTTTTCGAAAGGTTCAACACTCATTTGAGGTCCCAGGTGAACTGACCCAGATGCCCACTATTGAGAGAGTATC
CATGACTCGTTATTTCTACCTTTTTCCTGGGAATTAA
>Tarsius_syrichta_PhilipinesTarsier_NW_007252175.1_-_CASP12
ATGGCTGATAAGAAATCATCTGAAGATCAAATCAAGATGGTGAAGTCAATTGCCAAGAACATTGTCAATGATGTTTTGGA
TGACTTGACGGAAAGTAACGTGTTAAATAGAGACAACTTGCGCAGTTTAGGGGAAGGCGTGAGCTGCGTTGTGAACAACG
CTGAAAATCTGTTAGAGAATATCACTGAGAAAACTCAAATAGCAGGAAAAATACTTATGAACCACCTCTTCAGTTACAAA
AACCAGCTGAGTTTAAAACAAGGTGATCAACTCAATTATGAGTTGAAGCTTTGCCCTCCTGATGATTTTCATAAACTGAG
GACAGAAAAAGCAGATGAGATATATCCGGTGATAGAGAAGAAGGGCCGAACACGCCAGGCCCTCATCATTTGCAACAAAG
TATTCGACCATCTTTCTAATCGATATGGTTCTGAAATTGACGTTTTGGGGATGGAAGACCTGCTTGAAAACCTTGGATAC
TCAGTAACTGTAAGGAAGAATCTCACAGCTCAGGAAATGGAAACAGAACTAAGGCTATTTGCTGCCCGCCCAGAGCACCA
ATCCTCAGACAGCACATTCCTGGTATTCATGTCACATGGCATCCTGAATGGAATCTGCGGAACTAAACACTCGGATCAGG
AGCCAGATGTTCTTCATGACGACATCATCTTTGAAATTTTCAACAACCGCAACTGCCGGAGTCTGAAAGACAAACCCAAA
GTCATCATCATGCAGGCCTGTCGAGGCAGAGGTTCTGGGATTGTCTGGATGACCACAGATGGGCCAGATGTCTATAAAAT
CTCAAATGATGCTATTATGAAGGCCCATGTGGAAAAGGACTTCATTGCTTTCAAATCCTCAACACCATATAATGTTTCTT
GGCGACTTGATGAACAGGGCTCTGTCTTCATTTCCCTACTCATCTACCACTTCAAAAAGTATTCTTGGTCTCATCATTTG
GAGGAAATCTTTCGGAAGGTTCAACGTTCATTTGAGATCCCAAATGTGCTGACCCAGATGCCCACCATCGAAAGAGTATC
CATAACACGATATTTCTACCTCTTTCCTGGCAATTGA
>_R_alpine_marmot_pC1_gDNA_(reversed)
ATGGCTGACAAAATTCTGAAGGAGAAGAGAAAGCTATTTATCCAGTCAGTGGAAGCTGGCACAATAAATGGCTTGCTAGA
TGAATTATTAGAGAAAAGAGTGCTGAACCAGGAAGAGATGGAGAAAGTAAGAGCTGAAAATGCTACGGTTATGGATAAGG
CCCGAGCTTTGACTGATTCTGTCATTAAAAAAGGGCCCATGGCGTGCCAAATCTTTATCACTCATATTTGCAAAGATGAC
TGCTATCTTGCAGGGACAACATCCTCAGGCCCAGGAGGGAGCCTCAAGCTTTGCCCCTTAGAAACAGCGCAAAGGATTTG
GAAAGAAAAGTCAACAGAGATTTATCCAATAATGGCTAGGATGACCCGCACTCGTCTTGCCCTCATTATCTGCAATACAG
AGTTTGACAGTCTTCCCAGGAGGGCTGGAGCTGATGTTGATATCAGAGATATGAAAATGCTGCTGGAAAATCTAGGATAC
AGAGTGGATGTGAAAGAAAATATCACTGCTTCAGACATGGCTACAGAGCTGAAGGCATTTGCTGCCCGCCCAGAGCACCA
GACCTCTGACAGTACTTTTCTGGTGTTCATGTCTCATGGTATCCGGGATGGGATTTGTGGCACGAAATATTCTGAGAAAG
TCTCAGATGTGTTAGAAGTCAACACCATCTTTCAAATGCTGAACACCTGGAACTGTCCAAGTTTGAAGGACAAACCCAAG
GTGATCATCATCCAGGCCTGCCGTGGTGAGAATCAAGGGGTGGTGTGGTTAAAAGATTCAGCAGGAGACACTGAAGACCT
TGAAGACGATGGAATTAAGAAAGCCCATGTAGAGAAGGATTTTATTGCTTTCTGCTCTTCAACACCAGATAATGTTTCTT
GGAGGCATCCCACACTGGGCTCTCTTTTTATTATGAAACTCATAAAAAATATTCAAGAATATGCCTGGTCCTGTGATCTG
GAGGAAATTTTTCGAAAGGTTCGATTTTCATTTGAGCTACCAGATGGTAGGGCACAGATGCCCACCACTGAAAGGGTGAC
TTTGACAAGATGTTTCTACCTCTTCCCAGGACATTAA
>_R_gorilla_pC4_gDNA
ATGGCAGAAGGCAACCACAGAAAAAAGCCACTTAAAATGTTGGAATCCCTGGGCAAAGATTTCCTCACTGGTGTTTTGGA
TAACTTGGTGGAACAAAATGTACTGAACTGGAAGGAGGAGGAAAAAAAGAAATATTATGATGCTAAAACTGAAGACAAAG
TTCGGGTCATGGCAGACTCTATCCAAGAGAAGCAACGTATGGCAGGACAAATGCTTCTTCAAACCTTTTTTAACATAGAC
CAAATATCCCCCAATAAAGAGTCAGGAGAATCTACAGATGCCCTCAAGCTTTGTCCTCATGAAGAATTCCTGAGACTATG
TAAAGAAAGAGCTGAAGAGATCTATCCAATAAAGGAGAGAAACAACCGCACACGCCTGGCTCTCATCATATGCAATACAG
AGTTTGACCATCTGCCTCCGAGGAATGGAGCTGACTTTGACATCACAGGGATGAAGGAGCTACTTGAGGGTCTGGACTAT
AGTGTAGATGTAGAAGAGAATCTGACAGCCAGGGATATGGAGTCAGTGCTGAGGGCATTTGCTACCAGACCAGAGCACAA
GTCCTCTGACAGCACGTTCTTGGTACTCATGTCTCATGGCATCCTGGAGGGAATCTGTGGAACTGTGCATGATGAGAAAA
AACCAGATGTGCTGCTTTATGACACCATCTTCCAGATATTCAACAACCGCAACTGCCTCAGTCTGAAGGACAAACCCAAG
GTCATCATTGTCCAGGCCTGCAGAGGTGCAAACCGCGGGGAACTGTGGGTCAGAGACTCTCCAGCAACCTTGGAGAACCT
GGAGGAAGATGCTGTTTACAAGACCCACGTGGAGAAGGACTTCATTGCTTTCTGCTCTTCAACGCCACACAACGTGTCCT
GGAGAGACAGCACAATGGGCTCTATCTTCATCACACAACTCATCACGTGCTTCCAGAAATATTCTTGGTGCTGCCACCTA
GAGGAAGTATTTCGGAAGGTACAGCAATCATTTGAAACTCCAAGGGCCAAAGCTCAAATGCCCACCATAGAACGACTGTC
CATGACAAGATATTTCTACCTCTTTCCTGGCAATTGA
>_R_chimpanzee_pC1_gDNA
ATGGCTGACAAGTTCCTGAAGGAGAAGAGAAAGCTGTTTATCCGTTCCATGGGTGAAGGTACAATAAATGGCTTACTGGA
TGAATTATTACAGACAAGAGTGCTGAACCAGGAAGAGATGGAGAAAGTAAAACGTGAAAATGCTACAGCTATGGATAAGA
CTCGAGCTTTGATTGACTCCGTTATTCCGAAAGGGGCACAGGCATGCCAAATTTGCATCACATACATTTGTGAAGAAGAC
AATTACCTGGCAGGGACGACATCCTCAGGCTCAGAAGGGAATGTCAAGCTTTGCTCCCTAGAAGAAGCGCAAAGGATATG
GAAAGAAAAGTCGGCAGAGATTTATCCAATAATGGACAAGTCAAGCCGCACACGCCTTGCTCTCATTATCTGCAATGAAG
AATTTGACACTATTCCTAGAAGAACTGGAGCTGAGGTTGACATCACAGGCATGACAATGCTGCTACAAAATCTGGGGTAC
AGCGTAGATGTGAAAAAAAATCTCACCGCTTCGGACATGACTACAGAGCTGAAGGCATTTGCACACCGCCCAGAGCACAA
GACCTCTGACAGCACGTTCCTGGTGTTCATGTCTCATGGTATTCGGGAAGGCATTTGTGGGAAGAAATACTCTGAGCAAG
TCCCAGATGTATTACAACTCAATGCAATCTTTAACATGTTGAATACCAAGAACTGCCCAAGTCTGAAGGACAAACCGAAG
GTGATCATCATCCAGGCCTGCCGTGGTGACAGCCCTGGTGTGGTGTGGTTTAAAGATTCAGTAGGAGTTTCTGAAGAGTT
TGAGGATGATGCTATTAAGAAAGCCCACATAGAGAAGGATTTTATCGCTTTCTGCTCTTCCACACCAGATAATGTTTCTT
GGAGACATCCCACAATGGGCTCTGTTTTTATTGGAAGACTCATTGAACATATGCAAGAATATGCCTGTTCCTGTGATGTG
GAGGAAATTTTCCGCAAGGTTCGATTTTCATTTGAGCAGCCAGATGGTAGAGCGCAGATGCCCACCACTGAAAGAGTGAC
TTTGACAAGATGTTTCTACCTCTTCCCAGGACATTAA
>african_woodland_thicket_rat_pC12_gDNA_(reversed)
GTGGCTGCCAAGAGAATACTTAGAGATCCAATCTACAAGATCAAAGGTTTGGCCAAGGACATGCTGGATGGGGTTTTTGA
TGACCTGGTGGAGAAGAATGTTTTAAATGGTGATGAATTACTCAAAATCGGGGAAGAAGCAAGATTCATCCTGAACAACA
CTGAGAACCTGGTTGAGAGCTTCTTTGAGAAAACAGAAATGGCAGGAAAAATATTTGCAGGTCACATTGCCAATTCCCAT
GAACAGCTGAGTTTAAAACAGAGCTCAGAAGTTCAACATACACTGAAGCTTTGTCCTCGTGATCAGTTTTGTAAGATGAA
GACAGAAAGGGCAAAAGAGATATATCCAGTAATGGAGAAGGAAGGTCGAACATGCCTGGCCCTCATCATCTGCAACAAAA
AGTTTGACTACCTTTTTGATCGAGATGATGCTGATATTGATATTTTGAACATGCAAGAACTACTTCAAAATCTTGGATAC
TCAGTTGTGTTAAAGGAAAACCTTACAGCTCAGGAAATGGAGACAGAGTTAATGCAGTTTGCTGCCCGTCCAGAGCACCA
GTCCTCCGACAGCACATTCCTGGTGTTTATGTCCCATGGCATCCTGGAAGGAATCTGTGGGGTGAAGCACAGAAACAAAA
AGCCAGATGTTCTTCATGATGACACTATCTTCACAATTTTCAACAACTCTAACTGTAGGAGTCTGAGAAACAAACCCAAG
ATTCTCATCATGCAGGCCTGCAGAGGCAGACATACTGGAACTATTTGGGTATCCACAAACAAAGGGATAGCCAGCTATAA
ATGGAATAACAGTATAACAAAGGCCCACGTAGAGACGGATTTCATTGCTTTCAAATCTTCTACTCCATATAATATTTCTT
GGAAGGTAGGCAAGCATGGCTCTCTCTTCATTTCCAAACTCATCGACTGCTTCAAAAAGTATTGTTGGCGTTATCATTTG
GAGGAAATTTTTCGAAAGGTTCAACACTCATTTGAGGTCCCAGGTGAACTGACCCAGATGCCCACCATTGAGAGAGTATC
TATGACACGCTATTTTTACCTTTTCCCTGGGAATTAA
>white_cheeked_gibbon_c4
ATGGCAGAAGGCAACCACAGAAAAAAGCCACTTAAGATGTTGGAATCCCTGGGCAAAGATTTCCTCACTGGTGTTTTGGA
TAACTTGGTGGAACAAAATGTGCTGAACTGGAAGGAAGAGGAAAAAAAAAAATATTATGATGCTAAAACTGAAGACAAAG
TTCGGGTCATGGCAGACTCTATCCAAGAGAAGCAACGTATGGCAGGACAAATGCTTCTTCAAACCTTTTTTAACATAGAC
CAAATATCCCCCAATAAAGAGTCAGGAGAATCTACTGATGCCCTCAAGCTTTGCCCTCATGAAGAATTCCTGAGACTATG
TAAAGAAAGAGCTGAAGAGATCTATCCAATAAAGGAGAGAAACAACCGCACACGCCTGGCTCTCATCATATGCAATACAG
AGTTTGACCATCTGCCTCTGAGGAATGGAGCTGACTTTGACATCACAGGGATGAAGGAGCTACTTGAGGGTCTGGACTAT
AGTGTAGATGTAGAAGAGAATCTGACAGCCAGGGATATGGAGTCAGCACTGAGGGCATTTGCTGCCAGACCAGAGCACAA
GTCCTCCGACAGCACGTTCTTGGTACTCATGTCTCATGGCATCCTGGAGGGAATCTGCGGAACTGTGCATGATGAGAAAA
AACCAGATGTGCTGCTTTATGACACCATCTTCCAGATATTCAACAACCGCAACTGCCTCAGTCTAAAGGACAAACCCAAG
GTCATCATTGTCCAGGCCTGCAGAGGTGCAAACCGTGGGGAACTGTGGGTCAGAGACTCTCCAGCATCCTTGGAGAACCT
GGAGGAAGATGCTGTTTACAAGACCCACGTGGAGAAGGACTTCATTGCTTTCTGCTCTTCAACGCCACATAACGTGTCCT
GGAGAGACAGCACAATGGGCTCTATCTTCATCACACAACTCATCACATGCTTCCAGAAATATTCTTGGTGCTGCCACCTA
GAGGAAGTATTTCGGAAGGTACAGCAATCATTTGAAACTCCAAGGGCTAAAGCCCAAATGCCCACCATAGAACGACTGTC
CATGACAAGATATTTCTACCTCTTTCCTGGCAATTGA
>borneo_orangutan_pC1_gDNA
ATGGCCGACAAGGTCCTGAAGGAGAAGAGAAAGCTGTTTATCCGTTCCATGGGTGAAGGCACGATAAATGGCTTACTGGA
TGAATTATTACAGACAAGGGTGCTGAACAAGGAAGAGACAGAGAAAGTAAAACGTGAAAATGCTACAGTTATGGATAAGA
CCCGAGCTTTGCTTGACTCTCTTATTCCGAAAGGGGCACGGGCATGTGAAATTTGCATCACATACATTTGTGAAGAAGAC
AGTTACCTGGCAGAGACGACATCTTCAGGCTCAAAAGGGAATGTCAAGCTTTGCTCCCTAAAAGAAGCTCAAAAGATATG
GAAAGAAAAGCCGGCAGAGATTTATCCAATAATGGACAAGTCAAGCCGCACACGTCTTGCTCTCATTATCTGCAATGAAG
AATTTGACAGTATTCCTAGAAGAACTGGAGCTGAGGTTGACATCACAGGCATGACAATGCTGCTACAAAATCTGGGGTAC
AGCGTAGATGTGAAAAAAAATCTCACTGCTTCGGACATGACTACAGAGCTGAAGGCATTTGCACACCGCCCAGAGCACAA
GACCTCTGACAGCACATTCCTGGTGTTCATGTCTCACGGTATTCGGGAAGGCATTTGTGGGAAGAAACACTCTGAGCAAG
TCCCAGATGTATTACAACTCAATGACATCTTTAAAATGTTGAATACCAAGAACTGCCCAAGTTTGAAGGACAAACCGAAG
GTGATCATCATCCAGGCCTGCCGTGGTGACAGCCATGGTGTGGTGTGGTTAAAAGATTCAGTAGGAGTTTCTGAAGAGTT
TGAGGATGATGCTATTAAGAAAGCCCACATTGAGAAGGATTTTATCGCTTTCTGCTCTTCCACACCAGATAATGTTTCTT
GGAGACATCCCACAATGGGCTCTGTTTTTATTATGAGACTCATTCAACATATGCAAGAATATGCCTGTTCCTGTGATGTG
GAGGAAATTTTCCGCAAGGTTCGATTTTCATTTGAGCAGCCAGATGGTAGAGCGCAGATGCCCACCACTGAAAGAGTGAC
TTTGACAAGATGTTTCTACCTCTTCCCAGGACATTAA
>_R_shrew_mouse_pC1_gDNA_(reversed)
ATGGCTGACAAGATCCTGAGGGCAAAGAGGAAGCAATTTATCAACTCAGTGAGTACAGGGACAATAAATGGATTGCTGGA
TGAACTTTTAGAGAAGAGAGTGCTGAATCAGGAAGAAATGGATAAAATAAAACTAGCAAACGTTACTGTTATGGACAAGG
CACGGGACCTATGTGATCATGTCTCTAAAAAAGGGCCCCAGGCAAGCCAAATCTTTATCACTTACATTTGTAATGAAGAC
TGCTACCTGGCAGGAATTACATGTTCAGAACTGACTGGGAGCCTCAAGTTTTGCCCTTTAGAAAAAGCCCAGAAGATATG
GAAAGAAAATTCTTCAGAGGTTTATCCAATAATGAATACGAGCACTCGTACACGTCTTGCCCTCATTATCTGCAACACAG
AGTTTCAACATCTTTCTCGGAGGGTTGGAGCTCATGTTGACCTCAGAGAAATGAATTTGCTTCTGCAGGATCTGGGGTAT
ACCGTGAAAGTGAAAGAAAATCTCACAGCTCTGGAGATGGTGAAAGAGGTGAAAGAATTTGCTGCCTGCCCAGAGCACAA
GACTTCTGACAGTACTTTCCTTGTATTCATGTCTCATGGTATCCAGGAGGGAATATGTGGGACCACATACTCTAATGAAG
TTTCAGATATTTTAAAGGTGGACACAATCTTTCAGATGATGAACACTTTGAAGTGCCCAAACTTGAAAGACAAGCCCAAG
GTGATTATTATTCAGGCATGCCGTGGAGAGAAACAAGGAGTGGTGTTGTTAAAAGATTCAGTAGGCGACTCTGCAGTTTT
TGAAGATGATGGCATTAAGAAGGCCCATATAGAGAAAGATTTTATTGCTTTCTGCTCTTCAACACCAGATAATGTGTCTT
GGCGACATCCTGTCCGGGGCTCACTTTTCATTGAGTGTCTCATCAAACACATGAAAGAATATGCCTGGTCTTGTGACTTG
GAGGACATTTTCAGAAAGGTTCGATCTTCATTCGAAAAACCAGAATATAGGCTACAGATGCCCACCGCTGAAAGGGTGAC
CCTGACAAAACGTTTCTACCTCTTCCCAGGACATTAA
>_R_marmoset_pC4_gDNA
ATGGCAGAAGGCAACCAAAGGAAAAAAACACTTAAGATGTGGGAATCCTGGGGCAAAGGTGTCCTCACTGGCGCTTTGGA
TGACTTGGTGGAACAAGACGTGCTGAACTGGAAGGAGGAGGACAAGAAGAAGTATTACGATGCCAAAACTAAAGACAAGG
TTCGGGTCGTGGCGGACTCTATGAAAAAGAACCAACGTATGGCAGGGAAGATGCTTCTCAACACCTTTTTCAACATAGAC
CAGATATCCCCCAAGAAGGAGACAGGAGAATCTACAGATGCCCTCAAGCTTTGCCCTCATGAAGAATTCCTGAGACTATG
TACAGAAAAAGCTGAAGAGATCTATCCAATAAAGGAGAGAAAGGACCGCACACGCCTGGCTCTCATTATATGCAATACAG
AGTTTGACCATCTGCCTCCGAGGCACGGAGCGGACTTTGACATCACAGGGATGAGGGAGCTGCTTGAGGGTCTGGACTAC
AGTGTGGTTGTAGAAGAGAAACTGACAGCCAGGGGCATGGAGTCCGTGCTGAGGGCGTTTGCTGCCCGACCCGAGCACAA
GTCCTCAGACAGCACTTTCCTGGTGCTCATGTCTCACGGCATCCTGGAGGGAATCTGTGGAACGGCGCATGATGACAAAA
ACCCAGATGTGCTGCTTTATGACACCATCTTCCAGATCTTCAACAACCGCAACTGCCTCGGTCTAAGGGACAAACCCAAG
GTCATCATTGTCCAGGCCTGCAGGGGTACAAACCAGGGGGATCTGCTGGTCCCAGATGCTCCAGCATCCTTGAAGAACCT
AGAGGAAGATGCTATTCACAAGACCCATGTGGAGAAGGACTTCATTGCTTTCTGCTCTTCAACCCCACATAACGTGTCCT
GGAGAGACAGCACAGTGGGCTCCATCTTCATCACACAACTGGTCGCCTGCTTCCGGAAATATTCTTGGTGCTGCCACCTA
GAGGAAGTATTTCGGAAGGTGCAGCAATCATTTGAAACTCCAAGGGATAAAGCCCAAATGCCCACCATAGAACGATTATC
CATGACAAGATATTTCTACCTCTTTCCTGGCAATTGA
>borneo_orangutan_pC4_gDNA
ATGGCAGAAGGCAACCACAGAAAAAAACCACTTAAGATGTTGGAATCCCTGGGCAAAGATTTCCTCACTGGTGTTTTGGA
TAACTTGGTGGAACAAAATGTGCTGAACTGGAAGGAAGAGGAAAAAAAGAAATATTATGATGCTAAAACTGAAGACAAAG
TTCGGGTCATGGCAGACTCTATCCAAGAGAAGCAACGTATGGCAGGACAAATGCTTCTTCAAACCTTTTTTAACATAGAC
CAAATATCCCCCAATAAAGAGTCAGGAGAATCTACAGATGCCCTCAAGCTTTGCCCTCATGAAGAATTCCTGAGACTATG
TAAAGAAAGAGCTGAAGAGATCTATCCAATAAAGGAGAGAAACAACCGCACACGCCTGGCTCTCATCATATGCAATACAG
AGTTTGACCATCTGCCTCTGAGGAATGGAGCTGACTTTGACATCACAGGGATGAAGGAGCTACTTGAGGGTCTGGACTAC
AGCGTAGATGTAGAAGAGAATCTGACAGCCAGGGATATGGAGTCAGCGCTGAGGGCATTTGCTGCCCGACCAGAGCACAA
GTCCTCCGACAGCACGTTCTTAGTACTCATGTCTCATGGCATCCTGGAGGGAATCTGCGGAACCGTGCATGATGAGAAAA
AACCAGATGTGCTGCTTTATGACACCATCTTCCAGATATTCAACAACCGCAACTGCCTCAGTCTAAAGGACAAACCCAAG
GTCATCATTGTCCAGGCCTGCAGAGGTGCAAACCATGGGGAACTGTGGGTCAGAGACTCTCCAGCATCCTTGGAGAACCT
GGAGGAAGATGCTGTTTACAAGACCCACGTGGAGAAGGACTTCATTGCTTTTTGCTCTTCAACACCACACAACGTGTCCT
GGAGAGACAGCACAATGGGCTCTATCTTCATCACACAACTCATCACATGCTTCCAGAAATATTCTTGGTGCTGCCACCTA
GAGGAAGTATTTCGGAAGGTACAGCAATCATTTGAAACTCCAAGGGCTAAAGCCCAAATGCCCACCATAGAACGACTGTC
AATGACAAGATATTTCTACCTCTTTCCTGGCAATTGA
>_R_algerian_mouse_pC1_gDNA_(reversed)
ATGGCTGACAAGATCCTGAGGGCAAAGAGGAAGCAATTTATCAACTCAGTGAGTATAGGGACAATAAATGGATTGTTGGA
TGAACTTTTAGAGAAGAAAGTGCTGAATCAGGAAGAAATGGATAAAATAAAACTTGCAAACATTACTGCTATGGACAAGG
CACGGGACCTATGTGATCATGTCTCTAAAAAAGGGCCCCAGGCAAGCCAAATCTTTATCACTTACATTTGTAATGAAGAC
TGCTACCTGGCAGGAATTACATTTCCAGGACTGACTGGGACTCTCAAGTTTTGCCCTTTAGAAAAAGCCCAGAAGTTATG
GAAAGAAAATCCTTCAGAGATTTATCCAATAATGAATACAACCACTCGTACACGTCTTGCCCTCATTATCTGCAACACAG
AGTTTCAACATCTTTCTCCGAGGGTTGGAGCTCAAGTTGACCTCAGAGAAATGAAGTTGCTGCTGGAGGATCTGGGGTAT
ACCGTGAAAGTGAAAGAAAATCTCACAGCTCTGGAGATGGTGAAAGAGGTGAAAGAATTTGCTGCCTGCCCAGAGCACAA
GACTTCTGACAGTACTTTCCTTGTATTCATGTCTCATGGTATCCAGGAGGGAATATGTGGGACCACATACTCTAATGAAG
TTTCAGACATTTTAAAGGTTGACACAATCTTTCAGATGATGAACACTTTGAAGTGCCCAAGCTTGAAAGACAAGCCCAAG
GTGATCATTATTCAGGCATGCCGTGGAGAGAAACAAGGAGTGGTGTTGTTAAAAGATTCAGTAAGAGACTCTGCAATTTT
TGAAGATGATGGCATTAAGAAGGCCCATATAGAGAAAGATTTTATTGCTTTCTGCTCTTCAACACCAGATAATGTGTCTT
GGAGACATCCTGTCAGGGGCTCACTTTTCATTGAGTCACTCATCAAACACATGAAAGAATATGCCTGGTCTTGTGACTTG
GAGGACATTTTCAGAAAGGTTCGATTTTCATTCGAACAACCAGAATTTAGGCTACAGATGCCCACCGCTGATAGGGTGAC
CCTGACAAAACGTTTCTACCTCTTCCCGGGACATTAA
>Tarsius_syrichta_PhilipinesTarsier_NW_007252175.1_-_CASP_5?
ATGGCTGAAAAGTGCAAAAAAACCCCA---CATAAGACTCCTTTATTCATGAAGAAAGATGCCCATCATGGCAGTTTGGA
TAACTCAGTAAATCAAAATGTGCTGAAATTGAAGGAAGAGGAAAAGAGAAAATATTATCATGCTGACCTTGAAAACAAAG
TCCGGGTCTTGGTAGACTTTGTGCTAGAGAAA---CATATGACAGATCAAACGTTTATTCCAGTGCTTCTTAATATGGTT
CAGAAGTTCAACAGGATAGAGTCAACAGAATCTCCAAATTCCCTCAAGCTTTGTTCTCATGAAGAATCCCTGAGACTGTG
TAAAGAAAAGGATGGACAGATCTATCCAATAAAGGAGAAAAAAGATCGCACTTTCCTGGCTCTCATTATTTGCAATACAG
AGTTTGACCATCATCCTTCAAGAGACGGGGCTGACATTGACACCACAGGGATGAAGTGCTTGCTTGAGAACTTGGGCTAC
ACTGTGGATGTAAAAGAGAACCTAACAGCCGAGGAAATGGAGACAGAGTTGCGGAAATTTGCAGCCAGACCAGAACATAA
GTCCTCAGACAGCACATTCTTGGTGCTCATGTCTCATGGCATCCTGAATGGAATCTGTGGAACAAAGGACAGGAAAGAGA
AACCAGATGTGCTACCTTATGACACCATCTTCGAGATATTCAACAACCGCAACTGCTGTAGTTTAAAGGACAAACCCAAG
GTCATCATTGTCCAGGCCTGCAGAGGTGGAAACTATGGTGAGGTGTGGGTCACAGACTCCCCAGCAGCTTTGCAGGACAT
GAAGAATGATGCTGTTTGCAAGACTCATGTGGAGAAGGACTTTGTTAAATTCTGTTCCTCAACCCCACATAATGTTTCTT
GGAGAGACACCACCAGGGGTTCCCTGTTCATCACAGAGCTCATCTCATGCTTCCAGGAATATTCTTGCTGCTATCACCTA
ATGGAAATATTTCAGATGGTACAACAATCATTTGAAAAACCAGGTCCTAATGCCCAGATGCCCACCATTGAAAGACAATC
TCTGACAAAATATTTCTACCTCTATCCTGGCCATTAG
>_R_siamang_pC4_gDNA
ATGGCAGAAGGCAACCACAGAAAAAAGCCACTTAAGATGTTGGAATCCCTGGGCAAAGATTTCCTCACTGGTGTTTTGGA
TAACTTGGTGGAACAAAATGTGCTGAACTGGAAGGAAGAGGAAAAAAAAAAATATTATGATGCTAAAACTGAAGACAAAG
TTCGGGTCATGGCAGACTCTATCCAAGAGAAGCAACGTATGGCAGGACAAATGCTTCTTCAAACCTTTTTTAACATAGAC
CAAATATCCCCCAATAAAGAGTCAGGAGAATCTACTGATGCCCTCAAGCTTTGCCCTCATGAAGAATTCCTGAGACTATG
TAAAGAAAGAGCTGAAGAGATCTATCCAATAAAGGAGAGAAACGACCGCACACGCCTGGCTCTCATCATATGCAATACAG
AGTTTGACCATCTGCCTCCGAGGAATGGAGCTGACTTTGACATCACAGGGATGAAGGAGCTACTTGAGGGTCTGGACTAT
AGTGTAGATGTAGAAGAGAATCTGACAGCCAGGGATATGGAGTCAGCACTGAGGGCATTTGCTGCCAGACCAGAGCACAA
GTCCTCCGACAGCACGTTCTTGGTACTCATGTCTCATGGCATCCTGGAGGGAATCTGCGGAACTGTGCATGATGAGAAAA
AACCAGATGTGCTGCTTTATGACACCATCTTCCAGATATTCAACAACCGCAACTGCCTCAGTCTAAAGGACAAACCCAAG
ATCATCATTGTCCAGGCCTGCAGAGGTGCAAACCATGGGGAACTGTGGGTCAGAGACTCTCCAGCATCCTTGGAGAACCT
GGAGGAAGATGCTGTTTACAAGACCCACGTGGAGAAGGACTTCATTGCTTTCTGCTCTTCAACGCCACATAACGTGTCCT
GGAGAGACAGCACAATGGGCTCTATCTTCATCACACAACTCATCGCATGCTTCCAGAAATATTCTTGGTGCTGCCACCTA
GAGGAAGTATTTCGGAAGGTACAGCAATCATTTGAAACTCCAAGGGCTAAAGCCCAAATGCCCACCATAGAACGACTGTC
CATGACAAGATATTTCTACCTCTTTCCTGGCAATTGA
>_R_human_pC1_gDNA
ATGGCCGACAAGGTCCTGAAGGAGAAGAGAAAGCTGTTTATCCGTTCCATGGGTGAAGGTACAATAAATGGCTTACTGGA
TGAATTATTACAGACAAGGGTGCTGAACAAGGAAGAGATGGAGAAAGTAAAACGTGAAAATGCTACAGTTATGGATAAGA
CCCGAGCTTTGATTGACTCCGTTATTCCGAAAGGGGCACAGGCATGCCAAATTTGCATCACATACATTTGTGAAGAAGAC
AGTTACCTGGCAGGGACGACATCCTCAGGCTCAGAAGGGAATGTCAAGCTTTGCTCCCTAGAAGAAGCTCAAAGGATATG
GAAACAAAAGTCGGCAGAGATTTATCCAATAATGGACAAGTCAAGCCGCACACGTCTTGCTCTCATTATCTGCAATGAAG
AATTTGACAGTATTCCTAGAAGAACTGGAGCTGAGGTTGACATCACAGGCATGACAATGCTGCTACAAAATCTGGGGTAC
AGCGTAGATGTGAAAAAAAATCTCACTGCTTCGGACATGACTACAGAGCTGGAGGCATTTGCACACCGCCCAGAGCACAA
GACCTCTGACAGCACGTTCCTGGTGTTCATGTCTCATGGTATTCGGGAAGGCATTTGTGGGAAGAAACACTCTGAGCAAG
TCCCAGATATACTACAACTCAATGCAATCTTTAACATGTTGAATACCAAGAACTGCCCAAGTTTGAAGGACAAACCGAAG
GTGATCATCATCCAGGCCTGCCGTGGTGACAGCCCTGGTGTGGTGTGGTTTAAAGATTCAGTAGGAGTTTCTGAAGAGTT
TGAGGATGATGCTATTAAGAAAGCCCACATAGAGAAGGATTTTATCGCTTTCTGCTCTTCCACACCAGATAATGTTTCTT
GGAGACATCCCACAATGGGCTCTGTTTTTATTGGAAGACTCATTGAACATATGCAAGAATATGCCTGTTCCTGTGATGTG
GAGGAAATTTTCCGCAAGGTTCGATTTTCATTTGAGCAGCCAGATGGTAGAGCGCAGATGCCCACCACTGAAAGAGTGAC
TTTGACAAGATGTTTCTACCTCTTCCCAGGACATTAA
>_R_fat_sand_rat_pC1_gDNA_(reversed)
ATGGCTGATACCACCCTGAGGTCAAAGAGGACAACATTTGTCAATTCAGTGGATGGAGGGATAATAAACGGCTTGCTGGA
TGAACTTTTAGAGAAGAGAGTGCTGAACGAGGAAGAGGTGGAGAGAATAAAAGCTGAAAATGCCACTGTTAAGGACAAGG
CAAGACACCTGTGTGACTCTGTCACTCAAAAAGGGCCTCAGGCAAGCCAAATCTTGATCACTTACATTTGTAAAGAAGCC
TGCTTCGTGGCAAAAAAGGCATGCCCAGGACCAAGTGGGAGCCTCAAGATTTGTCCCTTAGAAACAGCCCAAAAGATTTG
GAATGAAAATCCTTCAGAGGTTTATACAATAATGGATAAATCCACTCGTACACGTCTTGCCCTCATTATCTGCAACACAG
AGTTTGAACATCTTCCTAGAAGGGATGGAGCTGATGTTGACCTCAGAGAAATGAAGTTGCTGCTGCAGAATCTGGGATAT
ACTGTGAAAGTGAAAGAAAATCTCACAGCTGCGGAGATGAAGGAAGAGGTGAAAGAGTTTGCTGCTCACCCAGAACACAA
GACTTCTGACAGTACTTTCCTTGTTTTCATGTCTCATGGAATACTGGAGGGAATATGTGGAAAAACATACTCTAATGAAG
TTGCAGATGTTTTAAAAGTTGGCACAATCTTTGAAATGATGAACACTTTGAACTGCCCAAGCTTGAAAGACAAGCCTAAG
GTTATCATCATTCAGGCCTGCCGGGGAGAGAGAAAAGGAGTGGTGTTGGTAAAAGATTCAGCAGGTGACTCTTCAAATTT
TGAAGATGACGGCATTAAGAAAGCCCATATAGAGAAGGATTTTATTGCTTTCTGCTCTTCGACACCAGATAATGTCTCTT
GGAGACATCCTGTCCGAGGCTCTGTTTTCATTGAGAAACTCATCAAACTTATGAAAGAGTATGCCTGGTCTTGTGACTTG
GAGGACATATTCAGAAAGGTTCGATTCTCATTTGAGCAACCAGATTCTATGCTACAGATGCCCACCACTGAAAGAGTGAC
CTTGACAAAACGTTTCTACCTCTTCCCAGGACATTAA
>_R_white_cheeked_gibbon_pC5_gDNA
ATGGCTGAAGACAGCTGCAAAAAAAAAACAATTAAGATGTTGGAATACCTGGGCAAAGATGTTCTTCATGGTGTTTTTAA
TCATTTGGCAAAACACGATGTTGTGACATTGAAGGAAGAGGAAAAGAAAAAATATTATAATGCCAAAATTGAAGACAAGG
CCCTGATCTTGGTAGACTCTGTGCGA---AAGAATCGCGTGGCTCATCAAATCTTTATCCAAACACTTCTCGATATGGAC
CAAAAGATCACCAGTGTAGAGTCAGCAGAATCTACAAATACACTCAAACTTTGTCCTCGTGAAGAATTCCTGAGACTGTG
TAAAAAAAATCATGATGAGATCTATCCAATAAAAAAGAGAGAGGACCGCACACGCCTGGCTCTCATCATATGCAATACAG
AGTTTGATCATCTGCCTGCAAGGGATGGGGCTCAGTTTGACATCCTGGGGATGAAAGAGCTGCTTCAGGGCCTGGACTAC
ACCGTGGTTGAAGAAAATAATCTCACAGCCAGCGATATGGAGTCAGTGCTGAGGGCATTTGCTGCCCGACCAGAGCACAA
GTCCTCCGACAGCACGTTCTTGGTACTCATGTCTCATGGCATCCTGGAGGGAATCTGCGGAACTGTGCATGATGAGAAAA
AACCAGATGTGCTGCTTTATGACACCATCTTCCAAATATTCAACAGCCACAACTGTGTCAGTCTAAAGGACAAACCCAAG
GTCATCATTGTCCAGGCCTGCAGAGGTGAAAAACATGGGGAACTCTGGGTCAGAGACTCTCCAGCATCCTTGGAGAACCT
GGAGGCAGATTCTGTTCGCAAGATCCACAAGGAGAAGGACTTCATTGCTTTCTGTTCTTCAACACCACATAACGTGTCCT
GGAGAGACCGCACAAGGGGCTCCATCTTCATCATGGAACTCATCACATGCTTCCAGAAATATTCTTGCTGCTGCCACCTA
ATGGAAATATTTCGGAAGGTACAGAAATCATTTGAAGTTCCACAGGCTAAAGCCCAGATGCCCACCATAGAACGAGCAAC
CTTGACAAGAGATTTCTACCTCTTTCCTGGCAATTGA
>nile_rat_pC4_gDNA_(reversed)
ATGGCTGAAAACAACCACCCTGACAAACCACTTAAGATACTGGAAAAGCTGGGCAAAGAAATCCTAACGGAGTACCTAGA
AAAATCGGTTCAAAGCAATGTAGTGAAATTAACAGAGGAAGAGAAAGAAGAATTTAACAATGCTGAACACAGTGACAAGC
GCAGGGTCATTGTAGATGCCATGAAAAGGAAACACAGAAAAGTGGGTGAAATGCTTCTTCAGACATTCCTTAATGTGGAC
CCAGGCAGCTGCCATAGTGAACCAGAAGAATCAGTGGACACGCTCAAGCTTTGTTCCCCTGAGGAGTTCGCAAGGCTTTG
CAGAGAAAAGAGACAAGAAATTTACCCAATAAAGAAAGCCAATGGCCGTACTCGAAAAGCTCTTATCATATGCAACATAG
AGTTTGAACATCTATCACTGAGGTATGGGGCTCAGTTTGACGTCATTGGCATGGAAGCCCTTCTTAAAGACTTGGGCTAT
AATGTGGTGGTGAAAAAGAATCTTACAGCTGAGGGCATGGAGTCAGAGATGAAAGACTTTGCTGCACTCTCAGAGCACCA
GACATCGGACAGCACATTCCTAGTGCTAATGTCTCATGGCACACTGCATGGCATTTTTGGAAAAATGCACAGTGAAAAAA
CTCCAGATGTGCTACAATATGATACTATCTATCAGATATTCAACAATTGCCACTGCCCAGGTCTACGAGACAAACCCAAA
GTCATCATAGTGCAGGCCTGCAGAGGTGAGGACCCTGGGGAAGTGTGGATCAGAGAGCCTTCAAAAGCCCAGAGGAATAT
GGAAGCTGATGCTGTCCGGCTGAGCCACGTGGAGAAGGACTTCATTGCCTTCTACTCTACAACCCCACATCACTTGTCCT
ACCGAAACGAAACAAGAGGCTCTTGCTTCATCACCAAACTCATTTCCTGCTTCCGAACACATGCCTGCTCTTGTCATCTC
TTTGATATATTTCTGAAGGTGCAACAATCATTTGAAAAGCCAAGTATGCGTTCCCAGATGCCCACCATTGACCGGGCAAC
CTTGACAAGATATTTCTACCTCTTTCCTGGCAACTGA
>_R_prairie_vole_pC1_gDNA_(reversed)
ATGGCTGACAACATCCTCAGAGCAAAGAGGAAGCAGTTCGTCAATTCAGTGTGTGAAGGGACAATAAATGGCTTGCTGGA
TGAACTCTTGGAGAAGAAAGTCCTGAACCAGGAAGAGATGGAGAGAATAAAACTTGTAAAAGCCACTGTTACAGACAAGG
CAAGAAACCTGTGTGATTCTGTCACCAGAAAAGGTCCCCAGGCCAGCCAAATTCTACTCACTTACATTTGTAAAGAGGAC
AGCTACTTAGCAGGAGTTACATTTCTGGTACCAAGTGGGAACCTCAAGTTATGCTCCTCAGAAAGTGCTCAAAAGATTCG
GGAAAAAAATTATCCAGAGATTTATCCAGTAATGGATAGGTTCACTCGTACACGTCTTGCTCTCATTATCTGCAACACAG
AGTTTGACCATCTTCCTAGGAGGGATGGAGCTGATGTGGACCTCAGAGAAATGAGGTTGCTGCTGCAGGGTCTGGGATAT
ACTGTGAAGGAGAAAGAAAATCTCACCGCTCTGGCTATGACTAATGCAGTAAAGGAATTTGCTGACCGCCCAGAGCACAA
GACTTCTGACAGTACTTTCCTTGTATTCATGTCCCACGGTATCCAGGAAGGAATATGTGGCAAATCACACTCTGATAAAG
AAGCAGATATTTTAAAACTAGATACTATTTTTGGAATGATGAACACGTTGAAGTGTCCAAGCCTGAAAGACAAGCCCAAA
GTTATCATCATTCAGGCCTGCCGTGGGGAGAACCGAGGAGTGGTGTTGGTAAAAGATTCAGTAGGAAACACTGCGGATTT
GGAAGATGACGGCATTAAGAAAGCCCACATAGAAAAGGATTTTATCACTTTCTGCTCTTCAACACCAAATAATGTTTCTT
GGAGACACCCTACCAAGGGCTCTATTTTCATTATGGAACTCATCAAACACATGGAAGAATATGCTTGCTCTTGTGACTTG
GAGGATATTTTCAGAAAGGTTCGATTTTCATTTGATCAACCAGGATTTAGTTTACAGATGCCCACCACTGAAAGGGTGAC
TTTGACAAAACGTTTCTACCTTTTCCCAGGACAATAA
>rhesus_NC_041767.1_-_Caspase_12_(reversed)
ATGGCTGATAAGAAACCATCCGAGGATCCAGTCAACATGGTGAAGTTGCTGACCAGGAACGTTCTAGATGGCATTTTTGA
TGACTTGATGGAAAATAATGTGTTAAATACGGAAGAGTTACACAATCTAGGAAAAGGTTTGAACTTCATGGTGAACAACG
CTGGAAACCTAGTTGATAACATCACTGAGAAAGCGCAAATGGTAGGCAAAATACTTAAGGACCGCCTATTGAGTCACCCA
AAACAGCTGAGTTTAGAACAGGGTGCCCAACCCAGTGGCAGGTTAAAGCTTTGCCCTCATGCTCATTTCCGTGAACTGAA
GACGAAAAGGGCGGATGAGATATATCCAGTGATGGAGAAAGAGGGCCGAACACGCCTGGCCCTCATCATCTGCAACAAAG
AATTCCACTATCTTCTTAATCGAAATGGTTCTGAACTTGACCTTTTGGGGATGCAAGATCTACTTGAAAACCTTGGATAC
TCAGTGGTTATAGAAGAGAATCTCACAGCTCAGGAAATGGAAACAGCCCTAAGGCAGTTTGCTGCTCGCCCAGAGCACCA
GTCCTCGGACAGCACATTCCTGGTGTTCATGTCACATGGCATCCTGAATGGAATCTGTGGAACTAAGCACTGGGATCAAG
AGCCAGATGTTCTTCACGATGACACCATCTTCGAAATTTTCAACAACCGTAACTGCCGGAGTCTGAGAGACAAACCCAAG
GTCATCATCATGCAAGCCTGCCGAGGCAGTGGTGCTGGGATTGTTTGGTTCACTACTGACAGCGGAAAAGCCAGTAGCAT
CTGTAATGATGCTGTCACAAAGGCTCATGTGGAAAAGGACTTCATTGCTTTCAAATCTTCCACACCACATAATGTTTCTT
GGAGGCATGAAATAAGTGGCTCTGTCTTCATTTCCCAAATTATCTACTACTTCAAAGAGTATTCTTGGAGTCATCATCTA
GAAGAAATTTTTCGAAAGGTTCAACGTTCATTTGAGACACCAAATGTAGTGACCCAGTTGCCCACCATTGAAAGACTATC
CATGACACGATATTTCTATCTCTTTCCTGGGAATTAA
>nile_rat_pC12_gDNA_(reversed)
ATGGCTGCCAAGAGAACACATAGAGATCCAATCTACAAGATCAAAGGTTTGGCCAAGAACATGCTGGATGGGGTTTTTGA
TGACCTGGTGGAGAAGAATGTTTTAAATGGAAACGAATTACTCAAAATCGGGGAAGGAGCGAGCTTCATCCTGAACAACG
CTGAAAACCTGGTTGAGAGCATCTTTGAGAAAACAGAAATGGCAGGAAAAATATTTGCAGGCCACATTGCCAATTCCCAC
GGACAGCTGAGTTTAACACAGAGCTCAGAAGTCCAGCATACACTGAAGCTTTGTCCTCATGATCAGTTTTGTAAGATGAA
GACAGAAAGGGCAAAAGAGATATATCCAGTGATGGAGAAGGAAGGTCGAACACGCCTGGCCCTCATCATCTGCAACAAAA
AGTTTGACTACCTTTTTGATCGAGAAGATGCTGATATTGACATTTTGAACATGCAAGAACTACTTCAAAATCTTGGATAC
TCAGTTGTATTAAAGGAAAACCTTACAGCTCAGGAAATGGAGACAGAGTTAATGCAGTTTGCTGGCCGTCCAGAGCACCA
GTCCTCCGACAGCACATTCCTGGTGTTTATGTCCCATGGCATCCTGGAAGGAATCTGTGGGGTGAAGCACAGAAACAAAA
AGCCAGATGTTCTTCATGATGACACAATCTTCACAATCTTCAACAACTCTAACTGTAGGAGTCTGAGAAACAAACCCAAG
ATTCTCATCATGCAGGCCTGCAGAGGCAGACATACTGGAACTATTTGGGTATCCACAAACAAAGGGATAGCCAGCTATAA
ATGGAATAACAGTATAACAAAGGCCCATGTGGAGACGGATTTCATTGCTTTCAAATCTTCTACTCCACATAATATTTCCT
GGAAGGTAGGCAAGAGTGGCTCTCTCTTCATTTCCAAACTCACCGACTGCTTCAAAAAGTATTGTTGGTGTTATCATTTG
GAGGAAATTTTTCGAAAGGTTCAACACTCATTTGAGGTCCCAGGTGAACTGACCCAGATGCCCACGATTGAGAGAGTATC
CATGACACGCTATTTTTACCTTTTCCCTGGGAATTAA
>olive_baboon_pC4_gDNA
ATGGCGGAGGGCAACCGGAGAAAAAAGCCACTTAAGATGTTGGAATCCCTGGGCAAAGATTTCCTCACAGGCGTTTTGGA
TAACTTGGTGGAACAGAATGTGCTGAACTGGAAGGAAGAGGAAAAAAAGAAGTATTATGATGCAAAAACTGAAGACAAAG
TTCGGGTCATGGCAGACTCTATCCAAGAGAAACAACGTATGGCAGGTCAAATGCTTCTTCAAACCTTTTTTAACATAGAC
CAAATATCCCCCAGTAAAGAGTCAGGAGAATCTGCAGATGCCCTCAAGCTTTGCCCTCATGAAGAGTTCCTGAGACTATG
TAAAGAAAGAGCTGAAGAGATCTATCCAATAAAGGAGAGAAATGACCGCACACGCCTGGCTCTCATCATATGCAATACAG
AGTTTGATCATCTGCCTCCAAGGAATGGAGCTGACTTTGACATCACAGGGATGAAGGAGCTGCTTGAGGGTCTGGACTAT
AGTGTGGATGTAGAAGAGAATCTGACAGCCAGGGATATGGAGTCAGCACTGAGGGCATTTGCTGCCCGACCAGAGCACAA
GTCCTCCGATAGCACGTTCCTGGTGCTCATGTCTCATGGCATCCTGGAGGGAATCTGCGGAACTGCACATGATGAGAAAA
ACCCAGATGTGCTGCTTTATGACACCGTCTTCCAGATATTCAACAACCGGAACTGCCTCAGTCTAAAGGACAAACCCAAG
GTCATCATTGTCCAGGCCTGCAGAGGCGCAAACCGTGGGGAACTGTGGGTCAGAGACTCTCCAGCATCCTTGGAGAACCT
GGAGGAAGACGCTGTTTACAAGACCCACGTGGAGAAGGACTTCATTGCTTTCTGCTCTTCAACCCCACATAACGTGTCCT
GGAGAGACAGCACAATGGGCTCTGTCTTCATCACACAGCTCATCACATGCTTCCAGAAATATTCTTGGTGCTGCCACCTA
GAGGAAGTATTTCGGAAGGTACAGCAATCATTTGAAACTCCAAGGGCTAAAGCCCAAATGCCCACCATAGAACGACTGTC
CATGACAAGATATTTCTACCTCTTTCCGGGCAATTGA
>african_woodland_thicket_rat_pC4_gDNA_(reversed)
ATGGCTGAAAACAACCACCCTGACAAACCACTTAAAGTACTGGAAAAGCTGGGCAAAGAATTCCTAACGGAGTACCTAGA
AAAATTGGTCCAAAGCAATGTATTGAAATTAAAAGAGGAAGATAAACAAGAATTTAACAATGCTGAACGCAGGGACAAGC
GCTGGGTCTTTGTAGATGCCATGAAAAGGAAACACAGCAAAGTGGGTGAAATGCTTCTCCAGACATTCCTTAATGTGGAC
CCAGGCAGCCACCATAGTGAACCAGAAGAATCAGTGGACACTCTCAAGCTTTGTTCTCCTGAGGAGTTCGCAAGGTTTTG
CAGAGAAAAGACACAAGAAATTTACCCAATAAAGGAGGCCAATGGCCGTACTCGAAAAGCTCTTATCATATGCAATACAG
AGTTCAAACATCTATCACTGAGGTATGGGGCTAACTTTGACATCATTGGCATGAAAGGCCTTCTTGAAGACTTGGGCTAT
GATGTGGTGGTGAAAGAGGAGCTTACAGCTGAGGGCATGGAGTCAGAGATGAAAGACTTTGCTGCACTCTCAGAGCACCA
GACATCGGACAGCACATTCCTAGTGCTAATGTCTCATGGCACACTGGATGGCATCTGTGGAACAATGCACAGTGAAAAAA
CTCCAGATGTACTACAATATGATACCATCTATCAGATATTCAACAACTGCCACTGCCCAGGTCTACGAGACAAACCCAAA
GTCATCATTGTGCAGGCCTGCAGAGGTGGGAACCCTGGGGAAGTGTGGATCAGAGAGTCTTCAAAAGCCCAGAGGAATAT
GGAAGCTGATGCTGTCCAGCTGAGCCACGTGGAGAAGGACTTCATTGCCTTCTACTCTACAACCCCACACCACTTGTCCT
ACCGAGACAAAACAAGAGGCTCTTACTTCATCACCAAACTCATTTCCTGCTTCCGGACACATGCCTGCTCTTGTCATCTC
TTTGATATATTTCTGAAGGTGCAACAATCATTTGAAAAGGCAAGTATTCATTCCCAGATGCCCACCATTGACCGAGCAAC
CTTAACAAGATATTTCTATCTCTTTCCTGGCAACTGA
>borneo_orangutan_pC5_gDNA
ATGGCTGAAGACAGCTGCAAAAAAAAAACAATTAAGATGTTGGAATACCTGGGCAAAGATGTTCTTCATGGTGTTTTTAA
TCATTTGGCAAAACACGATGTTGTGACATTGAAGGAAGAGGAAAAGAAAAAATATTATAATGCCAAAATTGAAGACAAGG
CCCTGATCTTGGTAGACTCTGTGCGA---AAGAATCGCGTGGCTCATCAAATCTTTATCCAAACACTTCTCGATATGGAC
CAAAAGATCACCAGTGTAGAGTCAGCAGAATCTACAAATACACTCAAACTTTGTCCTCGTGAAGAATTCCTGAGACTGTG
TAAAAAAAATCATGATGAGATCTATCCAATAAAAAAGAGAGAGGACCGCACACGCCTGGCTCTCATCATATGCAATACAG
AGTTTGATCATCTGCCTGCAAGGGATGGGGCTCAGTTTGACATCCTGGGGATGAAAGGGCTGCTTCAGGGCCTGGACTAC
ACCGTGGTTGAAGAAAAGAATCTCACAGCCAGCGATATGGAGTCAGCGCTGAGGGCATTTGCTGCCCGACCAGAGCACAA
GTCCTCCGACAGCACGTTCTTGGTACTCATGTCTCATGGCATCCTGGAAGGAATCTGCGGAACTGTGCATGATGAGAAAA
AACCAGATGTGCTGCTTTATGACACCATCTTCCAAATATTCAACAGCCACAACTGCGTCAGTCTAAAGGACAAACCCAAG
GTCATCATTGTCCAGGCCTGCAGAGGTGAAAAACATGGGGAACTCTGGGTCACAGACTCTCCAGCATCCTTGGAGAACCT
GGAGGCAGATTCTGTTCGCAAGATCCACAAGGAGAAGGACTTCATTGCTTTCTGTTCTTCAACACCACATAACGTGTCCT
GGAGAGACCGCACAAGGGGCTCCATCTTCATCATGGAACTCATCACATGCTTCCAGAAATATTCTTGCTGCTGCCACCTA
ATGGAAATATTTCGGAAGGTACAGAAATCATTTGAAGTTCCACAGGCTAAAGCCCAGATGCCCACCATAGAACGAGCAAC
CTTGACAAGAGATTTCTACCTCTTTCCTGGCAATTGA
>_R_chimpanzee_pC5_gDNA
ATGGCTGAAGACAGCGGCAAAAAAAAAACAGTTAAGATGTTGGAATACCTGGGCAAAGATGTTCTTCATGGTGTTTTTAA
TTATCTGGCAAAACACGATGTTCTGACATTGAAGGAAGAGGAAAAGAAAAAATATTATGATGCCAAAATTGAAGACAAGG
CCCTGATCTTGGTAGACTCTTTGCGA---AAGAATCGCGTGGCTCATCAAATGTTTACCCAAACACTTCTCAATATGGAC
CAAAAGATCACCAGTGTAGAGTCAGCAGAATCTACAAATATACTCAAACTTTGTCCTCGTGAAGAATTCCTGAGACTGTG
TAAAAAAAATCATGATGAGATCTATCCAATAAAAAAGAGAGAGGACCGCAGACGCCTGGCTCTCATCATATGCAATACAA
AGTTTGATCACCTGCCTGCAAGGAATGGGGCTCACTTTGACATCCTGGGGATGAAAAGGCTGCTTCAAGGCCTGGGCTAC
ACTGTGATTGACGAAAAGAATCTCACAGCCAGGGATATGGAGTCAGCGCTGAGGGCATTTGCTGCCAGACCAGAGCACAA
GTCCTCTGACAGCACGTTCTTGGTACTCATGTCTCATGGCATCCTAGAGGGAATCTGTGGAACTGCGCATAAAAAGAAAA
AACCGGATGTGCTGCTTTATGACACTATCTTCCAGATATTCAACAACCGCAACTGCCTCAGTCTAAAGGACAAACCCAAG
GTCATCATTGTCCAGGCCTGCAGAGGTGAAAAACTTGGGGAACTCTGGGTCAGAGACTCTCCAGCATCCTTGGAGAACCT
GGAGGCAGATTCTGTTTGCAAGATCCACGAGGAGAAGGACTTCATTGCTTTCTGTTCTTCAACACCACATAACGTGTCCT
GGAGAGACTGCACAAGGGGCTCCATCTTCATTACGGAACTCATCACATGCTTCCAGAAATATTCTTGCTGCTGCCACCTA
ATGGAAATATTTCGGAAGGTACAGAAATCATTTGAAGTTCCACAGGCTAAAGCCCAGATGCCCACCATAGAACGAGCAAC
CTTGACAAGAGATTTCTACCTCTTTCCTGGCAATTGA
>_R_ryukyu_mouse_pC4_gDNA_(reversed)
ATGGCTGAAAACAAACACCCTGACAAACCACTTAAGGCGTTGGAAGAGCTGGGCAAAGAAGTCCTTACGGAGTACCTAGA
AAAATTAGTACAAAGCAATGTACTGAAATTAAAGGAGGAAGATAAACAAAAATTTAACAATGCTGAACGCAGTGACAAGC
GTTGGGTTTTTGTAGATGCCATGAAAAAGAAACACAGCAAATTAGGTGAAATGCTTCTCCAGACACTCCTCAGTGTGGAC
ACAGGCAGCCACCAGGGTGAACCAGAAGAATCATTGAACACTCTCAAGCTTTGTTCCCCTGAAGAGTTCACAAGGCTTTG
CAGAGAAAAGACACAAGAAATTTACCCAATAAAGGAGGCCAATGGCCGTACACGAAAGGCTCTTATCATATGCAATACAG
AGTTCAAATATCTCTCACTGAGGTATGGAGCTAACTTTGACATCATTGGTATGAAAGGCCTTCTTGAAGACTTAGGCTAT
GATGTGGTGGTGAAAGAGGAGCTTACAGCTGAGGGCATGGAGTCAGAGATGAAAGACTTTGCTGCACTCTCAGAACACCA
GACATCAGACAGCACATTCCTGGTGCTAATGTCTCATGGCACACTGCATGGCATTTGTGGAACAATGCACAGTGAAAAAA
CTCCAGATGTGCTACAGTATGATACCATCTATCAGATATTCAACAATTGCCACTGTCCAGGTCTACGAGACAAACCCAAA
GTCATCATTGTGCAGGCCTGCAGAGGTGGGAACCCTGGAGAAATGTGGATCAGAGAGTCTTCAAAACCCCAGAGGAATAT
GGAAGCTGATGCTGTCCAGCTGAGCCACGTGGAGAAGGACTTCATTGCCTTCTACTCTACAACCCCACATCACTTGTCCT
ACCGAGACAAAACAAGAGGCTCTTACTTCATCACCAGACTCATTTCCTGTTTCCGGACACATGCTTGCTCTTGTCATCTC
TTTGATATATTCCTGAAGGTGCAACAATCATTTGAAAAGGCAAGTATTCATTCCCAGATGCCCACCATTGATCGGGCAAC
CTTGACGAGATACTTCTACCTCTTTCCTGGCAACTGA
>_R_southern_multimammate_mouse_pC4_gDNA_(reversed)
ATGGCTGAAAACAATCACCCTGACAAACCACTTAAGGTGTTGGAACAGCTGGGCAAAGAATTCCTTACGGAGTACCTAGA
AAAACTGGTACAAAGCAATGTACTGAAATTAAAGGAGGACGAGAAACAAAAGTTTAACAATGCCGAACGCAGTGACAAGC
GCTGGGTTTTTGTAGATGCCATGAAAAGGAAACACAGCAAAGTAGGAGAAATGCTTCTGCAGACATTCCTTAATGTGGAC
CCAGGCAGCAGTCATGGTGAACCCGAAGAATCATTGGACACTCTCAAGCTTTGTTCCCCTGAGGACTTCACAAGGCTTTG
CAGAGAACAGGCACAAGAAATTTACCCAATAAAGGAGGTCAATGGCCGTACTCGGAAGGCTCTTATCATATGCAATACAA
AGTTCAAACATCTCTCACTGAGGCATGGGGCTGAATTTGACATCACTGGCATGAAAGGCCTTCTTGAAGACTTAGGCTAT
GATGTGGTGGTAAAAGAGGAGCTTACAGCTGAGGGCATGGAATCAGAGATGAAAGACTTTGCTGCACTCTCAGAGCACCA
GACATCAGACAGCACATTCCTGGTGCTGATGTCTCATGGCACACTGTATGGCATTTGTGGAACAATGCACAGTGAAAAAA
CTCCAGATGTGCTACAGTATGATACCATCTATAAGATATTCAACAATTGCCACTGTCCAGGTCTACGAAACAAACCCAAA
GTCATAATTGTGCAGGCCTGCAGAGGGGGGAACCCTGGGGAAGTGTGGATCAAAGAGTCTTCAAAACCCCAGAGGAATAT
GGAAGCTGATGCTGTCCGGCTGAGCCATGTGGAGAAGGACTTCATTTCCTTCTACTCTACAACCCCACATCACTTGTCCT
ACCGAGACAAAACAAGAGGCTCTTACTTCATCACCAAACTCATTTCCTGCTTCCGGAAACATGCCTGTTCTTGCCATCTC
TTAGATATATTTCTGAAGGTGCAACAATCCTTTGAAAAGCCAAGTATTAATTCCCAGATGCCCACCATTGATCGAGCAAC
CTTGACAAGATATTTCTACCTCTTTCCTGGCAACTAA
>_R_ryukyu_mouse_pC12_gDNA_(reversed)
ATGGCGGCCAGGAGAACACATAGAGATCCAATCTACAAGATCAAAGGTTTGGCCAAGGACATGCTGGATGGGGTTTTTGA
TGACCTGGTGGAGAAGAATGTTTTAAATGGAGATGAGTTACTCAAAATAGGGGAGAGTGCGAGTTTCATCCTGAACAAGG
CTGAGAATCTGGTTGAGAACTTCTTTGAGAAAACAGACATGGCAGGAAAAATATTTGCTGGCCACATTGCCAATTCCCAG
GAACAGCTGAGTTTACAACAGAGCTCAGAAGTCCAAGATAAACTGAAGCTTTGTCCTCGTGATCAGTTTTGTAAGATAAA
GACAGAAAGGGCAAAAGAGATATATCCAGTGATGGAGAAGGAGGGGCGAACACGTCTGGCTCTCATCATCTGCAACAAAA
AGTTTGACTACCTTTTTGATAGAGATAATGCTGATACTGACATTTTGAACATGCAAGAACTACTTGAAAATCTTGGATAC
TCTGTGGTGTTAAAGGAAAACCTTACAGCTCAGGAAATGGAGACAGAGTTAATGCAGTTTGCTGGCCGTCCAGAGCACCA
GTCCTCCGACAGCACATTCCTGGTGTTTATGTCCCATGGCATCCTGGAAGGAATCTGTGGGGTGAAGCACCGAAACAAAA
ATCCAGATGTTCTTCATGATGACACTATCTTCAAAATTTTCAACAACTCTAACTGTCAGAGTCTGAGAAACAAGCCCAAG
ATTCTCATCATGCAGGCCTGCAGAGGCAGATATAATGGAACTATTTGGGTATCCACCAGCAAAGGGATAGCCAGCAGTAA
ATGGAATAATAGTATAACAAAGGCCCATGTGGAGACAGATTTCATTGCTTTCAAATCTTCTACCCCACATAATATTTCTT
GGAAGGTAGGCAAGACTGGTTCTCTCTTCATTTTCAAACTCATTGACTGCTTCAAAAAGTACTGTTGGTGTTATCATTTG
GAGGAAATTTTTCGAAAGGTTCAACACTCATTTGAGGTCCCAGGTGAACTGACCCAGATGCCCACTATTGAGAGAGTATC
CATGACACGCTATTTCTACCTTTTTCCTGGGAATTAA
>_R_golden_spiny_mouse_pC1_gDNA_(reversed)
ATGGCTGATAACACCCTGAGGTCAAAGAGGAAAATGTTTATCAACTCAGTGGATGTAGGTACAATAAATGGCTTGATGGA
TGAACTTTTAGAGAAGAGAGTGCTGAACCAGGAAGAGATGGACAGAATAAAAGTTGGCAATGTCACTGTTATGGACAAAG
CACGGGACCTTTGTGATTCTGTGGCTAAAAAAGGTCCCCAGGCAAGCCAAATCTTTATCACCTACATTTGTAAAGAAGCG
TGCTATGTGGCACAAATGGCATTTTCAGGATCAAGTGGGAGCCTCAAGTTGTGCCCTGCAGAAACAGCCCAAAAGATTTG
GAAAGAAAATCCTTTAGAGGTTTATCCAATAATGACTACATCCTCTCGTACACGCCTTGCCCTTATTATATGCAACACAG
AGTTTGAACATCTTTCTAGGAGGGATGGAGCTCATGTTGACCTCAGAGAAATGAAATTGCTGCTGGAGGATCTGGGATAT
ACTGTGAAAGTGAAAGAAAACCTCACAGCTAAGGAGATGATGGCAGAAGTGAAGGAATTTTCTGCCTGCCCAGAGCACAA
GACTTCTGACAGTACTTTCCTCGTATTCATGTCTCATGGTATCCTGGAGGGAATATGTGGAAAGAGGTACTCAGGTGAAG
AGCCAGATGTTTTAAAAGTTGACAAAATCTTTCAAATGATGAACACTTGGATGTGCCCAAACTTGAAAGACAAGCCCAAA
GTTATCATCATTCAGGCCTGCCGTGGAGAGAATCAAGGGGTGGCATTGGTAAAAGATTCAGTAGGAACATCTGCAGATTT
TGAAGATGACGGCATTAAGAAGGCCCACATAGAGAAGGATTTTATTGCTTTCTGCTCTTCAACACCAGATAATGTCTCTT
GGAGACATCCTGTCTGGGGCTCTCTTTTCATTGTGGAACTCATCAAACATATGAAAGAATATGCCTGGTCCTGTGACTTG
GAGGACATTTTCAGAAAGGTTCGATTTGCTTTTGAGCAACCAGGATTTAGGCTACAGATGCCCACCACTGAAAGGGTGAC
CTTGACAAAACGTTTCTATCTCTTCCCAGGACATTAA
>Nycticebus_coucang_SlowLoris_NC_069785.1_(reversed)_-_CASP4_(reversed)
ATGGCTGAGAACAACCAAGAAAAGAAACCACTTAAGATGTTGGAAGCCTTCAGCAAAGATGTCATCAACGAATTTTTTAA
TACCTTGTTGGATAAAAATGTGGTGAAAATAAAGGAAGAAGAAAAGGAAAAATATCATAGTGCAGGAACAAAAGACAAGG
CCCGGATCTTCGGAGCCTCTTTAAAAGAGAAACAGGAGGAGGCAGCTCGATTGCTTATTGAAAGCTGCCTTTACCTGGAG
GAAAAGCCCACCAACAAAGAGGCAGCAGAACCCACAGATACCCTCAAGCTCTGCCCTCATGAAGATTTCCTGAGACTGAG
CAAAGAGCGGGCTGCAGAGATCTACCCCATAAAGGAGAAGGACGGGCGCTCTCGCCTGGCTCTCATCATATGCAATACAG
AGTTTGACCATCTCGCCCCCAGGGATGGGGCTGACCTGGACGTCCAAGGGATGAAGGGGCTGCTCGAGAGCCTGGGCTAC
AGCGTGGATGTAGAAGAGAAGCTCACAGCCGAGGGCATGGAGTCTGCGCTGCGCACCTTCGCCGCCCGCCCCGAGCACGT
GTCCTCGGACAGCACGTTCCTGGTCCTCATGTCCCACGGTGTCCTGGACGGAGTCTGTGGGACCGCGCACCGCCGGGAGG
CCCGGGACGTGCTGCCTTATGACACCATCTTCCAGATATTCAACAACCGCAACTGCCTCGGTCTACGAGACAAACCCAAG
GTCATCATCGTTCAGGCCTGTAGAGGAGAAAACCGGGGAGAAGTGTGGGTCAGAGACTCTCCGGAAGCCTTGGACACCCT
GGAGGATGATGCTGTTCACAAGACCCACCTGGAGAAGGACTTCATTGCTTTCTGCTCCTCCACCCCACATAATGTGTCCT
GGAGAGACACGACTAAGGGCTCCCTCTTCATCACACAGCTTGTTGCATGCTTCCAGAAATATTCCTGGCGCTATCACCTG
GAGGAGATATTTCGGAAGGTACAGCAATCATTTGAAACACCAAGTGTTCGGGCCCAGATGCCCACTGTTGAACGACTATC
CATGACAAGATATTTCTACCTCTTTCCTGGAAACTGA
>Cephalopachus_bancanus_HorsfieldTarsier_JAPVLO010000002.1_(reversed)_-_CASP5?_really_crazy_though
ATGGCTGACGACAGCCGCAGAAAAAACGAACTTAAGATTTTTGAAACCCTCGCCAAAAGTTTCCTCAACGATGCTTTGGA
TAATTTGATGAAAAAAAATGTGGTGAAATTAAAGGAAGAGGAAAAGAAAAACTATTATGATGCCAAAATTGAAGTCAAGG
CCCTGTACTTGTTAGACTCTGTCGGA---AAGAAGCATGTAGCAGCTCAAAAGTTCATCCAAAATGTCCTTACCATCATT
CAAAAGGCCACCAATCCAGAGTCAGCAGGATCTACAGATACCCTCAAACTTTGTCCTCATGACAAATTCCTGAGGCTGTG
TAAAGAAAGAGCTGAAGAGATCTATCCAATCAAGGAGAAAAAAGATCGCACTCGCCTGGCTCTCATCATATGTAATACAG
AGTTTAACACTCTCCTTCCAAGATATGGGGCTGACATTGACATTGCAGGGATGAAGTGGCTACTTGAGGGCCTGGGCTAC
ACTGTGGATGTAAAAGAGAACCTCACAGCCAAGGGCATGGAGACAGCGTTGTGGAAATTTGCAGCCAGACCAGAGCATCA
GTCCTCAGACAGCACATTCTTGGTGCTCATGTCTCATGGCATCCTGGATGGAATCTGCGGAACGATGCACAGTGAAGAGA
AATTGGATGTGCTACCTTACGACACCATCTTCGAGATATTCAACAACCGCAACTGCCATAGTCTAATGAACAAACCCAAG
GTCATCATTGTCCAGGCCTGCAGGGGTGAAAACTATGGCGAAGTGTGGTTCAAAGACTCTCCAGGAACCTCGAGGAAACT
GGAGAATGATGCGATTTGCAAGATCCATGTGGAGAAGGACTTCATTGAATTCTGCTCCTCAACCCCACACAACGTGTCCT
GGCGGGACACCACCAAGGGCTGCATCTTCATCACAGAGCTCATCACATGCTTCCGGAAATATTCTTGGTGCTATCATCTT
GAGGAGATATTTCGCAAGGTACAACAATCATTTGAAACCCCAAGTGCTAGAGCCCAGATGCCCACCATTGAACGAGTATC
CTTTTCAAGATATTTCTACCTCTTTCCCGGCCATTGA
>olive_baboon_pC1_gDNA
ATGGCTGACAAGGTCCTGAAGGAGAAGAGAAAGCTGTTTATCCATTCCACGGGTGAAGGTACAATAAATGGCTTACTGGA
TGAATTATTACAGACAAGGGTGCTGAACCAGGAAGAGATGGAGAAAGTAAAACGTGAAAATCCTACAGTTATGGATAAGG
CCCGAGCTGTGATTGACTCTGTTATTCGCAAAGGGGCACAGGCATCCCAAATTTGCATCACATACATTTGTGAAGAAGAT
AGGTACCTGGCAGGGACGACATCCTCAGGCTCAAAAGGGAATGTCAAGCTTTGCTCCCAAGAAGAAGCTCAAAGGATATG
GAAAGAAAAGCCGGCAGAGATTTATCCAATAATGGTCAAGTCAGGCCGCACACGTCTTGCTCTCGTTATCTGCAATGAAG
AATTTGACACTCTTCCTAGAAGAACTGGAGCTGAGGTTGACATCACAGGCACGACAATGCTGCTACAAAATCTGGGGTAC
AACGTACATGTGAGAAAAAATCTCACAGCTTCGGAAATGACTACAGAGCTGGAGGCATTTGCACACCGCCCAGAGCACAA
GACATCTGACAGCACCTTCCTGGTGTTCATGTCTCATGGTATTCGGGAAGGCATTTGTGGGAAGAAATACTCTGAGCAAG
TCCCAGATGTATTACAACTCAATGCAATCTTTGAAATGTTGAATACCAGGAACTGCCCAAGTTTGAAGGACAAACCGAAG
GTGATCATCATCCAGGCCTGCCGTGGTGAGAACCATGGTGTGGTGTGGTTAAAAGATTCAGCAGGAGTTTCTGAAGAGTT
TGAGGATGATGCTGTTAAGAAAGCCCACATAGAGAAGGATTTTATTGCTTTCTGCTCTTCCACACCAGATAACGTTTCTT
GGAGACATCCCACAAAGGGCTCTGTTTTTATTATAAGACTCATTGAACATATACAAGAATATGCTTGTTCCTGTGATGTG
GAGGAAATTTTCCGCAAGGTTCGACTTTCATTTGAGCAGCCAGGTGGTAGAGTGCAGATGCCCACCACTGAAAGAGTGAC
TTTGACAAGATGTTTCTACCTCTTCCCAGGACATTAA
>Cephalopachus_bancanus_HorsfieldTarsier_JAPVLO010000002.1_(reversed)_-_CASP1
ATGGCTGACAAGGTTCTGAAGGAGAAGAGGAGGAAGTTTATCCATTCGGTGAATGCAGCTACTATCAATGGCTTGCTGGA
TGAATTGTTAGAGAAAAGAGTGTTGAACCAAGAAGAGATGGAGAGAATAAGATATGAAAATCCTGTAGTTACGGATAAGG
CCCGAGATCTGCTTGACTGGGTCATTCGGAAAGGACCTAGGGCATGTCAAGTCTTCATCGACTATATTTGTGAAAATGAC
TGTCACCTCACAGAGTTGACATCCTCTTGCCCAGAAGGAAATCTCAAGCTTTGCTCCCAAGAAACAGCAAGCAGAATATG
GAAAGAAAAGTCAGGAGAGATTTATCCAATCATGGAAAAGTCAACACGCACACGTCTTGCTCTCATTATCTGCAACACAG
AGTTTGACGATCTTCCCAGAAGGACAGGAGCTGAAGTTGATCTTAGAGATATGAAGATGCTGCTAGAAGGTCTGGGGTAC
TCTGTGGATGTGAAAGAAAATCTCACTGCTTCAGACATGACTACAATGCTGAAGGAATTTGCTGCCCGGCCAGAGCACCG
AACCTCTGACAGCACTTTCCTGGTATTTATGTCTCATGGTATTCGAGAAGGCATCTGTGGGAAGAAATACTCTGAGGAAG
TCCCAGATGTATTAAACGTCAACAACATCTTTCAAATATTGAACACCTGGAACTGTCCAAGCTTGAAGGACAAACCCAAG
GTGATCATCATCCAGGCTTGCCGCGGTGAGAACCATGGTGTGGTGTGGTTGAAAGACTCAGTAGAAGCCTCTGATGAGTT
TGAGGATGATGCCGTTAAGAAAGCCCATGTAGAGAAGGATTTCATTGCCTTCTGCTCTTCGACACCAGACAATGTTTCTT
GGAGACATCCTACACAGGGCTCTCTTTTTATTATGAGACTCATCAAGCATTTGCAAGAATATGCCTGCTCCTGTGACTTG
GAGGAAATTTTCCGAAAGGTCCGATTTTCATTTGAGCTGCCAGATGGTAGGGTGCAGATGCCTACCACGGAAAGAGTAAC
ATTGACAAAATGTTTCTACCTCTTCCCAGGATATTAA
>egyptian_spiny_mouse_pC12_gDNA_(reversed)
ATGGCGGCCAAGAGAACACATAGAGATCCAATCTACAAGATCAAGGGTTTGGCCAAGAACATGCTGGATGGGGTTTGTGA
TGACTTGGTGGAGAAGAATGTTTTAAATGGCAGTGAGCTACTCAGAATAGGGGAAGGTGCCAGCTTCATCCTGAACAACG
CTGAGAACCTGGTTGAGAGCATCTTTGAGAAAACAGAAATGGCAGGCAAAATATTTGCAGGCCACATTGTCAATTCCAAG
AAACAGCTGAGCATACAACAGAGCACAGAAGTCCATTACATGCTGAAGCTTTGCCCTCCTGATCAGTTTTATAAGATGAA
GACAGAAAGGGCAAAAGAGATATATTCAGTAATGGAGAAGGAAGGCCGAACACGCTTGGCCCTCATCATCTGCAACAAAA
AGTTTGACTACCTTTTTGATCGAGATGATGCTGAAGCAGACATTTTGAATATGCAAGAATTACTTCAACACCTTGGATAC
TCAGTGGTTCTAAAGGAAAACCTTACAGCTCAGGAAATGGAGACAGAACTAATTGAGTTTGCTGGCCGTGCAGAGCACCA
GTCCTCCGACAGCACATTTCTTGTGTTTATGTCTCATGGCATCCTGGAAGGAATCTGTGGGGTGAAGCACAGAAAGAAAA
AGCCAGACATTCTTCGTGATGATACCATCTTCACAATCTTCAATAACTCTAACTGTAGGAGTCTAAGAAACAAACCCAAG
GTCCTCATCATGCAGGCCTGCAGGGGAAGACAAGACGGAATTATTTGGGTATCCACAAGCAAGGGGATAGCCAGCTATAA
ATGGAATAATAGCATAACAAAGGCCCACGTGGAGAAGGATTTCATTGCTTTTAAATCTTCTACACCACATAATATTTCTT
GGAAGTTAGGCAAGAATGGGTCTCTCTTCATTTCCAAACTCATCGATTGCTTCAAAAACTATTGTTGGTGTTATCATTTG
GAGGAAATTTTTCGAAAGGTTCAACACTCATTTGAGATTCCTGGAGAACTGACCCAGATGCCCACCATTGAGAGAGTATC
CATGACACGGTATTTCTACCTTTTCCCTGGGAATTGA
>olive_baboon_pC5_gDNA
ATGGCTGAAGACAGCTGCAAAAAAAAAATACTTAAGGTGTTGGAATACCTGGGCAAAGATATGCTTCATGGTGTTTTTAA
TCATTTGGCAAAACACGATGTTCTGACATTGAATGAAGAGGACAAGAAAAATTATTACAATGCCAAAATTGAAGACAAGG
CCCTGATCTTGGTAGACTCTGTGCGA---AAGAATCGCGTGGCTCATCAAAGGTTTACCCAAACCCTTCTCAATATGGAC
CAAAGGATCACCAGTGTAGAGTCAGCAGAATCTACAAATACTCTCATACTTTGTCCTCATGAAGAATTCCTGAGACGGTG
TAAAGAAAACCATGATGAGATCTATCCAATAAAAAAGAGAGAGGACCGCAAACGCCTAGCTCTCATCATATGCAATACAG
AGTTTGATCATCTGCCACCAAGGACTGGGGCTCACTTTGACATCCTGGGGATGAAAGGGCTGCTTCAGGGCCTGGGCTAC
AATGTGGTTGACAAAAAGAAACTCACAGCCAGGGAAATGGAGTCAGAACTGAGGGCTTTTGCTAGGCGACCAGAGCACAA
GTCCTCCGATAGCACGTTCCTAGTGCTCATGTCTCATGGCATCCTGGAGGGAATCTGCGGAACTGCACATGATGAGAAAA
ACCCAGATGTGCTGCTTTATGACACCGTCTTCCAGATATTCAACAACCGAAACTGCCTCAGTCTAAAGGACAAACCCAAG
GTCATCATTGTCCAGGCCTGCAGAGGCGAAGGACGTGGGGAACACTGGGTCAGAGACTCTCCAGCATCCTTGGAGAACCT
GGAGGAAGATTCTGTTTGCAGAGTCCACGTGGAGAAGGACTTCATTGCTTTCTGTTCTTCAACACCACATAACGTGTCCT
GGAGAGACTGCACAAAGGGCTCCATCTTCATCACGGAACTTATCACATGCTTCCAGAAATATTCTTGGTGCTACCACCTA
ATGAAAATATTTCAGAAGGTACAGAAATCATTTGAAATTCCAATGGCTAAAGCCCAGATGCCCACCATAGAACGAGTATC
CTTGACAAGAGATTTCTACCTCTTTCCTGGCAATTGA
>_R_colobus_pC1_gDNA
ATGGCTGACAAGGTCCTGAAGGAGAAGAGACAGCTGTTTATCCGTTCCACGGGTGAAGGTACAATAAACGGCTTACTGGA
TGAATTATTACAAACAAGGGTGCTGAACCAGGAAGAGATGGAGAAAGTAAAACGTGAAAATGCTACAGTTATGGATAAGG
CCCGAGCTGTGATTGACTCTGTTATTCACAAAGGGGCACAGGCATCCCAAATTTGCATCACATACATTTGTGAAGAAGAC
AGGTACCTGGCAGGGACGACATCCTCAGGCTCAAAAGGGAATGTCAAGCTTTGCTCCCAAGAAGAAGCTCAAAGGATATG
GAAAGAAAAGCCGGCAGAGATTTATCCAATAATGGTCAAGTCAAGCCGCACACGTCTTGCTCTCATTATCTGCAACGAAG
AATTTGACACTCTTTCTAGAAGAACTGGAGCTGAGGTTGACATCACAGGCATGACAATGCTGCTACAAAATCTGGGGTAC
AGAGTAGATGTGAGAAAAAATCTCACTGCTTCGGAAATGACTACAGAGCTGGTGGCATTTGCACACCGCCCAGAGCACAA
GACCTCTGACAGCACCTTCCTGGTGTTCATGTCTCATGGTATTCAGGAAGGCATATGTGGGAAGAAATACTCTGAGCAAG
TCCCAGATGTATTACAACTCAATGCAATCTTTACAATGTTGAATACCAGGAACTGCCCAAGTTTGAAGGACAAACCGAAG
GTGATCATCATCCAGGCCTGCCGTGGTGAGAACCATGGTGTGGTGTGGTTAAAAGATTCAGCAGGAGTTTCTGAAGAGTT
TGAGGATGATGCTATTAAGAAAGCCCACATAGAGAAGGATTTTATTGCTTTCTGCTCTTCCACACCAGATAACGTTTCTT
GGAGACATCCCACAAAGGGCTCTGTTTTTATTATAAGACTCATTGAACATATACAAGAATATGCTTGTTCCTGTGATGTG
GAGGAAATTTTCCGCAAGGTTCGACTTTCATTTGAGCAGCCAGGTGGTAGAGTGCAGATGCCCACCACTGAAAGAGTGAC
TTTGACAAGATGTTTCTACCTCTTCCCAGGACATTAA
