# Supplementary material for: Evolutionary dynamics of pro-inflammatory caspases in primates and rodents
Source: bioRxiv. 2024 Aug 27:2024.06.19.599744. Preprint. [Version 2] doi: 10.1101/2024.06.19.599744 (PMC11383037; doi:10.1101/2024.06.19.599744)
Supplement: Supplement 4 — Supplemental Data 1. Alignments and full results of GARD, CODEML, and FUBAR analyses. We provide the alignments and raw data to maximize reproducibility and data transparency. [file media-4.zip › SupData1/annotated_loci/rodent_casp_loci/21 documents from annotated_loci.gb]

LOCUS       African_woodland_thicket_rat_SRMG01000101.1      408461 bp    DNA     linear   UNA 27-AUG-2024
DEFINITION  .
ACCESSION   urn.local...4r-i4vmgme
VERSION     urn.local...4r-i4vmgme
KEYWORDS    .
SOURCE      
  ORGANISM  .
FEATURES             Location/Qualifiers
     misc_feature    complement(156177..172132)
                     /created_by="rache"
                     /label="Caspase 12"
     misc_feature    complement(156273..157478)
                     /created_by="rache"
                     /note="Derived using Geneious Prime 2023.2.1 'Annotate
                     from Database' based on nucleotide similarity"
                     /Transferred_From="ref|NM_009808.4|:1-2605"
                     /Transferred_Similarity="73.47%"
                     /Primary_Match="73.47%; Adjusted-Interval-0:0/0; Exon 11
                     (<a
                     href=""urn:local:.:k-g714s0s"">ref|NM_009808.4|:1-2605</a>
                     )"
                     /label="Exon 11"
     misc_feature    complement(159170..159288)
                     /created_by="rache"
                     /note="Derived using Geneious Prime 2023.2.1 'Annotate
                     from Database' based on nucleotide similarity"
                     /Transferred_From="ref|NM_009808.4|:1-2605"
                     /Transferred_Similarity="94.96%"
                     /Primary_Match="94.96%; Adjusted-Interval-0:0/0; Exon 10
                     (<a
                     href=""urn:local:.:k-g714s0s"">ref|NM_009808.4|:1-2605</a>
                     )"
                     /label="Exon 10"
     misc_feature    complement(159690..159799)
                     /created_by="rache"
                     /note="Derived using Geneious Prime 2023.2.1 'Annotate
                     from Database' based on nucleotide similarity"
                     /Transferred_From="ref|NM_009808.4|:1-2605"
                     /Transferred_Similarity="93.64%"
                     /Primary_Match="93.64%; Adjusted-Interval-0:0/0; Exon 9
                     (<a
                     href=""urn:local:.:k-g714s0s"">ref|NM_009808.4|:1-2605</a>
                     )"
                     /label="Exon 9"
     misc_feature    complement(162653..162802)
                     /created_by="rache"
                     /note="Derived using Geneious Prime 2023.2.1 'Annotate
                     from Database' based on nucleotide similarity"
                     /Transferred_From="ref|NM_009808.4|:1-2605"
                     /Transferred_Similarity="92.00%"
                     /Primary_Match="92.00%; Adjusted-Interval-0:0/0; Exon 8
                     (<a
                     href=""urn:local:.:k-g714s0s"">ref|NM_009808.4|:1-2605</a>
                     )"
                     /label="Exon 8"
     misc_feature    complement(163495..163729)
                     /created_by="rache"
                     /note="Derived using Geneious Prime 2023.2.1 'Annotate
                     from Database' based on nucleotide similarity"
                     /Transferred_From="ref|NM_009808.4|:1-2605"
                     /Transferred_Similarity="97.87%"
                     /Primary_Match="97.87%; Adjusted-Interval-0:0/0; Exon 7
                     (<a
                     href=""urn:local:.:k-g714s0s"">ref|NM_009808.4|:1-2605</a>
                     )"
                     /label="Exon 7"
     misc_feature    complement(164507..164680)
                     /created_by="rache"
                     /note="Derived using Geneious Prime 2023.2.1 'Annotate
                     from Database' based on nucleotide similarity"
                     /Transferred_From="ref|NM_009808.4|:1-2605"
                     /Transferred_Similarity="92.53%"
                     /Primary_Match="92.53%; Adjusted-Interval-0:0/0; Exon 6
                     (<a
                     href=""urn:local:.:k-g714s0s"">ref|NM_009808.4|:1-2605</a>
                     )"
                     /label="Exon 6"
     misc_feature    complement(165050..165144)
                     /created_by="rache"
                     /note="Derived using Geneious Prime 2023.2.1 'Annotate
                     from Database' based on nucleotide similarity"
                     /Transferred_From="ref|NM_009808.4|:1-2605"
                     /Transferred_Similarity="92.63%"
                     /Primary_Match="92.63%; Adjusted-Interval-0:0/0; Exon 5
                     (<a
                     href=""urn:local:.:k-g714s0s"">ref|NM_009808.4|:1-2605</a>
                     )"
                     /label="Exon 5"
     misc_feature    complement(167401..167478)
                     /created_by="rache"
                     /note="Derived using Geneious Prime 2023.2.1 'Annotate
                     from Database' based on nucleotide similarity"
                     /Transferred_From="ref|NM_009808.4|:1-2605"
                     /Transferred_Similarity="91.03%"
                     /Primary_Match="91.03%; Adjusted-Interval-0:0/0; Exon 4
                     (<a
                     href=""urn:local:.:k-g714s0s"">ref|NM_009808.4|:1-2605</a>
                     )"
                     /label="Exon 4"
     misc_feature    complement(168585..168647)
                     /created_by="rache"
                     /note="Derived using Geneious Prime 2023.2.1 'Annotate
                     from Database' based on nucleotide similarity"
                     /Transferred_From="ref|NM_009808.4|:1-2605"
                     /Transferred_Similarity="85.71%"
                     /Primary_Match="85.71%; Adjusted-Interval-0:0/0; Exon 3
                     (<a
                     href=""urn:local:.:k-g714s0s"">ref|NM_009808.4|:1-2605</a>
                     )"
                     /label="Exon 3"
     misc_feature    complement(170756..171007)
                     /created_by="rache"
                     /note="Derived using Geneious Prime 2023.2.1 'Annotate
                     from Database' based on nucleotide similarity"
                     /Transferred_From="ref|NM_009808.4|:1-2605"
                     /Transferred_Similarity="91.27%"
                     /Primary_Match="91.27%; Adjusted-Interval-0:0/0; Exon 2
                     (<a
                     href=""urn:local:.:k-g714s0s"">ref|NM_009808.4|:1-2605</a>
                     )"
                     /label="Exon 2"
     misc_feature    complement(171981..172020)
                     /created_by="rache"
                     /note="Derived using Geneious Prime 2023.2.1 'Annotate
                     from Database' based on nucleotide similarity"
                     /Transferred_From="ref|NM_009808.4|:1-2605"
                     /Transferred_Similarity="64.00%"
                     /Primary_Match="64.00%; Adjusted-Interval-0:0/0; Exon 1
                     (<a
                     href=""urn:local:.:k-g714s0s"">ref|NM_009808.4|:1-2605</a>
                     )"
                     /label="Exon 1"
     misc_feature    complement(178432..197035)
                     /created_by="rache"
                     /label="Caspase 4"
     exon            complement(178654..178909)
                     /created_by="rache"
                     /note="Derived using Geneious Prime 2023.2.1 'Annotate
                     from Database' based on nucleotide similarity"
                     /Transferred_From="ref|NM_007609.3|:1-1443"
                     /Transferred_Similarity="85.38%"
                     /Primary_Match="85.38%; Adjusted-Interval-0:0/0; Exon 9
                     (<a
                     href=""urn:local:.:ba-fwro1v3"">ref|NM_007609.3|:1-1443</a
                     >)"
                     /label="Exon 9"
     exon            complement(179348..179451)
                     /created_by="rache"
                     /note="Derived using Geneious Prime 2023.2.1 'Annotate
                     from Database' based on nucleotide similarity"
                     /Transferred_From="ref|NM_007609.3|:1-1443"
                     /Transferred_Similarity="95.19%"
                     /Primary_Match="95.19%; Adjusted-Interval-0:0/0; Exon 8
                     (<a
                     href=""urn:local:.:ba-fwro1v3"">ref|NM_007609.3|:1-1443</a
                     >)"
                     /label="Exon 8"
     exon            complement(180802..180911)
                     /created_by="rache"
                     /note="Derived using Geneious Prime 2023.2.1 'Annotate
                     from Database' based on nucleotide similarity"
                     /Transferred_From="ref|NM_007609.3|:1-1443"
                     /Transferred_Similarity="93.64%"
                     /Primary_Match="93.64%; Adjusted-Interval-0:0/0; Exon 7
                     (<a
                     href=""urn:local:.:ba-fwro1v3"">ref|NM_007609.3|:1-1443</a
                     >)"
                     /label="Exon 7"
     exon            complement(182552..182695)
                     /created_by="rache"
                     /note="Derived using Geneious Prime 2023.2.1 'Annotate
                     from Database' based on nucleotide similarity"
                     /Transferred_From="ref|NM_007609.3|:1-1443"
                     /Transferred_Similarity="95.14%"
                     /Primary_Match="95.14%; Adjusted-Interval-0:0/0; Exon 6
                     (<a
                     href=""urn:local:.:ba-fwro1v3"">ref|NM_007609.3|:1-1443</a
                     >)"
                     /label="Exon 6"
     exon            complement(184948..185182)
                     /created_by="rache"
                     /note="Derived using Geneious Prime 2023.2.1 'Annotate
                     from Database' based on nucleotide similarity"
                     /Transferred_From="ref|NM_007609.3|:1-1443"
                     /Transferred_Similarity="96.17%"
                     /Primary_Match="96.17%; Adjusted-Interval-0:0/0; Exon 5
                     (<a
                     href=""urn:local:.:ba-fwro1v3"">ref|NM_007609.3|:1-1443</a
                     >)"
                     /label="Exon 5"
     exon            complement(186022..186195)
                     /created_by="rache"
                     /note="Derived using Geneious Prime 2023.2.1 'Annotate
                     from Database' based on nucleotide similarity"
                     /Transferred_From="ref|NM_007609.3|:1-1443"
                     /Transferred_Similarity="95.98%"
                     /Primary_Match="95.98%; Adjusted-Interval-0:0/0; Exon 4
                     (<a
                     href=""urn:local:.:ba-fwro1v3"">ref|NM_007609.3|:1-1443</a
                     >)"
                     /label="Exon 4"
     exon            complement(186896..186993)
                     /created_by="rache"
                     /note="Derived using Geneious Prime 2023.2.1 'Annotate
                     from Database' based on nucleotide similarity"
                     /Transferred_From="ref|NM_007609.3|:1-1443"
                     /Transferred_Similarity="91.84%"
                     /Primary_Match="91.84%; Adjusted-Interval-0:0/0; Exon 3
                     (<a
                     href=""urn:local:.:ba-fwro1v3"">ref|NM_007609.3|:1-1443</a
                     >)"
                     /label="Exon 3"
     exon            complement(188645..188899)
                     /created_by="rache"
                     /note="Derived using Geneious Prime 2023.2.1 'Annotate
                     from Database' based on nucleotide similarity"
                     /Transferred_From="ref|NM_007609.3|:1-1443"
                     /Transferred_Similarity="91.37%"
                     /Primary_Match="91.37%; Adjusted-Interval-0:0/0; Exon 2
                     (<a
                     href=""urn:local:.:ba-fwro1v3"">ref|NM_007609.3|:1-1443</a
                     >)"
                     /label="Exon 2"
     exon            complement(196854..196919)
                     /created_by="rache"
                     /note="Derived using Geneious Prime 2023.2.1 'Annotate
                     from Database' based on nucleotide similarity"
                     /Transferred_From="ref|NM_007609.3|:1-1443"
                     /Transferred_Similarity="89.39%"
                     /Primary_Match="89.39%; Adjusted-Interval-0:0/0; Exon 1
                     (<a
                     href=""urn:local:.:ba-fwro1v3"">ref|NM_007609.3|:1-1443</a
                     >)"
                     /label="Exon 1"
     misc_feature    complement(198433..208798)
                     /created_by="rache"
                     /label="Caspase 1"
     exon            complement(198534..198652)
                     /created_by="rache"
                     /note="Derived using Geneious Prime 2023.2.1 'Annotate
                     from Database' based on nucleotide similarity"
                     /Transferred_From="ref|NM_009807.2|:1-1533"
                     /Transferred_Similarity="72.27%"
                     /Primary_Match="72.27%; Adjusted-Interval-0:0/0; Exon 10
                     (<a
                     href=""urn:local:.:y-fwq5lt1"">ref|NM_009807.2|:1-1533</a>
                     )"
                     /label="Exon 10"
     exon            complement(199895..199998)
                     /created_by="rache"
                     /note="Derived using Geneious Prime 2023.2.1 'Annotate
                     from Database' based on nucleotide similarity"
                     /Transferred_From="ref|NM_009807.2|:1-1533"
                     /Transferred_Similarity="89.42%"
                     /Primary_Match="89.42%; Adjusted-Interval-0:0/0; Exon 9
                     (<a
                     href=""urn:local:.:y-fwq5lt1"">ref|NM_009807.2|:1-1533</a>
                     )"
                     /label="Exon 9"
     exon            complement(200408..200517)
                     /created_by="rache"
                     /note="Derived using Geneious Prime 2023.2.1 'Annotate
                     from Database' based on nucleotide similarity"
                     /Transferred_From="ref|NM_009807.2|:1-1533"
                     /Transferred_Similarity="91.82%"
                     /Primary_Match="91.82%; Adjusted-Interval-0:0/0; Exon 8
                     (<a
                     href=""urn:local:.:y-fwq5lt1"">ref|NM_009807.2|:1-1533</a>
                     )"
                     /label="Exon 8"
     exon            complement(202614..202754)
                     /created_by="rache"
                     /note="Derived using Geneious Prime 2023.2.1 'Annotate
                     from Database' based on nucleotide similarity"
                     /Transferred_From="ref|NM_009807.2|:1-1533"
                     /Transferred_Similarity="92.20%"
                     /Primary_Match="92.20%; Adjusted-Interval-0:0/0; Exon 7
                     (<a
                     href=""urn:local:.:y-fwq5lt1"">ref|NM_009807.2|:1-1533</a>
                     )"
                     /label="Exon 7"
     exon            complement(203196..203430)
                     /created_by="rache"
                     /note="Derived using Geneious Prime 2023.2.1 'Annotate
                     from Database' based on nucleotide similarity"
                     /Transferred_From="ref|NM_009807.2|:1-1533"
                     /Transferred_Similarity="93.19%"
                     /Primary_Match="93.19%; Adjusted-Interval-0:0/0; Exon 6
                     (<a
                     href=""urn:local:.:y-fwq5lt1"">ref|NM_009807.2|:1-1533</a>
                     )"
                     /label="Exon 6"
     exon            complement(203819..203983)
                     /created_by="rache"
                     /note="Derived using Geneious Prime 2023.2.1 'Annotate
                     from Database' based on nucleotide similarity"
                     /Transferred_From="ref|NM_009807.2|:1-1533"
                     /Transferred_Similarity="85.06%"
                     /Primary_Match="85.06%; Adjusted-Interval-0:0/0; Exon 5
                     (<a
                     href=""urn:local:.:y-fwq5lt1"">ref|NM_009807.2|:1-1533</a>
                     )"
                     /label="Exon 5"
     exon            complement(204446..204549)
                     /created_by="rache"
                     /note="Derived using Geneious Prime 2023.2.1 'Annotate
                     from Database' based on nucleotide similarity"
                     /Transferred_From="ref|NM_009807.2|:1-1533"
                     /Transferred_Similarity="78.76%"
                     /Primary_Match="78.76%; Adjusted-Interval-0:0/0; Exon 4
                     (<a
                     href=""urn:local:.:y-fwq5lt1"">ref|NM_009807.2|:1-1533</a>
                     )"
                     /label="Exon 4"
     exon            complement(207298..207360)
                     /created_by="rache"
                     /note="Derived using Geneious Prime 2023.2.1 'Annotate
                     from Database' based on nucleotide similarity"
                     /Transferred_From="ref|NM_009807.2|:1-1533"
                     /Transferred_Similarity="84.13%"
                     /Primary_Match="84.13%; Adjusted-Interval-0:0/0; Exon 3
                     (<a
                     href=""urn:local:.:y-fwq5lt1"">ref|NM_009807.2|:1-1533</a>
                     )"
                     /label="Exon 3"
     exon            complement(207636..207902)
                     /created_by="rache"
                     /note="Derived using Geneious Prime 2023.2.1 'Annotate
                     from Database' based on nucleotide similarity"
                     /Transferred_From="ref|NM_009807.2|:1-1533"
                     /Transferred_Similarity="87.27%"
                     /Primary_Match="87.27%; Adjusted-Interval-0:0/0; Exon 2
                     (<a
                     href=""urn:local:.:y-fwq5lt1"">ref|NM_009807.2|:1-1533</a>
                     )"
                     /label="Exon 2"
     exon            complement(208461..208667)
                     /created_by="rache"
                     /note="Derived using Geneious Prime 2023.2.1 'Annotate
                     from Database' based on nucleotide similarity"
                     /Transferred_From="ref|NM_009807.2|:1-1533"
                     /Transferred_Similarity="89.37%"
                     /Primary_Match="89.37%; Adjusted-Interval-0:0/0; Exon 1
                     (<a
                     href=""urn:local:.:y-fwq5lt1"">ref|NM_009807.2|:1-1533</a>
                     )"
                     /label="Exon 1"
ORIGIN      
        1 ctcttcttac acctatgccc agcagggccc tccactctta catattcaac tgaagcgctg
       61 gatccctccc taagtgctcc caggctggtg gtttagaccc tgggagctgt ggttggttgg
      121 tattgttgct ctcctcatgg tgctgcaaat cctttcagct ctccttcagt cttcactcta
      181 actcccctat tgagaacccc atggtcagtt caatggctag ttgtgagcat ctgcctctga
      241 gtatgtcaga ctcttgaaga cctctgagga gatatctata tcaggctctt atcagcatgc
      301 acttcctgac ttccacatca gcctctacct ttggtgattg cacatgggat agatactcag
      361 gtggagtggt cttgaaacgg ctcctgcttc agtttctgtc cctcactttg tctccatatt
      421 tgctcccttg agtaatttgt tgctccttct aagaaggacc gaatcacccc cacttggtct
      481 tccttcttta tggagtccag atgtctctgt ggtcttatgc tcctaatctc ctgggtggaa
      541 gaactcctgg gactcaggcc acctcttgga tctggaaatc cttctgctct gagtggagtg
      601 gctccttggt tgctctgagt gcagtgggtc ctcgatgact caggattcag tttcagctgc
      661 tctgagtgca gtggctcctg gatgactcag gattcagttt ctccacagga caggagcaga
      721 cggactctgt gtctgctcca gcccaaagga ccaggcaggg gtggaaggta agtggaattc
      781 tggaagggcg gggtttgggt agctgctgtg ccctgaatgt ccctggctcc cagatgtatc
      841 tctggggctt agggagtgag atggagttct taccagctgc tctgagtgca gtggctcttc
      901 taggatgact cagaattcag tatctccaca ggaccggagc agaccgattc tgtgtctgca
      961 ccagcccaaa ggaccaggca ggggccactt cctgtaattt tgatgttggt attgtttctc
     1021 tctctctctc tctctctctc tctctctctc tctctctctc tctgtgtgtg tgtgtgtgtg
     1081 tgtgtgtgtg tgtgtgtgtg ctttctttgc tctctatagg gcttgatttg tggacagata
     1141 ttgtttgaat ttttatttat cttgaaatat cttgttttca ccatttatca tgattgagaa
     1201 gtttttggct aaagtactct aatttggcac ctgtgagttt tttcagaggt tacaggatat
     1261 ctgttcaggc ccttctagat tttagtctct gttagaaagt ctggtgtact tcagataggt
     1321 ctgccttttt atgttacctg tccttttttc cttgtcactt ttaacattct ttcttggttc
     1381 tgtagatttt gaattttgag tcttatgatc caggaggctt tgtttttcag gtccagccta
     1441 attggtgttt tataagcttc ttgtaaagag ggcacgtctt tctttagttt gggaacattt
     1501 tcttctgtga ttctgagaat attttatggg tcttggatct gagacttttc accttcctct
     1561 attcctatta ttcttaggtt aggttttccc atggtatccc aggattcacg atgttttgtg
     1621 tcaggaagtt tttggtttta acattttctt tgactaatat atcaatttct tctattatat
     1681 ttttacacct gaaattctct cttccatctc ttttattctg ttggtgatgt ttgtatctga
     1741 tgttcctgtt ctttttccat ttctggaatt tcctcagttt gttgtcactt tattgcttct
     1801 atttcttctt tcagattttt cataatttta tttatttcct tcacctgttt acttgtattt
     1861 tcctatacgt ctttatagta tttatttgtt tcatctttaa agactttcac ctgtttgata
     1921 gtattttcct gtatttgctt aagggattta ttaatttcct ctttaaagtg ctctatcatc
     1981 tttataatat tggatttaaa ttcattttct cgtatttcag ttgtgttagg aaatacaggg
     2041 cttggggcag tggggtagct gtgctttgga ggtatcattg tcatggttct tgttgatttt
     2101 gttcttttga gggctgttgg ccatctgcat gattttgatc aatggatgtt cttattgtag
     2161 cagctatcag aagaggggta aacctcacag ggctcaaagt gcagggaaga tggtttggag
     2221 aagataatct tacctgtgtg attcaggagt ctgatggaga aaggcttaca atccccttac
     2281 aaagtcacgg atagtgattt ccccagaatt tctttattgt tgagaatagt ttttgctatc
     2341 ttgggttttt gcttattcca aatgtgtttg caattttctc tttctaactc tatgattaat
     2401 tgagttggaa ttttgatggg gattgcattg aatttgtaga ttgcttttgg caagatggcc
     2461 attttactat attaattctg ccaatccatt taaaacaatg ttccatagaa gttttaacat
     2521 gtaaaaccaa gcacagataa tggcttaaga ataccccata tagccctcat cccactaaag
     2581 ctgttctatc aacataggta tattttcaac caaattctat caagcatctg cctggctgga
     2641 gtgaatttct ttactcaaaa aataaaaata tctatgtcac tctaagttag acttttaaat
     2701 aaatatccca tactaacatt gtcacaaaga aataatggtt tttaaggaaa aatgctcaaa
     2761 tatcactagt gacaccattc ttttctgttg tctgtttctt ttggatctct ttatttcttt
     2821 ttttttaatt atattttttg aggtttctct acagtgttta ttgtttttaa tcatattaac
     2881 ctgctctgtt ctctctaatc ctttgagatt ccctatccat tacttcccac ccaacattga
     2941 gtttaagatt gtttttgatt tttgtttgtt ttctcaaaat gcatcaaggc gtattttttg
     3001 cttatatatt cctggatgtg tagccttcaa ttggatcctg ttcaacttac cttgggtcat
     3061 atttttaagg ataacttaac cttcctttct caagatccat gaaatctgag tagctcctca
     3121 gctagtgatg ggatttgatg cccaactgtc tcctccatac acatgtttga ctgaagtaag
     3181 attgcagata tcttatgttc gtatgtgcaa ctgtccaaat atgcctggaa atcatggttt
     3241 cctcatggtc acctatcaca cccatgcctc ttaacatctt tctgtcccat cttcaattat
     3301 ctctaagctg tgggttgggg ggggtgttct acagctgatc atttggggtt gagcattctg
     3361 tggtttctga ctctctatat ctttaccagt tgctgtgttt ttcaccatct actgcatgag
     3421 aacttttctc attagtgttg aaagacacag taatttatga atgttaatat tggtaatgag
     3481 aacaagatac ataattcaga atgactccaa aaagatcttt acttttctca ttgacataga
     3541 caaagatgtt gctgtctaag attattattt ttatgtcctt tttctttttc acagaatggc
     3601 aaaagctaaa gaaaattggc agagaagtaa aagccagaat tcacaggcca agtagtgctt
     3661 ttgagaatga acaaattagc actggacaag tttagggtac ttctgaatct cagttgccag
     3721 gtaaaagaaa attatacata cctatatcat atttaaatta cacaaaatta atacttttaa
     3781 gttctaacaa ctaaaataaa tattacgtac aacaagatga gaacggttag acagagtgta
     3841 tattacaata aatgtgttaa atttgttagt gtcctaatat aatagagaag agatgcttag
     3901 taatgtttaa gatgtgcatg ggatattaaa atcaatcaca tactcaaaaa gaaatgcaag
     3961 gagattgcgt gatttaaata tttgatttgg aatgtcttct gttatgattc acaattctct
     4021 ttatatataa acttgaaagc tacaatggtg gtggtttgaa tatgcttggc ccattggaag
     4081 tggcacttat tgtaggtatg gcctttttgg aggaagaatg tcaccatata ggctgacttt
     4141 gagggctcct agtgctcatg ctcagcccag tgaaaaaaag ccagtctcct tatggttgcc
     4201 ttcagatcaa gatgtagaac ttctctagtg agcatatcct attatatttt acctctgcta
     4261 aagatgcagg ttgccatact ttatagtctc agtgtctcaa actcgggaga gaagaaacta
     4321 ttctacatca tttgatgtta tttgagagtt tatatttacc tagtcatttc cgtttacctt
     4381 tagtgtaaac tcccacattt cttaagcaag ctcctcttca catttttctt tgcttccatc
     4441 attcctcctt ttatgtacat atcacactgc tacttcctac atagcaccct aatcctaatc
     4501 actaatccca ctatgttttc atttttcatg ctctatattt tatttctcac acatactgaa
     4561 ggaagcattt tggtaacaca gtacaattgg tatcctttta cttcccaaac ctaagggtaa
     4621 ctaaggaatc acagttttgt agtcaactgg cattctgttt tcaccatggg tttattacta
     4681 caacgtgact gtagttggtg atagtactta acttgcaata gaagtatgag gtacagctgg
     4741 gtgccctcaa taaaaaaaaa agacaaaaac attaccttaa ccacatagcc gttcttgaat
     4801 actataaata ctctccacag aagcttgaat agcaacatga atctaaacac acacacacac
     4861 acacacacac acacacacac acacacaccg tggaacatat gaggaggtca gaaaaccttc
     4921 ttcagcatgt ctgttctctc cttccagtat gtggggttcc aagaatgaaa ctttgtgcct
     4981 aacatttaaa cccaagtact tttacttgct gagccatttt gctggtcatg agaattttca
     5041 cgttgaaaga atggaaactt aaactacaac taaggaaaaa gtttgtatat ctacaaatat
     5101 cgttgaattt ttctttgctg aggtgtaact taatgaagaa agttgtttta aacagataaa
     5161 cattcaagat ttttctatat tttaaagtta aggatcttgg agattatggt acagtctttc
     5221 ttttctgggt tatttctttt aaatatctgt ttattaattc atagatattt cctgtcatag
     5281 aattttgaga gatttgttat aaaatgtttt tagtagtcag ataattattt tgttctaaga
     5341 atatttgttg atttatttgc catttaaaca atattttata gcataatatt atttttattt
     5401 tctgatccaa tattcatccc acatgcattg aataataacc atttgaaaca acacccccag
     5461 aggaggatgt aggcagtctg taatatccat ttatctggtc acagtgtgat ggtcatagga
     5521 tgtaaaataa gccaattaaa atcattaatt ggaggtagag ttttgaagta acaagtatag
     5581 aacagcaaaa ctcctgatat gatgaatgaa gttctgagaa tagaagaaga taatgggaga
     5641 cagagggtga aagaaagaac aactgctcaa gcaacagatg tagcagagtt cattgttcca
     5701 gaaattaatt ttcatttaaa tttgctgaat catcaacatt atccgaacaa ggaaaagaac
     5761 acatggatat taaagtggag tgggaaagcc catgaggtct tcttcctaca cagagaacta
     5821 aagaaactgg caaataggga gaggaatagt cttcctgaga gacttgcaca ctgcctggtt
     5881 acccaatgta aagtcgtcat tacagaaaac acatacacaa gtagcattat acagattggg
     5941 caggctgtat ttaaaagtcc atgtgacgac ggatctatat aatgaaaatg agatgatgga
     6001 tttgaatgtg aggaaggagg gtttaggggg aagacacaga agggagaaat aatgcaatta
     6061 taatataatc tcaaaaaata aaagaatctg caagtttgat ctggatattt tagttattag
     6121 atgttttatt gatgtagcct aaagatcaat agttaaattt atgttatata gtcagaagat
     6181 aaagttatac ttattttctg gggaaatgac acttcttttt tttctagatc ctttcataaa
     6241 atcaaattct atgaggtcag ctttctgact ctgagctctg aatctatgaa tttctgatga
     6301 atgacattct tagaaacaaa gcttgacaga ttttcttgga ttttttttaa aatcagttga
     6361 gaagaaaaag ttaaaaagca ctttagggat gcattgggga gtcagctgga tttattacat
     6421 gaaaaataat ttacttccta taaataattc acttcctgaa taggtttcca ggcaaagaga
     6481 tccattcttg tttcaagagg tataaacatg agtgatgact gagagctgaa tttagacata
     6541 ataaccagct tgcactgatt agttctctat ggaatgttgc catggactga tgcacagctg
     6601 caaatgtgtt cacagtactc ctcaactctg ctgtattgag atagactttg ggttcaaaac
     6661 attgtgcctt cagtaattag cgtatgacat gtttcagctc tcagttttaa gacttgatat
     6721 tgacagataa caaagtgaaa atggtagcct aagaaaatcc acagggacat gaacatagac
     6781 atgagacctg acaacaaggt aaaattgtgt atcattgggt taaaatccag taaaggcatg
     6841 gggcctgcag gcagtgatag tacctgaaat agtaccttag gttggaagga aactgtctgt
     6901 ttctaataaa accaaggagg tatgaacatt gcaagcaagg tatgtttagg tcccagaagt
     6961 cacacttaga aagtagtagt taaaacaaaa ccaaggaaaa taggctgtca gataatcaaa
     7021 gagctctaca attcaccctg tgaaaagttt tctgatttta tgccattggt ggtagcaact
     7081 gatgagaaaa atctatcctg cattcatgaa ttattttgct actggaaaag ctaattagta
     7141 aaccctgctg aaaatgctat aaagattaac taattccaac cagaaaaatg gagtagaaag
     7201 ttatcaatgg gtaatttcct ttaggtagaa ctatgatagg attgaactaa cctccagtat
     7261 tcaaattacc tgaagtgaca agggagaaaa aaacaacaat cttacctcat taattaatag
     7321 ccaaatataa tatcacacag accacatacc acactagata taatagacaa tatctagatg
     7381 taccaatgtg caatagtatt tgaaggagaa taaagggtgt tctagacaag tttaatgtta
     7441 aagaaggaag caaattgaga gcagtcaaga tttattctgc aactaatagc catgtgtttg
     7501 tatctgatgt ggaacttgag aatgcagtct agaaataaga actcatgttt cagagactga
     7561 aggcttaggt caaaataacc atcacatgtg attggttact tcaatttcta atcatctgaa
     7621 tgatttttaa gaataataca tatatttcca aatataatga tcagcaaagt ttaaaacttg
     7681 ttgtatatag caatttggtt tatcaaatta aattatatta tttttgattt tatatttaac
     7741 ctaaaacttc tgccaataca tataatttat tacatttggg aaatcttgat tccagagcat
     7801 gtaaatatgt ttactatctg ctgtatgaaa aattttgcac cagttactgt agctagtcag
     7861 atattgtcta tcggtgtgtt tcaattttgg tatgaaatgc catccatatt ccatctgtta
     7921 acaactttga gtaccatatt gcattatttg aaattggttg aacattagga ggtaagatct
     7981 tgtaaaagat cttggattat agttggcatg acctgcaaag gcactgaggg gactcaatct
     8041 cttccattct cttcatcttt tagccccagg caggtagtag acagactcac tgctcatctc
     8101 tgccacaact tgctgactca ctaaacacaa tccacataga ataagctatg agccaaagat
     8161 ctcaaggtgg tgagaggact gacacaggat gactccttca agtttgacag gcttcaaact
     8221 tgcagttcag gacactaggc ttcaacttct gtttcccaga atttaggcaa gtccaggaaa
     8281 gttcgttatt ggaaaaacca caggctgcag gcaaccaatc aaaaggtgtc ccttcaccac
     8341 catcagaagc tgcccggcca cctggcctga agcaaaagca gtgagttagc aatggtttca
     8401 aggtttcgtc aagcaactgt ttctgctccc ccaactcccc ctccccagaa atgtttccgg
     8461 aatgttccta gccaatccca aggacctcca tatcactaga tatcaaccca accaatcaag
     8521 acaaagttta cctatatctc ccaggaattc tcctaatctg ctttaaattg ggcctgtgag
     8581 ctaacctggg catctccatc ttggtaaatg gtagactcct gcatgcagaa tttatgcaga
     8641 ataaaatgac ctttgctgtt gcatactatt tgagtttgga gtatcattct tcggcaaatt
     8701 acagaccttt acaatggtaa ttgtgcatta tctggtagga ttatggccgt aatctggtag
     8761 gattaaggcc aaaatagaag gaagagaaag ggcatagtgc taaagcaaat cttattttca
     8821 agctttctta aatggtcagg acttagtaga atggactgaa taaagtttgg gggcatagtc
     8881 ctaaatgtat acactattgt tttctgagtt tttttttaac tattgtcctt gataaaagac
     8941 actaaagaca gaaaataaag caagtaatcc tgagatagca aagtctagaa ttaggaaaga
     9001 ctgagtttaa gaacccttat aaacagataa taaaatatat gataatagat attaagaaga
     9061 gaaagtattg gcataatagt tctggaacca aatttttggt tttccagtcc tgagcagctt
     9121 gccgtttact aatgatacct gcctacatac aagaaggaag caattattgg ccttattgtg
     9181 atacagtatc tgtcctagtt actgttttat tattgtgaag agatatcata atcaatgtag
     9241 cttataaaag aaagcattta atttggggtt tgtttacagt tttagagggt tatttgtcaa
     9301 ttatcatcat ggcaggacgt ctgggcaggt aagcaggcaa cttgctggaa caatagctga
     9361 gtgcttacac cctggtctac agagagaaag ctgagaaaaa ttagactagt tgagagcttt
     9421 taaaatatca aagttccttc ttccaatcta tacacacaat gatgcacttc ctccaacatt
     9481 gcttcatatt ttctaaccat tctaccaacc tgaagccaga tatacaaaca catgagcctc
     9541 tgcagatcat tatcagtctt caaattccta aaccacgaag cttcctctag agtggaatat
     9601 gctgcatgcc cttcatatca tgtgaaatgt atatgacaac tcaaaagctt tgtcattttt
     9661 gtcatatgtc attgaggatc aaataggagt atggaaaagt gtattttctt ttattctaaa
     9721 ggtagttact ttaaatttgg gcccccattc tgagcattgt aaagaaagct aactccaaaa
     9781 aatctgagga aaatcacatc ccacttttgg aagctacttt gcttatatca aaagcctgct
     9841 gttccatatc tattcattaa ctctccagga acatttgaga caagtaaggc tgacttttcc
     9901 ttattttttt tttttagatt tttgaaatgt ggatcattct gtaacttttt attcctttag
     9961 tctttatttg gattttgtga aaatggtgcc ctgtgtctct ccccagcagg gctccaaatc
    10021 atttgccttt actaactggt cactatcaac tccccatttt ctagcttctg tacctcatct
    10081 atgttattgg tgcagacata gggcagcaat tcctgtaaag ttcttgccta gcaatttaac
    10141 agctttgctc ctccagaatt caaggttttt cctgccaata caacgttaag ggatccatgt
    10201 tttgacaatt gtctttctac tgttaatcaa tgtattttat tttcaatgtg tatcttaatt
    10261 tacatatgag ttctgttatg aaagttttca aatattattt aaaggggaat tacaggtgat
    10321 aaatcacact agcttatttg gctaggctac agaaaaaaag caattaactc ctaatatttc
    10381 tttgttatca ggattatagt gctaaggtgg gtttcatttt tggaaggaaa ggggggcttt
    10441 gtcttttttc ttcttccttt ttttaaagaa gggtaacata tgccatggaa gaaacaattt
    10501 ctaagaagga ggttatgctc tttcacattc attgtttaca aagtactgac atttacagat
    10561 ttgcattttt atttttttac ttgacttgtt ctttgaggcc ctttgttcac acatcagtaa
    10621 gtttcagtaa ctttgacaag gggataaccc ttcagctatg accatcttcc cataaaagat
    10681 tgaatctctt caacctttgg ggttctagaa agggatatga gtccatgtcc aatagaacaa
    10741 tgtggaaatg tttcccagat acaggtttaa gagatgaaac aacttccaat gcctatgttt
    10801 tgaacattct cagaaacaga gctgtagaca gtgtagaagg cctaagtctc ccaatgaaga
    10861 taaacagaag tgtttagcac catttcagtt ggatttattt aagatattta catctatatt
    10921 gattagattc tttcattgtt gttttataat aatattttaa tatcatttgg aacatttgta
    10981 gaaacattta gactaatatg taagtaaata ctagaaataa tatttaactt agggacttta
    11041 aacaagatat tatcccattt tagttgtatc aaagttatct aaaggaatag atattttaaa
    11101 atttttaaat gagttttatt tctagtaatg ttttagagag ctctataaaa attagaatta
    11161 tattatatag atataagctt tttaaaagtc tttccataca tttaacttga ttccaaatga
    11221 aaactgtagc agttttatct ctctgatgga caaaagctaa aatttgtaga gggtcaaaat
    11281 agatattaca aggggagaac aataaacaat atacaattgg tggtgcatta aaaaagaaaa
    11341 tttcatactg gaaaagtatt taatctacat aaaaataaca ctgtaggctt agattttaat
    11401 aaaaattctt aaatacttca atcacccttc ttgcccacca accaaaggca ggagagaaaa
    11461 atggttaata gaaaacagag gatatagact tgtttagagg tagttctttg gggggcaatt
    11521 tcacacagaa atcagtagca gcagtccagt ccaattgatg aacaccaaac acaaatcact
    11581 aaccgtggca agatccagaa gaaaccctga gactatgcta aattggcaca agtctgagga
    11641 agcagcaaga ggcagcctga atacatcaag aagttctttg gtgcttttct ttcaaagaag
    11701 tgactacaag tgaagatcaa tgaagaccag caaagcattt caaagtgaac taatacaggt
    11761 gttgtttact gtctattggg ttctacttac actctttcca aacatcaagt gtcatctcaa
    11821 atagctgctt cagcaaagca atctcttatg tggtagcgtc tgcaaaacat cctctcataa
    11881 gacaacttca agaaaaatat cacacaacgc aattgaatct ccaaagaaat cagaaatttc
    11941 tagttcatag agctaagaag ttgatatact tctcaaaata taaaatttga catctaaatt
    12001 ctaatagtta caaaacttaa ttttgaagat tttgaaaacc caataaagat gagcagataa
    12061 cacgcaaagg catcttcaat aacatggtta agcatgagac tatcaattga aaccatagta
    12121 tgacatcagc aaaattgcaa tgatgaccta tatctaaagt gacagagcac atattagcac
    12181 actcaggtga accaatctcc ttctattcta tgcctgaagt taagacaatg cagttttcac
    12241 atggcttcta acaagcattg aaattgaata tgtgtgaact ttttattctg atacaatttt
    12301 atttctgatt ccagaccaat atttaaaaac aaaaactaaa aacaaacaaa caaacaaaaa
    12361 tgtgattggt ggtagaaaaa cagacaaggt aatgatatac tggtacattg caaaagctaa
    12421 gtattcatag aagcattgtt ttcaaggacc catatttgaa aggacttgat agccattcag
    12481 tgacttgggg gtgcttggaa aattgtaaat ttaaataaca atatgataaa tataattcca
    12541 tgaacaattc tgcaggtaca ctgttaagta cagaaatcta agcatagaaa gaatgataga
    12601 atttgattcc attcatattc aaaaatcaga agatgatact tgacaatggt accaaatcca
    12661 aactcttccc ttataaagca aaggtatatc cccaaaacat agttttaaag aacagcttat
    12721 ctcaatgttc aaacacacac atagacaagg atgaccttaa cttagtctgt gacggtgtca
    12781 tcacactgat ataaagcaca ggaaaaaaag gtttcttttt gttttgtttt gttttgtttt
    12841 gttttcacag aaaaagaata tcagcttgcc cgggaatatc aaagtcacat aagtgaggca
    12901 tttacattga agcccagaag cacattgaaa tagaaaatat atggttaaat gaaactccca
    12961 gaaaagctta gatgggtcaa aattaaacct aaatttcagt gtcaaataat agttattgaa
    13021 agaagaaaca aaaacataaa agttatgttt tctagcgatg tatttctgct cagtaaaatt
    13081 aattaataga tgttcatcaa actcaatcaa aaacaaatat cagcaagagt tgatagacaa
    13141 cttatatttt atatgctgtt tttgataact atgtaagaaa agtataaaaa accctgaatt
    13201 atgccaatgt tataagagaa gtaggagaaa acatcattac ttatggctga gttttgcaat
    13261 atagactgca aaataaaaac tattgcatgc tttcctttca tcttcacaag tgggatagat
    13321 gctcaatttt gtgcaaacct gtttgagaac ttatttaagt gtaatcatcc ctttgcagaa
    13381 taaatgaaac atgaaaataa tttgacctct gaacaaaatg ttgctgtttt tcatatttta
    13441 caactagaaa tatttgagga taaagcatgt ttatataaac attaaagata tacaatagag
    13501 aagaaatcat agaattgcat ttaatcccca aatagaaaat tttccttgct attatattaa
    13561 agaaggcata gatagaaaaa taatgagagt ctatttgatc acatagcacc aaaatatttg
    13621 gagactggaa acacataata agactgtcat ctaagacagt ggagacacat gagactttaa
    13681 atgtaagtag taaacagcag ctgtaaggca tacacagcag agcatatgca gagggaaggt
    13741 gtagtgtgct cacaatgtga aaaatgtaag tgcaaagaca attgtgtcag tcagctgaga
    13801 aaacatggaa ataaaactac agaatgtcat tgtgtttcat ctatgcaatg gacagaccct
    13861 gaacaagtta gtattgtgaa aacaggccta ttctcaatat agtgagaagt gaagatcttc
    13921 aagcagtgta gggaagttta ccattttcgt atttagttaa ttacttaatt atttgatata
    13981 tgttcttatt tgcttgttta tctatagacc ttatgtggtt cgtgatggct atagattcag
    14041 tgcatatcca ggacaggtct tgaactcttg gcactcctct tatatgtgat gcattataag
    14101 caattaatca tcaaaacagt caggagaatt atcacttaaa gtctgagctt tgattcaaat
    14161 gtaagactga gatttatgtg aaaatatcag gcatgaattt aacaatgata tcggcataaa
    14221 atatctaaac tgtattcctt gaataaatat tttacagaac atggtttttt gtgtacaata
    14281 tgggataaaa ctgtcatatg attgtcatct cttagataac tctctgagtg ggtatatatt
    14341 tctatggtat ttagaataaa caacctagga gagtagggtt acaggttctg cacacacctt
    14401 tttattttgt gtgtatgggt gatagtcact aattctaaaa taatgaaata aacacaaatg
    14461 aatgtttctt agactggagc ttttatcaga tacacccaaa gctctgtgaa atgacaagtg
    14521 gctgcatgat aactagagtg tgtgattcag agtgtctgag gttagatgct atgaatttgt
    14581 gctaatgcca tcggttcaaa ggtttcaatc taaacatcaa tatagacaac acaagtattt
    14641 aaatgttgtt tctgagcact atatagatgt taattaggta gatttacatg tacatattaa
    14701 tgctttaata tagaaatata tgtacagata tagatacaga tacaaatata tatataatgt
    14761 ctcaaatggg acttgtatga gttacatttt tattgatatg ataaaatacc gggaccatgg
    14821 caaatgttga agagaagagt ctattgggag cttagagttc tgaagagata gcgtccatgt
    14881 tgtcagatca gcggggaaga agggtgaagc agcagctgag agttgaaaac tccagagctc
    14941 ccattttaag tcataattaa gaagctaaga gaagtaactg ggaatggtgt atggattttg
    15001 aattaacctc aaaccctgac tacagtagta tagctgaaaa cagaggtata tattatttct
    15061 gagaacagag actagatctt aataaaaatt atacttttca atcaaatatg ctttggcata
    15121 aattcactac attatttctc aagtattatc aaatacattt ttttaaacgg tggacaatta
    15181 acacgaaatg acaactttaa atggctatta cctagaatgt cactagtaag tcatagcacc
    15241 tgcttcctag cagagtacgt agttcttaga aaggaagtat tttaatttta cttaaatata
    15301 cacaatagct atttatttcc attaattata ctcaaacatt caaacaatgg acaaatttaa
    15361 aatcacttat gttgctaagg ttgtggaaag gcagaaatat ggctcgaggg gttgcttcaa
    15421 tctagcacaa ggtcacaagg tatcctctcc agatacaaac acacacacac acacacacat
    15481 acacacacac acacacgaat gcacgcacac acactaccat ttaacatagt gatttaatgg
    15541 tggacccttc atctattcac accgcagatg gttatttgga agtcatgata agaattcatt
    15601 gtctggaaca tgttaaatca gagtataaag ttaatgtcca ttcctttcag atgttgacaa
    15661 tgtggtgtat gtttgtgtgt atgtgcacat gtatgtgaaa gcatgtcggt gagtgtgtat
    15721 gcatgcatgt gtgtgtttct aatgtattaa agtgacaacc acaacaaaac aggtttttat
    15781 tttctattaa gatatctttc tgggggaaaa aaagatgcta tgtttaaaaa aatatcaagc
    15841 ccagtagggg atcatcatta cagcaactta cagctctgac aaatgtcaca tccctagcct
    15901 aaccaatttg tgcatcaact gagaaaatat atggtgtcca tcatttcctc ctatgcctct
    15961 cattctaata gtagactgac ggacttgttt gatttcaata tcaaataagc aattgtagga
    16021 agcattgttg cttcccacac agtcttagtc aaagtatttt aaggaagata cagtatataa
    16081 atcaagacag aattgttata aagtcaattt tctaggacca ttgaaccata gaagtttgtc
    16141 aagtaaatct gtacataggc ttcatttcag gagacacaga ttttctcaaa ttaatttaat
    16201 gcaattttaa atgtttttaa ttatttagaa ttttaaaagt taaaatattt ttattagaaa
    16261 agtttaaaat agttacagct atctgtaaaa ttacagagga agaggtatat tgtattgatc
    16321 tattttaaat attacatatt tattcataat gtatgattta acaaatatgt tctccagaat
    16381 atgagctata ttatcaaaaa gcttttaata agtgtatcca tgcccatgaa gcagaaagac
    16441 aaggattcga attcactcca gaaagccaga aaagaggtac cttgctctag tttttcttgt
    16501 gtttttgcct atgaggctag gaatgtacca aactaataat caagataaaa aaaaaaacag
    16561 tcaaaatttt gaattaaaaa aatgcaaagt tcctaaatgc tccaattctt tatgagaaat
    16621 gatttaatat tcatatcccc attaaatatt gattatcagt ggcatgcctc tcatttctga
    16681 caacaacgtt aggggcatgt acaaatgcta attctcttat aaccactagc tctttgtatt
    16741 atagcataat atctaactca aggatatata cagagattta aaaaaaaatc agtgcacata
    16801 acatgtattc ttgagttact ggacagtgga gcagctgttt attggacttt cagagttagt
    16861 aatagatgtt aacattagaa attcacactc tgatggtgaa cgtcaaagta acaatgaatc
    16921 aaacagatcg acttttcaaa tcctctatgg ttacatcagc ctgaacatgc tcagtcttat
    16981 ctaaaaacca caaacatatc attacttaaa tacatggata tctagaaaat ctaacacaca
    17041 gtattttctt agcaagttag aacaactcta gtcttttaat ctaatttcgt ttactagctt
    17101 ataaattttt actgataaat gatcttttaa gatttttttt cctctggaga aaatggaaag
    17161 taaattttaa cttttactta tattaatttt tttaattgta gaaatcatat ttgcacacat
    17221 actttatttt attttatttt ttgctatttt atttttctat tggatgtttt atttacattt
    17281 catatgttgt ccccttacga catctcccac ccaaccagga accccctatt cccacacccc
    17341 tcctcctgct tctctgcgga tgtaccccta cctatcacac cctactccca ccaccccacc
    17401 cacaaattct caccccctgg ggtgtccagc cttcatgagg ccaaggatct cttctcccac
    17461 ctatgcccag cagggctctc tgctcttaca tatacagctg gagccatgga tccctcccta
    17521 agtgctcccg ggctggtggt ttagaccctg ggagctgtgg ttggttggta ttgatgctct
    17581 actcatgggc cacaaatcct ttcagctcca atggtattcc ctctaactcc tccattagga
    17641 accccatgat cagttcaatg gctagttgtg agcatgtgcc tctgaatatg tcagactctc
    17701 aaagacctct gaaggtacat ctatatcagg ctcttatcag catgcacttc ctgacttcca
    17761 catcagcatc tacttttgga gactgcacat gggatggata ctcaggtgga atggtcttca
    17821 gatggtccct ccttcagttc tgtccctcac tttgtctcca tatttgctcc cttgagtatt
    17881 ttgttgctcc ttctaagaag gacctaatca ccctcacttg gtcttccttc ttcatgagct
    17941 tcatgtggtc tgagagttga atctagggca tctcaaggtt ccgggataat atccagtaat
    18001 cagtgagtga ataccatgtg tgttcttttg tgattggctt acctcactca ggatgataat
    18061 ttctagttcc atccattaac ctaggaatct ctcaaattca ttgtttttaa tagctaagta
    18121 atacaccatt gtgcaaatgt accatatttt tgtatccatt cctcagttga aggacatctg
    18181 ggttctttcc agcttctgtc tattataaat aaggctgcta tgaacatagt tgagcatatg
    18241 tccttgttat atgttcgagc atcttctggg tatatgccta ggactggtat agctggatcc
    18301 tcaggtaatg ctatgtccaa ttttctgagg aacaaccaga ctgatttcca aagtggttgc
    18361 atcatcttgc agacccacca acaatggagg agtgttcctc tttctccaca ccctcccaag
    18421 catctactat caccttagtt tctgatctta gccatcctga ctggtgtgag atggaatctc
    18481 agggttgttt tgatttgcat ttccctgata actaaggata ctgaacattt cttaaggtgc
    18541 ttttcggcca ttggagtttc ctcagttgaa aattctttgt taagctctat atcccatttt
    18601 ttaataggat tatttggttg tctggagtct aatttcttga gttctttgta tatgttggat
    18661 attagccctc tatcagatgt aggattgaaa agatcttttc ccaatttgtt ggttgttgtt
    18721 ttgtcctatt gacagtgtcc tttgccttac agaaacttcg caattttatg aagtcccatt
    18781 tgtcaattct tgattcatat gccattggtg ttctgttcag gaattttccc ctgtgccaaa
    18841 tattcaaggt tcttccccac cttctcttct attagtttca gtgtatctgg ttttatgaga
    18901 aggtccttta tccacttgga cttcagcttt gtacaaggag ataagaatgg atcaattttc
    18961 attcttctac atattgtcct ccagttgaac cagcaccatt tattgaaaat gctgtccttt
    19021 ttccactgga cagttttagc tcctttgtca aagatcaagt gaccatagga gtttgggttc
    19081 atttctgggt cttcaattct attccactga tcttcctgcc tgtctctgta ccaataccag
    19141 gtagttttta tcactattgc tctgtagtac agtttgaagt cagggatggt gattcctcca
    19201 gaagttcttt tattgttgag aataattttc gctatactgg gttttttttt attccatatg
    19261 aatttgagaa tttgcttttc taactccgtg aggaattgag ttgggatttt aatgggaatt
    19321 gtattgaatc tgtagattgt ttttggcaag atagccattt ttattatatt aatcctgcca
    19381 atccatgagc atgggagatc tttccatctt ctgagatctt ctttaatgtc tttcttcagg
    19441 gacttgaagt tcttgacata caggtctttc acttgcttgg ttagatacac accaaggtat
    19501 tttatattat ttgcaactat tgtgaagggt gtcatttccc taatttcttt ttcagtctgt
    19561 ttatctttca tgtagaggaa ggctactgat ttgtttgagt tgattttgta accagccact
    19621 ttgctgaagt tgtttatcag gtttaggagt tctctggtgg aagttttggg gtcatttaag
    19681 tatactatca tatcatctgc aaatagtgat attttgactt cttcctttcc tatttgtatc
    19741 cctttgactt ctttttgttg tctgattgct ctggctagga cttcaagtac tataatgaat
    19801 atgtaggggc agagtgggca gccttgtcta gtccctgatc ttagtgggat ggcttcaaat
    19861 ttctctccat ttagtttgat gttggctact ggtttgctgt aaattgcttt tactatgttt
    19921 aggtaggggc cttgaattcc tgatctttca aagacattta tcatgaagga attttgaata
    19981 ttgtcaaatg ctttctcagc atctagtgag atgatcatat ggtatttttc tttgagtttg
    20041 tttatatagc agattacatt gatggatttc caaatattga accatccctg cattcctagg
    20101 ataaaaacta cttgatcatg atggatgatt gtttttatgt gttcttggat tcggtttgct
    20161 agaattttat tgagtatttt tgcatcgatg ttcataaggg agattggtct gaagttctgt
    20221 ttctttgttg gatctttttg aggtttgggt atgagtgtaa ttgtggcttc atagagcgaa
    20281 ttgggtagtg ttccttttgt ttctgttttg tggaatagtt tgaagataat tggtattagg
    20341 tcttccttga aggtctgata gatttcagca caaaaaccat cttgtcctgg gcatttttta
    20401 gtggggagaa ttttaatgac tgctgctatt tccttagggg ttatgggact atttagatgg
    20461 tttatctgct cctgatttaa ctttggtacc tgttatctgt ctaggaagtt ggccatttca
    20521 tccaggtttt ccaggtttat tgagtatagg cctttgtagt aggatctgat gattttttga
    20581 atttcttcag tttctgttgt tatgtctccc ttttcagttc agattttatt actttggata
    20641 ctgtctctgt gccctctgat taatcctggc taagggttta tctatcttgc tcattttctt
    20701 aaagaaccag ctcctggttt tgttgatatt ttgtattgtt ctttgtgttt ctatttggtt
    20761 gatttgagcc ctgagttcga ttatttcctg tctgctactc tgcttgggtt tatttgcttc
    20821 tttttgttct ggagctttta ggtgtgctgt caagttgtta ctgtgtgcta actccagttt
    20881 ctttttgtag gcacttagag ctatgagttt tcctcttagc actgctttca tggagtccca
    20941 caagttttgg tatgatgttc ctcattttca ttgaattcta aaaagtcttt aatttctttc
    21001 tttatttctt ccttgaccaa gtcatcattt agtagagagt tgttcagttt ccatgtgcgt
    21061 gtgggttttc cattggtttt gtcattgtta aagaccagtc ttaatccgtc gtgatctgat
    21121 aagatgcaag ggattatttc aatctttttg tatctgtaga ggcctgtttt gtgaccaatt
    21181 atatggtcta ttttggagaa ggtagaggtg ctatgaggtg ctgagaaaaa ggtgtattct
    21241 tttgttttag ggtgaaatgt tctatagata tttgttaagt ccacttggtt cataatttgt
    21301 gttaatttca agggtcttgg ttcagtttct gtttccatga tctgtccatt gctgagagtg
    21361 aggtgttgaa attccccact attattgtgt gatgtttaat gtgtgttttg agctttagta
    21421 aagtttcttt tatgtatgta ggtgcccttg cagttggagc atagatgttc acaattgaga
    21481 gttcaccttg ttagattttt cctttgatgt gtatgaagtg tccttcctta tcatttttga
    21541 tacttttgga tgaaagtcga ttttatttga tattagaatg gctactccag ctttttcttg
    21601 ggaccattgg cttggaaaat tgttttccat ccttttattc tgaggtagtg tctgtctttg
    21661 tcactgatgt gcgttttttg tatgcagcaa aattctgtgt cctgtttgta tatccagtct
    21721 gatagtctgc atctttttat tggggaattg agaccattga tgttaagaga tactaaggaa
    21781 aaatgattgt ggcttcctgt tatttttgtt attagaggta gaataatgtt tgtatagcta
    21841 tcttcttttg gggttgttgg aagattactt ccttgctttt tctaggttgt agtttccctc
    21901 cttgtgttgg ggttttccat caattatcct ttgaaatgct gggtttgtgg gaagatactg
    21961 tgcaaatttg gttttgtcat ggaatatctt ggtttcagca tctatagtga ttgagagttt
    22021 tgctggatat agtagtcttg gctggcattt gtgttctctt agggtctgta tgatgtcagt
    22081 ccaagctctt ctggctttta tagtctctgt tgagaaatct ggtgtaattc ttataggtct
    22141 ttctttgtat gttacttgac ctttttccct tactcctttt agtatttttt ctttgttttg
    22201 tgcatttgat gttttgatta ttatgtgacg ggaggtattt cttttctggt ctagtctatt
    22261 tggtgttctg taggcttctt gtatgtttat gggcatcttg tcctttaggt tagggaagtt
    22321 ttcctcaata attttgttga agatatttac tggcccttta agttgggaat cttcattctc
    22381 atctatacct attatcctta ggtttggtct tctcgttgta tcctggattt cctggatgtt
    22441 ttgggttagg agttttttgc attttgcatt ttctttgaca catgtgtcaa tattttccac
    22501 cgtatcttct gcatttgaga ttctctcttc tatctcttgt attcagttcg tgatgcttgc
    22561 gtctatgact cctgatctct ttcctaggtt ttctatctca atggttatct ccctttgaga
    22621 tttctttatt gtttctattt ctgttttcag atcctgaatg tttttgttta attccttctt
    22681 tgtgttttct tgcagttctt taagggattt cagtgttttt ttctttaagg gcttctacct
    22741 ctttacttgt actctcttgt atttccttaa gggacttact tatgtccttc ttaaaatcct
    22801 ctgtcatcat catgagaagt gattttaatt ctgaatcctg cttttctggt gtgatggggt
    22861 gtccagggtt gctatattgg gaagactggg tactgatgat gccaagtaac tttggtttgt
    22921 gttgcttatg ttcttgcact tgcctttcgc catctggtta actctagtgt tacctgccct
    22981 cactgggtaa gactggagtc tgtatttcca gttttcttgc ttgtgtcaga gctcctcaga
    23041 gtccagatgt ctctgtggtc ttatgctcct aatctcctgg gtggaagaac tcctgggact
    23101 caggctacct ctgggatttg gaaatccttc tgctctgggt gcagtggatc ctctaggatg
    23161 gctcaggata tgatgtctcc acaagtgcaa accagctagg tgtctgctgc tctgagtgca
    23221 gtggctcctc cactgctctg agtgcagtca ctcctctagg atggctcagg attcagtatc
    23281 tccacaggag caggccaact ctgtgtctgc cccagccaaa aggaccaggc aggggcggaa
    23341 gggaaatgga attccagagg ggttgggttt gggtagctgg taggtcctga gcatccctgg
    23401 ctcccagatg taactctggg gcttagggag tgaaatggag ttcttactgg ttgctctgag
    23461 tgcagtggct cctctaggat ggctcgggat tcagtatctc cacaggagca gaccaactct
    23521 gtgactgccc cagccaaaat ggcacacata ttttaaaacc taaggaatta ttaaacataa
    23581 attacattta tatatatttt ataaattcag aaaaatgaga tattttgacc atagttagtt
    23641 cagttctctg tcaatttgtg tgcttgttat tatataagta ttgttttgga tttattttct
    23701 caaatttata tgttggtagt caatcttcaa tgtgggttta cagaattatc agatagggac
    23761 agaaatatct tggtggcttt gagtgctata atatgagaga aaaacctcag gaactgggtg
    23821 tagccatgag ctttttttcc tggcctcttt gttcccagaa taatcactgt aatatttaag
    23881 tatttatgaa ttaatgctta agccataagc tttgatttat gccccaacta gtacatcact
    23941 tacataacca atttattcta gtctgtctct gcgacatggt tagtaacctc tcagtttcat
    24001 ttgtccaatt tctccaagac cgggatgaaa tctccttgtc ttgactcttt cccagagttt
    24061 ctatctctga cagatgtccc accttctaat gctgactcag cacactggcc atcagatttt
    24121 ttttgacaga tgatgcctct gcacaatgca caagagatta tctctacaat tgggctgctt
    24181 ccttccagcc aggtgaagac ataatgtcac acgggctttt taaatgattt gaccatattg
    24241 ttatcagtgt ttggaattgt gagaaaagtg cttcggtctt ttgtagtcag ctcaggtttg
    24301 agttgaatta ctgcagctta tcacaatgta gaaacaggtt cctttcaggt aaagaatact
    24361 cagtgctcag atgtacaatg aatgatctca gaaaatttgt atggtaaaat tatatagaag
    24421 ttaccttaaa ttgtacaata gtcctaaacc ttacatgctg ttgctgttta atagtttcaa
    24481 aactatagtt atgactctaa caaaggagaa tgcaaaatag caatgtagtg aatcatttat
    24541 ttacaaaatt tactagatga aatagtagca caaaaattgt aggcgtaact aattgttatc
    24601 actatctgaa tgaaaataag ccactatgtg atatataatc tatgtataat gttaccctag
    24661 tgaccaagaa cctaagtcta gataacataa gaacctagag gaaagccaga tacaactgtt
    24721 ctccaaaagg aagataacaa taaatgtact cctaaaatat tctgctacag tcagtagtgt
    24781 tgtcttattc agccaacctc agaaaagctt cctctagcgt tacatgagaa caaatataga
    24841 gatccatgct agactatgaa agagagtcaa agactttgta acactcagct ctatgtggga
    24901 tatctccatc aaatgtctcc ccataggact cagggaaatc tgcagaaaag taggcagaaa
    24961 gatgaagggc taatgattaa ggaagacacc aaagtagcaa gaccttctgg gcacagtagg
    25021 actaatatac ataggaactc acgcagagtg tggcagcatg tagaggacct gcacaggtct
    25081 gtacgacatg gagtcccggt gctgagagga gacgcagaca caagtcccaa tccataaccc
    25141 agatgctatc tcttcaattg acaagttttt atgtaaagga aatattagtt ttctctaatg
    25201 gatccttatt gggtttaaac tattcttgag ggtagatgca tggcctgtgg aagatagtcc
    25261 tcacaaaata gagtcctcat tatttggaat tatggaggct ttttgactta taatgctttg
    25321 tgtcagctta cccccaaccc agatcttttg tttatacatc aagcttttca attttgtttt
    25381 tagaggtttc tgtgtatgtg aatgggtatg cctcaaggtc tctatggttt tcttttattt
    25441 tatgcttttt tttcctgttt gcttacttgc ttgttttgtc ctgttctgat ttgttgtcat
    25501 tttatctcat tttactagta ttagtttttt agatgcccat ttgtatttta atgacacaga
    25561 gaagaatcaa tgtgggtgga gaagtagaga agacctggca ggaggtgggg gagaagaata
    25621 accagactat attatataaa aataaatcta ctttcaataa caaagttaca gtacaaagaa
    25681 ataagaattt taacttaaca aaatcatttg acactatgta agcctggctc tgatctttcc
    25741 tagcttcacg gaaaacacat ctctgtatat gctctaacaa taaaggactt tagagagagg
    25801 catgataagc accaaagtct taagagttta gtggacaaga gctacttcct taacataacc
    25861 acctcttctc atcaaatgct ttccattaat gactatgaaa gctccattaa tgattctcaa
    25921 ccattcctga ttcattaaat agcaagtagt agaagtgggt agaatgtagg ctataagctg
    25981 aaggaatatt cttgtgtctc aaaaattatt gagtaaataa aagcacaagt actggtgagt
    26041 gctagcaagg cctttgcaca tagcaaggaa tgtgaacatt aggattccct ctctccccaa
    26101 aacagaaaca gtctagaaag gaagtcatac aaagaactct tgcgaaattg agcagttatg
    26161 cttctggtaa gatgagggtg gggaaggatt ttcttcaagg gctggccact gggattttgc
    26221 catattccag ttactatatg gacaactccc atttgatttg agttctttta ccttattagt
    26281 ttttcttctt ggggggggca ggagagatca taagaatgca atgggggtaa acctgagagg
    26341 actgagaggt aaataagatt agagcacatt gtgtgaggtt tccaaatgat caataaaaat
    26401 atcatgctaa tataaaaaga aagataaaaa catttaaata aaaataaagt aagtaatttc
    26461 tttaggattt ggagttaggt agtgttgtgc taatatgatt ttatctgtat ggggcactat
    26521 gagaataaca gttctttcca taaaattcca ggcacaattc tgttagcaat acatacacat
    26581 ttttctttta tttttgagat taaaatttca taattttccc tttacgtttc ttcactacaa
    26641 acccatatac agatcatata tccttccttg ctctttttca aattcatggc attttttatc
    26701 acttgctctt gtgtgtgtgt gtataaacat atatatgtat atatgtgtgt atatatgtac
    26761 atatattctt agatctagct tgctcaattt atacaatgtt actactgttt atgctttcaa
    26821 actcaccatt tgattttgga tgaccacttg atttgttttt ccatggaaat gtcaaaagct
    26881 atattggccc atatttttct gtgtaaggtt gaggctggtg ggcttttccc atccactttg
    26941 gtatgtctat tggtgtagac attattgagt tcaatggttc catctagaaa acactcccat
    27001 acctacgcct tagggcacat catgtgagag gaggtataaa gactgcagga gctagaggac
    27061 gagggagttt gttgtgagac tgtgtcttct attaatgtca aagtttacaa ccaaaagtta
    27121 tacacatatt cttatgtaac actttgataa acaaattgaa actgaaaaag ggatattaaa
    27181 aggggtttcc actttacaat gtataaaatc aagacttaga aaaattatct aacttaatgc
    27241 gatacaggaa gttatgatga tgtggagtca aattcaagtt actattcctc caagaccttt
    27301 ttggctaact tgagttcctc catttctatg tagccgaaat atgatcagtg cagtattcct
    27361 tagacaagtg atattggatc atttaaatgg acgcttttgc ttgtgttcca attttttttt
    27421 cttagaggaa aaaatactgg gttttaaatt gggaacattt tccaatgttt tggcagttgg
    27481 ttcagagaga aaaggtgttc ttttacagtt taaagtagtg ttgctttttg caaaagtaat
    27541 catattttca aatgctatgt tgaaaggaaa gtttttttaa gaatagaaag ctagaatgga
    27601 gtttattttg ttatgaaact caactacaag tttcatatgc ctttaaaatc tgatgaagtt
    27661 aagtaaatat ttatctgtaa ctaaaacact gggataaggg ttagagggaa gaggaataga
    27721 agtccttaaa tccttgtaag aggtcagata aagtttaaat ttttcttgta gttgagaccc
    27781 tttcagtttc ctgtgcttgc ttgtttgctt ccttcctttc ttccttcctt ccttccttcc
    27841 ttccttcctt ccttccttcc ttcctttctt tctcttcctt cttccttctt ccctctttct
    27901 ttctttcttt ctttctttct ttctttcttt ctttctctct ctgtttcttt ccatatttct
    27961 ttctttcttc tgtgccaaca tctattttgg attagcgttt cttggcacaa ataagatatc
    28021 tactatagaa ttctggctca tctatatttt ttttagctat taaagtatga actcttcaac
    28081 ccttttgaag actattttaa atctcaatgt ctttgcatat cgtaactagc tggatgacat
    28141 ttcaaggtgt gcaacattgg cctaatattc tgagcagact ttctgcttac taattctaaa
    28201 gagtgagagg gtagacaggg gataattccc taaaatgact ttgagtgtag tacagtcaaa
    28261 tgtcttaatt ctgtgtgcaa gttctaatat gatcatttaa acaaaagatg ccttctcaaa
    28321 gaaagcaatg actcttccac atttactgtg taacctaata aagacaggtc tacacaagtg
    28381 ggagtcacct ccatctaaac cacagcaaga aaatatcaca caggaaattc tctgattctc
    28441 aattatacat ccctatataa ttctgattag tgttcaactc tccagaatca ggactacttg
    28501 tgtcaggcac caagtaaaca aaagcaagag atgtttttgt tgtctatatt ttctttcctt
    28561 taaaactttt ttcttcagtg aggaagacct gatgactcgt gaatatcttc tgtgacacca
    28621 cacacacaca cacactcaca tgggaagggg gaatgtatgg atggagcgat aatatatata
    28681 tatatatata tatatatata tatatatata tatatataga cagatagatt acaatatata
    28741 aagtacaacc atgtatctag gtaactctct ctaaggtata gtctatctat ccatctgtct
    28801 aactatatat ctatatctac ccacacacat atatacacac acatacacac agaggagaga
    28861 gagagagaga gagagagaga gagagagaga gagagagaga gagnnnnnnn nnngagagag
    28921 agagagagag agagagagag agagagagag agagagagag tcccttcagg aaggaaatta
    28981 tgagaaaggt tttgtgcttg tcccaatctg acttggttta ctgactgtgg gctcaatttt
    29041 ctcattaata ttgaaagctc aatctctcct atttgcaaat cctcattttc aaagctttgt
    29101 gtgttacccc accctgaaca gcttcctata caatgatctt tgtaattaag tcagtttttc
    29161 tctactattc aactgagttt taggcagaaa tataaaatgt atgatataca caaaatatca
    29221 tattctcata attacattaa aatgtgttaa caaacctaaa gatgtgatgt tggaaacatt
    29281 tgaagtttca tgttatgcta agtcactgga actactctca aaagacccaa cagaatttat
    29341 gtttaataaa actgttatca tatctctttt tccagatcat ctgaaatatg aggcagatgt
    29401 gttccatgct tttgttatta gcactactaa agagccactt gacaaaattg ttatccttca
    29461 ctgaccactt aagactcagc caaagctcct ttggtgggaa gaggtcagtg gaaaattgtg
    29521 tttcaggtta ctaaggggca gagttcttga cttcttcatt tattcttaca gaataatacc
    29581 acaaacttca ctcctcctag ggctaagaag tctctcccct ttccattctt tcctacagac
    29641 actgagcggc aacatcaaga ttcatttcca atgttgaaat gttttcagtt acttttattc
    29701 atagtacaag tgatggagac tcaaccacac caatattaat tgtcatatcc tcaattagac
    29761 ccaaactaac actgatttta aaattataac caggaaatat tgggattttt aagtctgttt
    29821 tgcttcagct gctatctact tgaatgtatt taatagttgt ttgaatactt agttggtttg
    29881 gactattttc gtttttgttt ggggaccttc tggctgtagt tcatggggtt taatatggtg
    29941 tctagggttt aactcattct aggaggagat actgtgtagt ctcttgaatg agcttactgg
    30001 gaaatgaaca gataaaatca acacttcctt gctctctcag gctcattttt gccatctttg
    30061 ctaccatctg tgtttccagc ccaaattaaa ttgagaatta aaatagtaaa ttcagcactt
    30121 tatttcagaa aagcaggttc aggtttccac agcaacaaac agtctaaatg tcagtctact
    30181 ttagcatgat tggtttctct gtgctaactc tggtttaaat tctatctctg tatggtggta
    30241 ggtgggtgac tagtcaatgg agtcaccgag ttatgaaact gtcgtgtttg ttctagattc
    30301 caatttgtaa gtatttagag aggatagcac ttcccactag tgaaggctca gtgtggttga
    30361 agaagcacta aaagaaaaaa atgatactag acactcaagg aaaaaaactt tctgtattgt
    30421 tcaaagaata tgtatgtgat ttttcagctt ttggatctca gtgtagtctt ctaagtatcg
    30481 cacaaagctc agagtcccac tgtgttaaag agacaaaaaa gaatttcttt tgagtcctta
    30541 tacaaccagc attggtgtcc caggcaaggg acaaagcaga ggcattaaaa ggagaagaga
    30601 catatgagaa gcctagctaa taagctgact atgacaagaa gctttaccag aagatgaaag
    30661 accatgtcaa ctagggacta ggctacaaag ttcatttcaa cacactttgc gcctctgtac
    30721 ctaatagttg catggagaca gagcaagcac agtactgtat gatctgggct ataggcataa
    30781 tttgtgaaca atgcttgcag ttgtgtgtac actgtctttc taaaaaaaaa aaaaactgct
    30841 atgctctgca aaagcaaacc tgtactggtt tcttctgaat tatgttttag agagtagtaa
    30901 tcaattgtta gtggttccat ccattcttgc cctgtcacag tctgcactgg caggtaagga
    30961 gcaagtcaat atttctttca tctctctagt gtgtcattcc tggaggggaa aaatatttga
    31021 atcagtatga ctgaatgcag cattatttct tgaatggcca ctgtcattgt ttttcttctt
    31081 actgagactg tatccaaagg aatttattct agagaacaac ataaacagtg acatgggctt
    31141 tagcagaagc atagcaatca accacaacac acgtagatat tactgtccta gcatttataa
    31201 caaaatgtct tctctaagta ttgttttgtt ttgagagaca ctattttatt caaatattta
    31261 actgtgcctc tttctcttgg gataagctga ttcttagata aatgtattct tgcaagaata
    31321 tttcatattc tattttcatg atgtataagc agtaagctga ctgctgagtg atatatttat
    31381 gcattgtaaa attgcccttt gctttcttgc aagcaataaa attactttgc tcacatggaa
    31441 atatagagaa aacaaagaat gtttaatgga gattaaaaga ctgtataaac taaatgactt
    31501 gtgtgttaca aatcctagca tgaggtaaag aaagaattat tgctatggga aaatagcaca
    31561 cctgattata gcaaactccc gagagtgtga acacgagcat aaatttttaa tggttattta
    31621 attctaggac cataaaaagc agcttgcaaa gtcaggttgg agatgaagtt catcactcaa
    31681 gattttttga aatccatgta tctatagtca cttggactgt tcatacagtt atctgatttt
    31741 gactggaaaa gactttaaaa tgttcagatg tgcatagtaa tgacatatta atgagttttt
    31801 atgtggtctc agatatgttc aaactattga aacagccttg tgtaaggtta ttatggaaag
    31861 cagaaagagt tctccacatt cctgtctgac tgatgttggg agccgccacg agagctgaca
    31921 aagcccgcca tcgctaggtg gcgctgtcgc ccgtaattct tcctagtacc aagtaaactg
    31981 cgcatgtgcc atggtaagcc cgccaaagct aagcccatcc cacggcgttt ggcgcgctac
    32041 gagtaagcag ccaatcaggg ggtgaatacc ccgctctggg gtatataggc agtgctttcc
    32101 cacgccttct cgtcttctac caccattttg gtttatggga ataaacgtgt ttctacggaa
    32161 ggattctagt gtgtgtgtgt gttcgtgtgt gtgtatggtt tcgccggcga gactacatgc
    32221 gcgcgccccg cacagactga gttgtttatc cagttcactt atgacctgaa gctggaccag
    32281 atgactaaga agccctgcac ctactaatct atagaatata tcctgattca atcaagtcca
    32341 tacgctatgt tgtctccctc ttaacagctt tcttgtcata tgtgctctta gtatcaatta
    32401 tttttccatt tgagaaatta atgagaaata cataaactga ttatgacttc cctgtaagta
    32461 gagaatacat tgttaataga cgagaaacat aatataaatg catgcaaatg ggcaaaaaag
    32521 ctgaatcttc agaatgaaat gttagctgca gaacaaatac aagcaagagc tactgcaagc
    32581 caagaatata tctcttcatt gcttaagaat atactcccgc tgctcctcag aagacaccat
    32641 atcctgagac atcccagaag atatgctgca ctcaaagcat ttggtaagaa ccctcctgaa
    32701 gtcccacagc tgctgctagg agcccagtgg acttggggaa tccattattc cccaaatccc
    32761 ctacccatgg tataccactc ccattccacc tgatcctttc tgctaagaca aactactagc
    32821 tagtctgctc ccctgaagat accttatctt gagatccact gcacacagga taactgacac
    32881 cacatgagac atcccaagat atctactgca caaaggacaa ctgagcaact gattctgctt
    32941 ccctgaagat accacagttt aaaggcatcc caggagttcc tctgtacatg gggcaactgg
    33001 gcaactgacc ccacagactg aagacatcct ggggactctg tggtatgcag tgtcactgac
    33061 ccaacagact aaagcctctg ctgcacacag ggaaacagaa accacagtcc ataggcagcc
    33121 ctggaaaact gcttcacaca ggacaacagc ttgactgctc ctctgaagac ccaacagtct
    33181 gaagaattcc caggggtgct actgcattca gggcaacaga tcttcagctt ctctgaccct
    33241 ctgaagaccc ccatttggaa agtctcaaca agaggtctgc tatagccagg gccacaggcc
    33301 taacaggaga cctgaaacaa cccaaggaca aaagaggcat actccagaca gagtcaccca
    33361 gaccagaaaa cattagagat agccaaatgg caagtggcaa gcacaagacc aaaagtaaca
    33421 gaagccaata tatgtgggac tcatcaaaac ccagttctcc caccgcagca agccctgaat
    33481 acaccaacac acctgaaaat caggaagtag acctaaaata ctatctcatg aagataatag
    33541 agtcctgtaa ggaagatata aataactcac tgaacaaaat acaggaaaac acaggttagc
    33601 aggtagaaga ccttaaagag ttaaaaaaat aaactcttga aagaaataca agaaatcaca
    33661 aacaggtgaa ggaattgaat aaagcagtcc aagacctaaa agtggaagga gaaacaataa
    33721 agaaaacaca aatggaggca aacctagaaa cagaaaatat aggaaaaagg tcaggaatta
    33781 cacaataata gtgggggatt tcaacacccc actctcagaa atggacagat catggaaaca
    33841 gaaactaaaa tgaaaaactt tgacattaac agaagttatg aaccaaatgg acttaacaga
    33901 catctataga acatttcatc ctcaaacaaa agaatatacc tgtttctcag cacatcatgg
    33961 tacttctcca aaatagacca tataattggt cacaaaacag gcctctacag ataaaaaaag
    34021 attgaaataa tcccttgcat cttatcagat caccacggac taagactagt ctttaataat
    34081 gacaaaacca attgaaaacc cacacacaca tggaaacgga acaactctct actcaatgat
    34141 gacttggtca aggaagaaat aaagaaagaa attaaagact ttttagaatt caatgaaaat
    34201 gatgaacatc ataccaaaac ttgtgggact ccatgaaggc agtgctaaga ggaaaactca
    34261 tagctctaag tgcctacaaa aagaaactgg agttggctca cagtaacaac ttgacaacac
    34321 acctaaaagc tccagaacaa aaagaaacaa ataaacccaa caggagtagc aggcaggaaa
    34381 taatcgaact cagggctcaa atcaaccaaa tagaaacaga acaatacaaa atatcaacaa
    34441 aaccaggagc tggttctttg agaaaatcaa caacacagat aaactgttag ccagactaac
    34501 cagagggcac agagacagta tccaaattaa taaaatctga actgaaaagg gagacataac
    34561 aacagaaaca gaagaaattc aaaaaatcat cagatcctac tacaaaggcc taactcaaca
    34621 aaactggaaa acctggatga aatggacaac ttcctagaca gataacaggt accaaagtta
    34681 aatcaggagc agataaacca tctaaagagt cccataaccc ctaaggaaat cgtagcagtc
    34741 actaaaagtc tccccactaa aaaaaaagcc caggaccaga tggttttagt gctgaattct
    34801 atcagaccat caaggaagac ctaataccaa ttatcttcaa actattacac aaaatagaaa
    34861 cagaaggaac actaccgaat tcgttctttg aagctacaat tacactcata tccaaactcc
    34921 acaaagacct gacaaagaaa gagaacttca gaccaatctc ccttatgaac atcgatgcaa
    34981 aaatactcaa taaaattcta gcacacggaa tccaagaaca catccaaaca atcatccatc
    35041 atgatcaagt agtttttatc ctaggaatgc agggatggtt caatatttgg aaatcaatca
    35101 atgtaatcca ctatataaac aaactcaaag aaaaaaacca cttgatcatc tcactagatg
    35161 ctgagaaagc atttgacaaa tttcaacatc ccttcatgat aaaagtcttg gaaagaccag
    35221 gaattcaagg cccctaccta aacataataa aagcaattta caacaaacca gtagccaaca
    35281 tcaaactaaa tggagagaaa tttgaagcaa tcccactaag atcagggact agacaaggct
    35341 tcccattctg cccctaccat ttcaatattt tactggaagt cctagccaga gcaattagac
    35401 aacaaaaaga agtcaaaggg atacaaatag gaaaggaaga agtcaaaata tcactatttg
    35461 tgatgatatg atagtatact taaatgaccc caaaacttcc accagagaac tcctaaacct
    35521 gataaacaac tttagcatag tggctggtta taaaatcaac tcaaacaaat cagtagcctt
    35581 cctctacatg aaagataaac agactgaaaa agaaattatg gaaatgacac ccttcacaat
    35641 agttgcaaat aatataaaat accttggtgt gaatcttacc aagcaagtga aagacctgta
    35701 tgacaagaac ttcaaatccc tgaagaaaga aatcgaagaa gatctcagaa gatggaaaga
    35761 tcttccgtgc tcatggattg gcaggattaa tataataaaa atgcctatct tgccaaaaac
    35821 aatctacaga ttcaatgcaa ttcccattaa aatcccaact caattcttca cagagttaga
    35881 aaaggaaatt ctcaaattca tatggaataa caaaaaaccc aggatagcga aaattattct
    35941 caacaataaa agaacttctg gaggaatcac caaccctaac ctcaagctgt actacagagc
    36001 aatagtgatg aaaactactt ggtattggta cagagacagg caagaagatc aatggaatag
    36061 aattgaagac ccagaaatga acccacacac ctatggtcac ttgatctttg acaaaggagc
    36121 taaaactgtc cagtggaaaa aggacagcat tttcaacaaa tggtgctggt tcaactggag
    36181 gacaacatgt agaagaatga atattgatcc attctcatct ccttgtacaa agctcaagtc
    36241 taggtgtata aaggacctcc acataaaaca agatacactg aaactaatag aagagaaggt
    36301 ggggaagagc ctcaaatact tgggcacagg ggaaaagttc ctgaacagaa catcaatggc
    36361 atatgctcta agatcatgta ttgacaaatg gaacttcata aaattgcgaa gtttctgtaa
    36421 ggcaaaggac actgtcaata ggacaaagtg acaaccaaca aattgggaaa gatctttacc
    36481 aatactacat ctgatagagg gccaatatcc aatatataca aagaactcaa gaaattagac
    36541 tccagacaac caaataaccc tattaaaaaa tgggatatag agcttaacaa agaattttca
    36601 actgaggaaa ctccaatggc tgagaagcac ctaacaaatg ttcagtatcc ttagtcatca
    36661 gggaaatgta aatcaaaaca accctgagat tccatctcac accagtcagg atggctaaga
    36721 ttggaaacta aggtgatagt agatgcttgg gagggtgtgg agaaagagga acactcctcc
    36781 attgttggtg ggtctgcaag atgatgcaac cactttggaa atcagtctgg tagttcctca
    36841 gaaaattgga catagcatta cctgaggatc cagctatacc agtcctaggc atatacccag
    36901 aagatgctcg aacatataac aaggacatat gctcaactat gttcatagca gccttattta
    36961 taatagccag gagctggaaa gaacccagat gtccttcaac tgaggaatgg attcaaaaaa
    37021 tatggtatat ttacacaatg gagtattact cagcaataaa aacaatgaat tcgagaggtt
    37081 cgtaggtaaa tggatggaac tagaaattat catcctgagt gaagtaagcc aatcacaaaa
    37141 gaacacacat gatattcact cactgattat tggatattag cccagaacct tgaaatgccc
    37201 aagatgcaac tcacaggcca catgaagctc aagaagaagg aagaccatgt gggcgtgatt
    37261 cggtccttct taaaaggaga aacaaaatac tcaagggagc aaatatggag acaaagtgag
    37321 agacagaaac tgaaggaggg gccatctgaa gaccattcca cctgagtatc catcccatgt
    37381 gcagtcacca aaggtagatg ctgagtagaa tcaggaaatg gatgctgata agagcctgat
    37441 atgggtgtct cctcagaggt cttcaagagt ctgacatatt cagaggcaga tgctcacaac
    37501 tagtcattga actgataatg gggttctcaa tggaggagtt agagtgaaga ctgaaggaac
    37561 tgaaagggtt tgtggcccca ttaggagagc aataatacat accaaccaga gctccctggg
    37621 tctaaacaac catcatggga gcacttaggg agggatccag ggcttcagct gaatatgtaa
    37681 gagtggaggg ccctgctggg cataggtgga agaagagatc cttgacctca tgaatgctga
    37741 atgccccaga gggtgggaat tttgagggtg gggaggtagg aatggggtgg tatgtagggg
    37801 ttacatctgc atagaagaag gaggaggggt gagtcgatgg gggcccctgg gtgggttggg
    37861 aatgtggtaa ggggacaaca tatgaaatgt aaataaaaca tccaataaaa aaaaacagaa
    37921 aacataggaa aaaggtcagg aattacaggt gtaagtatca ccaacagaat acaagagata
    37981 gaagtgagaa tctcaggtat aaaagagatt gacacagctg tcaaaaaaat tcaaatcata
    38041 aaaaacttct aacctaaaac atacaggaga ttcaggacac aatgaaaaga ccaagtcaaa
    38101 gaataattgg aatagaagtg aatgaagatt cccagctcaa aggacctgaa aatgtcttta
    38161 acaaaatcat agaagaaaac ttccccaacc taaataaaaa gatagtcata aaagtacaag
    38221 aagtcctaaa gaagatcaaa tatataggac tagaaaagaa aatcctttca tcacataata
    38281 atcaaaacac taaatgtata ggataaagaa agaatatttc tgcagacaag aaacacacat
    38341 caataacaat gatagacact atctcagaat gaaaggatgg gaaaaggtct tccaaacaaa
    38401 tggtcccaag taataagctg cagttgccat cctaatatcc aataaaatag aattttgatc
    38461 aaaatttatc aacagtgatg aggaaggaca cttcatattc atcaaaggga aaatatacca
    38521 agagaaagtc taaattctga acatctatgc cccaaatgaa gggtacaaca ttcataaaag
    38581 aaactttact atctctcaaa actcacattg aaccctacat aataatagtg ggaggcttca
    38641 acaccccact ttcaccaatg gacaggtcat tgaaacagaa actaaacaga aatacagtga
    38701 aactaataga ggttatgaac taaatggatt taacagatat ctatagaaca ttttaccaga
    38761 gaatgtctcc agctgataaa caacttcagc aaaataattg gacataaaat taactcaaat
    38821 aaatcagtag ccttctttta tacaaatgat aaacaggctg agaaagaaat tagggaaatt
    38881 cccttcataa tagccacaaa taatataaaa tatcttaggg taactctaac caaacaagtg
    38941 aaataacata tgtatgaaaa taacttcaag tctctcaata aagaaattga agaagttctc
    39001 agaaaatgga gagatcttcc atgctcatgg attggcagga ttaacatagt aaaaatggcc
    39061 atcctactaa aggcgatcta cagattcagt gcaatcccca tcaaaatccc aacacaattc
    39121 ttcaaagacc ttgaaaacac aattataaaa ttcatttgga aaggcaaaaa acacagaata
    39181 gtgaagccat ggttaaacaa taaaagaact gttgtgggaa tcaccatcct gaccttcagc
    39241 tctactacag agcaatagtg ataaataaat aaataaataa ataaataaat aaataaaata
    39301 aaataatata aaataaaagc ctgcatggta ttggtacaga gacagacagg ttgatcaatg
    39361 gaacataact gaagtcccag aaataaaacc acatactcac acttgatctt tggcaaagaa
    39421 gccaaaagta aatagtggaa aaaaagaaag catcttcaat aaatggtgct ggtctaactg
    39481 actgtctgta agtagaaaaa tgaaaataga cccatatttg tcaccttgcc caaagatcaa
    39541 gtccaagtgg atcaaggacc tcaacataaa accagacaca ctcaatctaa tagacgagaa
    39601 agtgggaaag aggcttgatc tcattggcac agggggaaat ttcctaaaca ggactccagt
    39661 ggctcatact ctaagatcac aaattgataa ttaggaggct ggaaagatgg ctcagtggtt
    39721 aagaggactg actggccttc cagaggttct gaattcaatt ctcagcaatc acatgatagc
    39781 ttacaaccat ttgtaatggg attggattcc ctcttctggt gtgtctgaag acagctacag
    39841 tgtactacta aataaaataa ataaatcttt ttttaaaaaa agaaaaaagc aaacaattga
    39901 taaattggac ctcataaaac tggaaagctt ctgtaaggca aagaacatag tcaagaagac
    39961 aaattggcaa cctacagatt gggaaaaaat gtcgctaacc ccatatccga tagagataaa
    40021 atatataaag aactcaagaa gctaactacc acaaaactaa acaacccaat caaaaactgg
    40081 agtgtagaac taaacagaga attaaaaaca gaggaatctt gaatggctgc aaagcaccta
    40141 aagaagtatt caaagtcctt agtgatcaga gtaatgcaaa tcaaaataac cctgagattc
    40201 caccttacac caatcaggat agctaagatc aaaacatcag gtgacaacac atgttggcaa
    40261 ggatgtagag aaagaggaaa actcctccat tgctggtagg attgcaaact ggtacaacca
    40321 ctatgtaaac caatctggag tttcctcaga gaattagaaa cagatctacc tgaatatcca
    40381 gcaatatcac tcttgggaat atacccaaaa gatgcctcac catgacacaa gggcacatgt
    40441 tctactatat tcatagtggc cttatttgtg atagccagaa tctggaaaca atctagatgt
    40501 tctatgacag aagaatggat acagaaaatg tggttcattt acacattgga atactactca
    40561 gctattaaga atgaggacac cctgagtttt gcagcaaaat gaatggaact ataaaatacc
    40621 atcctgaggg aggaactcag acccaaaaga acatgcatag tatgtaatca cttataagtg
    40681 gatattagcc aaaaaaacca accaaccaaa caaacaataa aaacaaaaac aacaacaaca
    40741 acaaaaaaaa cctacggaat attcaagata caatccatag atctcaaaaa agttaacaag
    40801 ctgaaggccc aattgaaaat gcctcagtcc cacttgggag ggagaagaaa gcaaccacaa
    40861 ggagggaggg aagaaggacc tgagagggaa aagaaactgg gtggtggggg cagagagggt
    40921 aaaatcatct ggtattaggt aggaaaaaag gactgaagcc ctgagggcca acagaaaaaa
    40981 tggaaatagg ccaccctggg aggtaggaga ttgaggtgat ccactagaat gtaccagaga
    41041 cctgggaggt gagagactct caggactcaa atggagaccc tagatgaaat gccctacagt
    41101 tgggagaagg aatttgtaga tcctacctcc agtagaaaga caaggcatca aatgagggat
    41161 ggggttgcta ttccacagtt aaaactctga cccattatgg ttcctgtctg aaagaatggc
    41221 tggaagtgaa atggagaaaa gcctgaggaa aaaaaatgtc caccaacagc ctcaaagtag
    41281 gttccctctg aaagggagat tccaaggcct gacactatta ctgaggttat ggggtcctca
    41341 caaaaaggta cctatcatga ctgccctccg aaagatccaa caagcagctg aaagtgtcag
    41401 atattttcac ccaaccaatg gacagaagct gctaacccct gtggttgaat tagggaaaat
    41461 ctggaaggag gtaaggagga aggcaacact gtaggaggat cagcagtctc aattaacctg
    41521 gacctcaaga tgtctcagtc actggatcac cagccaggca gcatacacaa gctgatatga
    41581 ggcccccaac acatatacag cagacaactg ccagatctga gttgtcagag aagatacacc
    41641 taaccatcaa gaaactggaa gctccaggga gtttagagct ctggtggggt gtgggagtgg
    41701 gaacatcctc atggagacag aggggcaaag aggagatatg ggatgtggaa ctgtagcagg
    41761 atggaccagg aaaggaataa aatctgaaat gtaaacaaaa gaaattgaaa agaatatact
    41821 ctgtagtcag gattctctag agtcacagaa cttataggta gtctttgtta atattctgtc
    41881 taaactccac ctcttcagtt atctggcaac actcaggtat gctcctcccc acagttacct
    41941 ggcaacagcc aggtagggct gcccactata aaaggggctg cttgcctcct cctctctctc
    42001 ttgttctctt gttcttttct ttctagcttc tctctttccc cctcgcctct cccccttctc
    42061 ttcccccact ctccatgtgg tcatggccgg cctccacttc tctcctttat ctctcctctt
    42121 tctccaccat cttttcacgt ttctctccac ctttgccctc tgccctgaat aaaccccctc
    42181 cactttggaa ccatttggtc aggtgttgtt tgttctaagc tgtgcgccaa aatctaacag
    42241 tctctataca gtaagggaat ttgttgatga cttacattct gtattccaaa ttccccaaaa
    42301 tggtcagcag caactgtgaa tggaaggcca aggttctagc aattgctcag ttccataagg
    42361 caaacaggca aagaacagag aatcttgctt cttctaatgt ccttatgtag gtctctagca
    42421 gaaagtgtgc ctcagattaa aggtgcatac caccctgcct agatctggga tttgctttga
    42481 cccagatggc cttcaactca gagatctctt tgctttagtc ttctgagact catagccaca
    42541 atgcctcaag agctccatgc catgatccag gtcagaaact tgtatctccc atcctcaaga
    42601 tcaggatcac aggtgagcct tccaattctg aagtgtagtt gattccagat atagtcaagt
    42661 tcacaaccag gaatagccac tacatactcc caaggtaatt tttgtgttgc atgaaaataa
    42721 ttttatgtat tagcaaagcc tttattttag aggtatgtga actgtgggta gggtggctgg
    42781 aaacacagaa agttcctcca ggtggtatgt tacactcagt ggttcttact acagcggatc
    42841 attcaaggcc ttctacatgt catggaaccg tcccaatgac acaaaaaagt ctttggttcc
    42901 aaaagggctt tttttcacgg cacatggttg atggctctgg atgtaccctc tgtgaagctc
    42961 agggcagacc tgagttaaat agggagggag aaagggggag gatcttggga agaatgctta
    43021 attggctctg ccctctggcc ttcattagta tgtaaatctc tctagggcct gagacctgta
    43081 gtcacaccct ctacctctgc acttgggagg tgtggtaatg gcctatatga ctgaacaatg
    43141 taggtccatg gagactagac tgcttgtcag aaccctgggt tctggggatg tggctgaaca
    43201 cctgctgttt ctcccttgaa gtctcaaggt tccaggccca tgcccatcca agaaccaaga
    43261 tacccttacg gagtccctca gtgagcaatc acataaataa ataggaaata atatgattta
    43321 tcctaaaaac attttttacc actgagaggt ttttaattgt ttattcttga aaaatcgtga
    43381 atgtagagaa tgaaatatga gtatatgtat tatccatatt ctcattctaa tttcccacaa
    43441 atatttccca acatgtcccc ttctcaccat gatgtctttt atttatattt gtactaattt
    43501 tttggtgatt tataacaggt tcacacccaa atcctccttt tgatggatct gagattcatc
    43561 cccgcctttc taccccttca acttcttatc ttcttttcaa gtttttaaat gagttttatt
    43621 taattattca ctcactacaa tttatggtgt ccataaactg gatagaggcc tatccatggg
    43681 agcactattg acatatcagg aaccacatca ctaaaaagaa ctaactcatt tccatcagaa
    43741 actgcccata atgcctcagt tagtggttgg tgctaaagag ctctcttctg tgctacaatg
    43801 ctgataagct tgatcttctg caggtctttt gcaggcagcc acagctgctt taagttcata
    43861 agtgaaccag tccaacctta ggagtgtaat tagttctgcc tatatgtcca taagtgtagt
    43921 gtgatgattc actaaagaat gggaaatcta ttgtgagaat gtcttcaaaa tgattctcct
    43981 tcccatggaa accaataaaa agatccacat taaggaggaa ggcctagaga ctatttttcc
    44041 catttatgtc tcactgttat ctgacagatc atctacagat tttctgtagt cattatggta
    44101 tgcattattt cactatactc ctctttacac tcatcctatt atattccttc tcattttctt
    44161 tacattttct tgatcatgac agacagaagc aagaaaagtg aatgttgatt cacatgttgc
    44221 actaagagaa tttcaaactc caatggtaac tacttaaaac tggaataaca tgtatataac
    44281 accctggact cgtccactta actttccatg aatattgttt taactaattg aaaattaact
    44341 aatgattatt tttcttggtg tggcaaaata cctgccagaa gcaagttaag acaataaaaa
    44401 tttattttag cttctcgttt aagaaggtat atatactatt cctcctggtc agaaaactat
    44461 ggcaacagga gttcgaggct ctggtcacat tgccaccaca cttagaaagc agaggcagat
    44521 aaacactggc tcttatctgg atttccccat tttttttctt tttattcacc ctaaagttct
    44581 agtacatgga atgttgctac caatattcta agtgagtttt ctctctttac ttaaacatct
    44641 ctggaaacaa attcagagac acatatgaag gtgtctctga gacattccat caagttcatg
    44701 aagattaatc atcacaagta ttaattgtgt agatcaccat tatcaataat ctgaacatat
    44761 atgaataatt tcttctaaat catttggaaa cctacaaata aaatgaaaat acctcaacat
    44821 aaggtatgct aaattatcaa attcaggaat taaacatagc acagtaataa cagcaaatgt
    44881 tttagaaagg aggaaagaaa gctagaaaga aactagaaaa aagaaagaaa gaaagaaaga
    44941 aagaaagaaa gaaagaaaga aagaaagaaa gaaaggaagg aaggaaggaa gggagaaaga
    45001 gagagagaga gagaacaaaa ggaagaaaga aaggaaagaa ggaatgaagg aaagaaagaa
    45061 acaaacaaag aaaagcaagc agacaagatt aatatttaaa aacctgttgt cagagaattt
    45121 tctgaccaca tccttcaaaa acaaccttaa aattataaag caaaattaaa tagaaccaag
    45181 actgaagaag ttaatgtttt cttcagtgac tcatgagtga ctattatcaa caatctacag
    45241 tgtctatttt gagctttgct ttcatcttct agttacttcg atctctatgt gaagtcacat
    45301 tccagatata ggaattcaaa cagttgtaga agacaagaaa gccttgtaaa ataacttcta
    45361 atttatatat ttcctggttt ttaaaccaat cacagtggca aagaacccct ctttccagta
    45421 taaggtaaat attctttgga ctgtcttttt agaaatattc tattcagcta gcacaaatcc
    45481 agatgtccat tctgttcaaa acccaatttg atacttcgtg gtttcttgag acaagaaacc
    45541 agttttctgt gagaagttag tcctctcata gcaacctacc agcctgtctt tagaataaat
    45601 aacccctttc atttctagca acgtgccttt ttagcactgc aacataattg ccttgagttg
    45661 ggattagcat aacactgact ttccattttc tctttaaaga ggtcatctca ggaactttgg
    45721 aacacttgtc tcccagatgg gagaggctaa ttaacattcc tagtcagctc agaaactttg
    45781 gaaaagtcat gggacacttg ctggatgggg atgggggagg ctgattaaca ttcctcagac
    45841 cacaagaggg ggaacccacc tgcccttgag gaaggcccag agcaccttcg ggtgtaggat
    45901 gaccccaatg tattggatca ttaaaattcc tcttggtttt ttgcatcaat tcatgtctcc
    45961 acgtggttca ctcagggggt cccagtatgc tgaggctaaa aagagtctca taccttttta
    46021 tcagctatgt tcagcagtta tcaggagaca tgacaatact gttaatagca acattcctta
    46081 tccatctccc gaacatggaa tgctgcattt actggtacat cttcttatat tcagatacat
    46141 tctagttcac aatggatgaa aatcctaaca gcagagccca aatattatac aacatgtgaa
    46201 ctgtatgttt acccagagtt gggagtagta ctcatgcagc acatgaacta catacttacc
    46261 cacaatgtga ccactagttc tgcagaacca taaatctact tcctggtcct catctgtctg
    46321 gcccatattc tatgatgaat cagtttaata ataagctatg ttttctcagt ttgtgttctt
    46381 caggaaataa aaaaaagtat ttgtgtataa gctataattt ttataaatgc tcttgaacaa
    46441 aaaaatctta ccattggctt caagaaagga aaaagtaaaa tataagaagc aaaggaacat
    46501 tgtaatttta gacaaaatct tgtacatgta gctacatgct gtaagaaagc tctgaaaccc
    46561 catttgtgct gtcatttctt cctctcaaaa tgctccaaca aggcatggct catgttttta
    46621 acgccaaaga tttaagaagg agcattggtt tgggtttgag gctaacctag gctaaatagt
    46681 tagttctcag ctgctggtcc agcctggcct tggttatggt ggaatgacat ggttcccttt
    46741 ccttgatcag ggctaataga acatggtact ccatgaatgt tgatggatgc tctgggaatt
    46801 aaggcttgtt tgcataataa tgtacatatt ttacattcct cctcaaggag tgtcttccct
    46861 gttaaagtta atgactccat gataatcaaa gacaaagtct gggaagcaaa ggtgtggcta
    46921 ctaccccagc aaaatggtta acactgagac cttcaggaca accctaaagg ctgtggaaaa
    46981 gaactcttaa aacatgagtg aaatatataa tttctcagct atgtaaaata taaagattca
    47041 atatgaatta tatgagggaa ctcacaaatc taaaggaaca atagcaactg tgctttgagc
    47101 caacttgtca caagaagaat aagagagtag ataaagagat gtagggagta gcattccctg
    47161 gatattccac ccagctaagt tttttgtttg tgcttaacaa ggcagacaga ttcctgagtt
    47221 caagatcatc ctgggacagg aagaatttaa gtccaagccc aggcatagta gaaatggtaa
    47281 tttccatgca gaattccact cagttagatt atcacctctg cttgagaaag gcagacagat
    47341 ttctgaattt tttcctaatg tttaaaaaaa aagtgtgctt gctgtctcct aggaatcaag
    47401 caggggcctg gggtcacagg atgttgattc ataggataat caagaaagaa catggagtaa
    47461 atgactggat tgatatataa aataaagata aaaggctagg cttatgatct gcaagtgatg
    47521 agctatcaag agaattttta caatagcaag agggaattgc atagagaact atcatgaaca
    47581 aaacacaccc cttccctgag aacctttctc taagccaaag ctggtccttg gcactcagcc
    47641 atcctggggt aaaagtgata gcatgataca aagcaagcat tagaagaaaa cactgaggat
    47701 aatttaaaat atattgattg cattcattag tcattagcta ctctgggccg aaaagttcca
    47761 ggaaggcaaa agttggtttt tgtgggggaa aacaggtttt aagtacttga aaaaggtcct
    47821 atcgagataa acttaaaagg aaaacatcca tagcactatg gaaaaaggat ctgaaattac
    47881 ttaatcatgg tgtggatctg aggctaccta agagtgactg ggacacatta tctggaatta
    47941 gaagagttct catttcttca aggccttata tggccttcct accaacatcc ttatgcccag
    48001 accatgtacc tctcactgtc tccctctgtc attgtactcc atcatattaa ttccagtatt
    48061 tgggagattt aggaaggaga attactttga gtttgaggcc aacctgagtt acataatgag
    48121 ttctcagcca ttcgagggta aaagtgatag ctgaaaataa aacaaagaca acaagaacac
    48181 taacaaaaat accaaaccaa accagccaac cacaatcaac caaacagaaa cagaattttg
    48241 ggttcttgtc ctcaagattt tagcacaaaa ctcccattaa aatcaaccca aatgagatag
    48301 atttgatggc taccacttcc aaaattgtac accatcacct accaccctac cactatcacc
    48361 atggatacct tctaagttaa gtttccgtgc tccaatttgt ttttctttac aactactctt
    48421 accatatgtg tggtctacat catctggctc caggaggcca gtgagattat taataactgt
    48481 ttaaatgtag cttttcaagt aaagtatgtc atactgctac tgcccatttc agaatttatt
    48541 ttttccttag atggttgaaa acttatcttt ataaatactt ggaaaaatat ctgccttgtc
    48601 tcttttatct attatgttct ccacaaatac ctattgtctc tgatgaggcc tgtagccaga
    48661 attcatttat caatgaatta atcagcacac attggttact ttcagaaagt attatctcta
    48721 ctcttctagc acatttctct ttataatcca tagatgttgg ggattggttc taatgctttg
    48781 aattaatctg gcctcctaaa ttgggaaatc tgtgtgtcca aacactgaag gtccttgccc
    48841 ccagttgctt tttgattgat caataaagag ccaacaacca atggctggac aggtaggtta
    48901 agggggaaac ctttagattt acacaggcta gggaatggag aagaagaaaa aaaattgcca
    48961 tgtctttgag ggagatgaat catatttaga gctgcagaag aaaattcatc caatatgtag
    49021 gtggaaagga aaagcagccc tatgggagag gctgcccaca atgtaacagg acagcaaaga
    49081 tgaaacagat ttagaaggtg ttgacccaga agtactggag ggaaatgtat gctagtcagg
    49141 tagcatatta aattcaaggc atattaaaat taactgatgt gtgtgtgtgt gtgtgtgtgt
    49201 gtgtgtgtgt gtatgtatcc ttcattcact caactagata gctcttggtt gggtgagtgt
    49261 acgtgatcca ttgggagcat aaagttgttt agctaactac tgttacacat tgctgctaat
    49321 atctgagttg agaatatcaa catctaaggg caacaaatca accatgccag ggaaaaccaa
    49381 ttttctataa taatgctttg ctacaatctt tttctaccgc aatgaaggag acaacaggca
    49441 gaatattcat ttgtttgtta atcattgcct aataagtcac tgaacataat aatacatttg
    49501 gtaactactt ttcaggcttt cctataagtt cactgtcata ttttgcttca gtctgcgcat
    49561 ttttaagtgt tctgcagtgg tgtgctgggg gcatggatga gtaagttagt ctacatggtc
    49621 ctactttggc tatatcacag acaatacatt aataatttca cttgagaaga gataacttta
    49681 tcactatcat ttctacttaa aacatgagaa taatgttttt aaaaactcta ccagtaaatc
    49741 actgaaggaa actagtttat ttccaaaaat ttctaaattt agtgtaaaat gtgtgaataa
    49801 tcaaattata ggttttactc atttctattt cttgcctcaa actctaatta gtaaattagt
    49861 ctcttctacc tattgtgctt aaagtaattc ataatgcctc atataacatt gatatgttat
    49921 attaaatata ttcttatttc acataatata tacatatatg taaaatatat attttgtaaa
    49981 attatgtgat atataaatat atcacatata tacatataat atgtacattc atgtaatata
    50041 ttacatacat tgcatacatg taatatttat gatatattat gaaccatatc gtaaatgtta
    50101 taagaaacaa acacagagag aaagaggtta acttattcct ctaagttgta taatgccaaa
    50161 aattttcctg taaaatctac ttgcccaagg accaggtaaa ttcctggatt gctgggagtt
    50221 gtagttgtta taaaataaca aaatctcttg tcaaatgtgt cagcccacgg gtttgtcatt
    50281 ataaaacaaa ccttgcaaca tgtggctcag gatcattcct cctaagaaat tgcaaggaat
    50341 ggttctaacc aaagtccatc tcttaattat gatacagctt actttaaatt tggccaaaat
    50401 ggtagaatta atttttctct tgtgactgtc atggttaaca gttggtaaaa gattttgaat
    50461 ttattaagtg aaaattcaga tatgtaacaa ggaacaatag cactcttcta tagctaggca
    50521 tgttaaattg tttctatggt attatactct atgagtcagt tgaaggaatg gtacaaacag
    50581 ataataatgt gaactgaagc taaaaatgta gataactaaa agaatattgt gtaaagattt
    50641 attttatcta tgaaaaattt aataaatcta gattattttt ccttcctgaa atgtatttga
    50701 tgaactcgaa aaggttttga ggaggcagaa gacacagtcc attatttgca caaatgactg
    50761 aaattaaata tgcttcaata tcgtaaatgc ttataagaca gaggactaag ttttcagact
    50821 ttgcaagatt tttgtctcat tggcaaaaat aactggtttt gtgaatttaa cttttattgt
    50881 ccatattttt tcctgttcct caatcagaat ttcatttatc aaagatttag tctaacacat
    50941 ttgctcatgc tttaatataa ctaatttcta gctccaagat ttcatacaag aagagaacca
    51001 gtcttctact gtgcacccta actgtagcct gatgtgctat tgcatgattc acattgaaag
    51061 ccaaatgcaa ggttgtatta aagtcttaaa ccacacttgg ggatccatgt aattctttta
    51121 atttgttatg ctcagtacat gagaacacca ggagactgct agaaatcacg acaccataga
    51181 tgcaaacaca caagactctt ttatttgagt tcaaactcgg aatgcaactc cccctgcttg
    51241 gcagggtagg aatccaatac cctagtctag ggaattgagg tttatatatg gaaaatgcat
    51301 aagctcagga ttttgaaact tggtgtcgcc tgattgggtg aaggttaaaa gaatgctctt
    51361 tcaaaactga tagtgtttgt tcagccagca aagagggact gtaagactga caagccttag
    51421 ctgctggggg taccctccta cccacaatga accaaacaaa gtcagagata gatgcaaaag
    51481 caagaagagt ttattgttcc agtggactgg ggtcatcctg catccaaagg agaagtgaag
    51541 atcctaggga gcccattcga ccagttttta tacaaatttt gagggataga attcaggcaa
    51601 cagccactag gcacaaggtg attgtcagaa tagtatgtct tttaaactga ttggtcctta
    51661 aagaatgagg aagcaacggg ttgccttatc tgcaggggcc aatgatggat ccaccctgaa
    51721 aacagagtct acatgctttg ggcttccctt atctgtaggt gggcaacatc agcccttact
    51781 gtggtcttcc tgaggaatgt aatcatctgc tcccttccag atgggaggga tgcttatctg
    51841 ctccatgacc tttctttcac cagaggggag aggcctgtta gaattttcca aaggctctga
    51901 gctaacctct tcaggactat acatctggaa aaggagtttt tgacttagga agaagtgatt
    51961 catttcatta tcagtgacca gtgcattctt acaagctggc catagctgtc tgggaacact
    52021 tggctgtctc attctcatag cttaatagtg gggccttctc agtttaaggg aattaatttt
    52081 ctgccttctt caaagactgg agacatctgt ggggatgggg gctttggggg agtgctggct
    52141 gtttaactca gtgctaggac tcgggagtgc taaactcgac cctagggcta acgtggaggc
    52201 aagagtggac gcctgagtgg gctgcctttt gtctctttaa attaataggt aaagctaggg
    52261 gtcatcataa tgtaccattc taactcatca actataattt acaagcataa taatcttaat
    52321 aaaaccacta tacctctgtg gaaatgaata gatattaaat ttcacatgac agaacaatca
    52381 aaattagtaa gaattccttg aaataaactg ggaaaggagt ggttagtgtt gtcagtttga
    52441 tagcatttca aagcacttag aaggaagcaa gaacaactgt aaaaattgtt tacattgggt
    52501 tagcctcagg gcataattat gaaccagtgc tttggttagg ttaatttcaa tgaccaggcc
    52561 tccttgaaag acaacagcaa cttttctggg gacttggatg ctggattgta ttaaaaagaa
    52621 aaagatagct gactagtagc aggattgttt tcttttatct ggtgatagag gaaatgcaac
    52681 cagatgcctc cagctgctgc cacctgagtt gaagaaaact gcttcatgta cttgctttgt
    52741 tcaaggtgtt ttaaacatag caacaggaag aggaactgaa acagatagca agtaagtaat
    52801 aattactggc agagggagac tgggaggcat tctataattc ttcaaattaa tgaaagtact
    52861 gctgtgacct aaatgcatag ttgagcatta gagcagtata aaagttctct gtaaatgaat
    52921 taaaataagg acaatttgat atataataaa gagggtatca gtaatcattg tggcagtttc
    52981 tgccttttaa aaatagagat gttagtataa tttgataatc tttttaaaat atatgcatgt
    53041 ctacatattt tacacacaca catatatcac tagtacattc cttgttagtt ttaaactagt
    53101 gaatcataag tttaattaaa actgaaattt tacatacata agcacatatt aaaataaatt
    53161 cttctctgtg tagaatgtct ttatcagaaa tagtaaaatg ttgattagac tacataatat
    53221 tcatgataag tacattaaca tgagattttg gtcaaagtta taatatttct gacatatata
    53281 aatggaatca aggtcacaga gtaaaaggtt ccaggtaaga atgcatggtg cttcatttgg
    53341 agactataat tttctaacag tgataactag acaatttata atagtaaaaa tcagaaattc
    53401 actcagttaa tgtgagattt ttttttagca ttagatatca ataaagcttt cctttttaag
    53461 tagtagaaaa gcatgagcct tttagagtgg aaaactggag cacaatactt aacaatatga
    53521 caaagtcatt atcaggtcta atgaggtgaa atgacagcct gtgtctccta atgcatggaa
    53581 ctgaaaagga cataatagcc cttctgtgga accatttcca gatgtaaagc ctgaatggct
    53641 ggttataaaa tacaatgaga caaagccagc ttgaaagaca gtgtgaaatg gaaattggtc
    53701 tgtactactc aataatatta gtgccataca agaaggagac tcaaagaaca tatcctcaga
    53761 caagaaaaaa gaagttagaa taatgaaaca catgtctgta tttcactaat tctgaagtat
    53821 ataaataatt atacagtaaa atatttttcc ataaataaaa atgggacacc tgtttaaata
    53881 caaccttatt ataaaacagt aattttatat ggaaatcaaa tgttctgaag ttgagaattg
    53941 ttttgcagtc atccacagag ttttgatatg aggatgttta ctcattgttt ctgagtaaat
    54001 tgtaaaaaaa aaaagatgtt tttcttttaa ttagacccaa gtaattcatg taataatgca
    54061 aagaattagt gcacaggatt gcatcaagtt tttaggtttt aaaatgtctt tctagtttta
    54121 tttactttat gtgaataaga attttgcttg tgcaaaattt attcatttat gcttgtgcac
    54181 cacagttagt gcccagtacc accagaggtc agagaggaat gtggaatctg ctagaacctg
    54241 agttatagat gattgtgagc cactatctag atgttatgaa taaaatccag gtactctgct
    54301 atagcagcaa atgctcttac ctgctaagcc atctctctaa cctctaaatc atttttttta
    54361 aggtgtatga aaacaaagaa cagtgaataa ataaactagc aaactgataa ggacatcata
    54421 cctctttgat ggaaccaaaa aaataatctt tgctacctat tcttctgaca acgtattaat
    54481 atatatttac tagtcttaaa aacatcagag gaataaataa tataatcatt acttggacaa
    54541 atgaagggta aaatactttt aaaagaatac aaatacccaa aacatctgcc aaggtgcgca
    54601 aatcaatact gctctgacat tccatcttcc tttagctaga atggcaatca aaacatcaaa
    54661 cactcacttc tgacaaagat gtagagagaa agtcaagctg atgctgagca ggtgtgaata
    54721 aaaatgagtg cagttcccat ggaaaccacc atagagcttt ctcaagaaac taaagttaga
    54781 gctaccatat gctgcagctg cagataccaa tccctgctgt ctacatacat gaatcatcat
    54841 ggtagactta tattttagta tctgtggtta ccccagcttg tatcctcaca tgtaccccct
    54901 gaagtgctct gtggcttcta tgactagatc agacactaca caggcccata tcagtagctt
    54961 ttaggctgga tgtgcgtctt tgagaggaat gttcatcatt tactctgttt actcctttct
    55021 tgcattttca gacctgaaat ttgaatccca tgacaatttc cagtggggac tgaaaccttg
    55081 gccctgcaga ttctgctgct tgttcagggt ggggactggg aaaggttggg cagactccat
    55141 caggcaggta aatcatgggg gcttgcttta aagtcagtag ctttaaaaat gcagtcatgg
    55201 actaggtgtc caaaacagtg ctctagaagt cttcatttct agagactgat gtggccatgc
    55261 tgctgaccta tgggagatgc tcacagaatt gtgtacttag tatttcctaa agacagtatc
    55321 tagtcttgag gtttctgaag cttacccttg ctcatgtgtt cttagaaata aattgctcta
    55381 atgtgtgata actgagcatc tgaaaatgtt aagtattgag cacaccatag agttgtcagt
    55441 cagacacttg gggtagctat tcctttaagt aaaactatcc ccaggttctg ctcctaaaag
    55501 ttcataaaga agtagataag tttatgcttt ctaagtaata cttacgcata gcatgattta
    55561 tgatctgatg tgtttcataa ccttaaggca tcgggtagtt tatttagaaa atcagtaagc
    55621 agcgagtgtt ctcattattc ccaatgctaa tgccagtatt cactttactt agtcctttgc
    55681 aatctcaaaa ttgggtacaa gaatctcatc cttcttttaa catgataatc cagccatttt
    55741 gaaaggtaat tttaatgtaa tcttcaagaa gacatctata catttcaccc aaaatctaac
    55801 aacctgaaag tagtaaatgc aggaaaaatc ctaaatagca taggattact caccagagtg
    55861 atcatggatt ctgggatact gagaatagtt ttccaataga ctctatattt tatatcatat
    55921 aaaataaagt actcgaacca aggttttgat acaaaagaag gaagaaacat agtgaatcat
    55981 ccccatagtt acaggtgaaa aaagtcgtat gctaatggaa ttctgtcaaa caagatgggc
    56041 acattaacct ggtgtttgcc caagtagtgt gactctaatc agaaattaaa tgaaaagtaa
    56101 cacttgatgt tgcatttgac acatcaaacc atgtctgtat gcatgtatcc atatgtgtat
    56161 atatacatga aataaatgca tccatgaata tatagaccag attcatattg tccagccaag
    56221 cataaaaggg aatttgattt ccttgatacg cttatgaaga tcttccaaga agagcttcaa
    56281 cttagattca atagagacaa ctgaattaac aaagtcagag gagaaatgag atcataaaag
    56341 aggctggacc tctaccattt ctcctaagcc cacttaccca aattatccca actacagatt
    56401 catgcttttc tctttagtta caacttctga ttaatagtaa gtttgaaagg tttttatcct
    56461 tgataacatg tcagaatcag cacttatgga gcttcacaat catatattag aggtaattaa
    56521 attttaaaac attagttttt cataactcag gatcatatga aattaaattt tatattctat
    56581 tgtttctttt attatagatt atattacagg tcctatttat atttacctat taagagtttc
    56641 ttaaaacccc tgtgttctca taaaaaccac tgtcatgcta aatccatcag tttttctctc
    56701 atatgtgaag agagaataaa atgctaggaa aaaaacaata aataacttgt ttatatattt
    56761 ttctgttaag aattaaaatc agaagagcca ttattctaaa gttactgtag ttccctatga
    56821 aaagtaagct tccaaagata ttatagacat attcaaatat tgttaatatt actttaagca
    56881 aaatgttaca aatatttgtt tgtggttgat atgacaaata ttttaataaa aactaatgtt
    56941 tgaaaccact aattttagta gtattttaaa tgttcaatgt aaactttttt tacaaataat
    57001 atggattcaa actgtttaca gtattttcag acaagtttaa gtgtttacca aataataaag
    57061 tataatgcat gtttcattta taacattact aatacaatta gtactgtatt caaacataaa
    57121 acaaggagtt tcattgtgat cagaagaaat agcagaaaat gtattacaaa catcaattta
    57181 cattaacaac ttggtgaaaa aatgtcatct gaactatttt atccaattat gttttgatta
    57241 tatagcttgt gaaaataata ctaccatttt atgttcattg aatattttat ttaattctta
    57301 ttaaattata ataaaaatta attttatttc agttatcttt atatattctc aaaatattga
    57361 acttatttct tgcatattaa aaaataatag aataaataaa caattcatgg attagctcat
    57421 ggcaaatcat tgagttttta aaactgctta aggcgttccg ataacaaaag ttcattgttg
    57481 tctatgtttc cctgttactt tttactattc cagaagaagc aatctctcac tcaaatgagg
    57541 cagaatcaca atagacccaa tagcaacctt acaaaaatta tggtgtgtaa taacaaggat
    57601 gttttcacaa cataatttca gtaagaaaat catatgtatc ctcatatttt ctggtgtgac
    57661 aagaattgca aattcttcga atctgcacct gttatgtgag ccccatagag gtttgccagc
    57721 tgccccaaac taaaaactag ctgctgatat ttctttgtct agatgtctac tgacttctag
    57781 tttctagcat ctcctatgac actaatacat ctttcatgtc attttatttt attatttttc
    57841 tgcttaaact gtaccacttc tagtgtatca ttgccacagt actgctgggg gatttttatg
    57901 ctggctatat acaagtattc tgtggttcac ctttcattca agtacaaaat tgagggcact
    57961 aaaatataca ggaatctctg tctattaatt ttaattttaa actcctgttt atgcattaaa
    58021 gtaggatgtt tgttttttac tttagcaaac atagtatggt gttctttaac caactgcata
    58081 aacatttcct cctgtgatgc ttttagaaga gccattctgc ttaattgtac tttagtaccc
    58141 ttcagaaaac catattgtat aggtgtttgt cataagtact ggttaaaatc catgggtgag
    58201 agacttaaat atgaatgcca agtaaccatc tatttgtaaa ataattaaaa ctagatgtct
    58261 tctcatattc tatagtttta tttactttac atccaatagc tgccccttct ctagtcaatt
    58321 tccaccaccc acagtccctt ctcccatgcc cctttttcct ctgaaaggtt gcgagacccc
    58381 actggatatc cctcaaccct ggcacatcaa gtcactccac tagctaggct caaactctcc
    58441 cactgaggcc agacaaggca gactagttgg agaacatatc ctatagactg gcactagctt
    58501 tagagatagc tactgctcca gttggtgggg cattcacatg aagccagaac tgtgcatctg
    58561 ctgcataagt gcagcaggga taggggccat attgaatgat aggaaaaggt aaaagaaaaa
    58621 tgtcatttta ttttaattga acatttcaaa atatagaaaa aaatctacct ttttaatttg
    58681 aaattctgct taaaacattt catcgtataa atatatttta acatacaaag caatttaaca
    58741 agtaccatac acaatgctta gtgcttttta ttatgattat acataatata taatttaatc
    58801 cacaaaataa ctctttggca tagtcagtga ttatctctat ttttgtagat aatattatct
    58861 ctacttttgt aggtaaaata tttctcaaga tcccatacta attaaaatgt agacaaagct
    58921 tttatatcat gacaatttat gtttttatca ttattcagaa taacgagtat ttttgagatg
    58981 gtattaactt aatcatacat atgtgtactt ttcaagaaca tgcagtaatt aagcatagac
    59041 tgaccatgtg tattaaccca gaaaacatcc tgaaaccaaa cataattctc catttgggat
    59101 tttgaattta ataacaaggg acgatgaaca agtatccagt agttttctgg aactcatgtg
    59161 aaatggcata tgcagttcca tgtgtctgta attccacctc ctcgatattg agatgggaag
    59221 atgaaatagc agaattttca acacacagca taagagaaac agcaaggtga cagaatggtt
    59281 ctaactccat atgcatgatt atatggtagg aatgccccca tttcacacac acacacacac
    59341 acacacacac acacacacac acacacacag agagagagag agagagagag agagatgtat
    59401 gcaatataga aacacagaat ttataataaa aatggaacac acatagagac cagagctatg
    59461 tttaactaga atgtttcata taaataattt atttttcata aagtgggatt aatggaatta
    59521 tttaaatctt tacatggctg gttcatataa tataaaacag ttcttcatct atacataaac
    59581 aaattagatt tctcctaaaa cactaatata taagctattc gatatatctc ctccatttta
    59641 atctgtttac tgatatagca tcaaatatat ttttagattc tccactattt taactgtaat
    59701 gattctcatg ggctttagaa tatgtcagat acagcaagcc ctaattcttc tccacatgct
    59761 ctctctccta acctttcatc aaagtagaag tctcgctgag attttattct cctccatgtc
    59821 cactctctga ccctcaggtc agaaactgag gctcatattt ctttccctga aattctttca
    59881 tgcaccagtt tacggcttcc accttgagat gccattacca gtgactttga gttattatat
    59941 accaaattga aatgaatcag gaaacatccc cctcatcata tctcacaatt ccaaattcag
    60001 gtacaggccc tgatcaaatt ccccaacttg ccattaaagt tgaagttgaa catgaaccca
    60061 ggactgcttt aattcatagt acagagatcc atcatcactc tgcatttgga atcaagttaa
    60121 tctaaaaccc atgtctctat cggtgggctg tggtttatgc atccataaat aatgcagttc
    60181 tgaatttata tgtgaccagc ctttaagcct tgacttttaa cagaatagag tgatttttct
    60241 tgttcaaaac tgaaataaat ctgaatagga agaaatattt ttttagtatg tgttgcctat
    60301 ctttagtttt attttagtat cttatagaat gtagtagcat gtgcagtaca cagaaaaaaa
    60361 ttatagtaca cactggaaca gttttcataa attcaacaca caagaaaaca gtattaggat
    60421 acaaaagaga caaataaaag ctctgtatac aggtacatct ttcaattcat aaagctgttg
    60481 ctgaagcttg gattctaaca tgaggacttc taagagaatg ttgaaaaagg taagtagaat
    60541 ccttcccatg ttctttgtca gtatgcatac atcagcgaat gtgagtttga agctacagat
    60601 gcacctaaga tgtaacaata cattataaga agggatattt gtctctggcc cagactcctg
    60661 atgtagtgct tccaaagctc tcatttcctg agtgatctgg aagatacgag cattttttcc
    60721 atttttctat ttgttatttg attctggctt ctgataacag agcttctaat actcttaatt
    60781 tcctgagtta tgacggcaga agaatatttt caagagtgct cctaaagtct agagatagga
    60841 ctaatgattg tgttgaatat ttcttatacc aaaactttag aagatgggaa actaagtcat
    60901 gcctaaaacc atagatgctc agtcttatcc atcaacttca gagggcagag agattagcga
    60961 tgtggtaata atatgtgtgc cattattgta tagatgcatg accatatgat gcagtttgca
    61021 aactctagca ttggaagggg ttctgggtaa atgtgcaaga aggaaagagc ttctttgttc
    61081 cttctttctt gaatttatcc tttggaaatt ttattcaata ttttttatca tactttttct
    61141 ccattgctct tagaaccatt tcccccctcc ctatgcatca aagttcatgg actttatctc
    61201 tattttcaaa gaaagaaaga atgaaagcca ggcagagaga gagagagaga gagagagaga
    61261 gagagagaga gagagagaga gaggagaaag aaagaaggaa ggaaggaagg aaggaaggaa
    61321 ggaagaaaga nnnnnnnnnn nnnnnnnnnn nnnnnnnnnn nnnnnnnnnn nnnnnnnnnn
    61381 nnnnnnnnnn nnnnnnnnnn nnnnnnnnnn nnnnnnnnnn nnnnnnnnnn aataaataaa
    61441 taaatgtaag taaaggcttt tctgagttct atgaacagtt gtaactagta cctgaacatg
    61501 aggaaaggct atgtgagccc ttgatttaaa gcgtctgttg gaatcacagt gactagctag
    61561 tatttgtgat tggactttta aagtggtagt gttgagcatc taaacgagag atcttccctg
    61621 tctccaggaa attaggttga atgctgagca tcaagttggt atctgcaggg tttcagaatt
    61681 gcttgttttg tgggtggaag ctgggaaaaa aactacatat atggtcagat tacgtcatag
    61741 attacacttt aacatagctt ctcctctaca gtctagcaag ttccacagga ttcaacagca
    61801 tctgtcagac taagacaaat tacctttcta agctttatag gccatgcaaa ccacagccat
    61861 gtcagaaaag gcacgatact cctgatcagc acgcacaact ggcatgcttt ttgaatcttc
    61921 taacacaagg aggaatcaat ttttacaaca caataataaa tttagttaga cagtgtcagc
    61981 aatatggaac tcatattgaa taaatatatt agacaggtca ctcatgcctg ggaagcagat
    62041 aaacggaaga tttgcaattt ccttctgctc ctccaaatcc aatccaaccc agtccaaacc
    62101 ttgcccaaat gcctccagta gccttctttc ctccctgcac ccatctccag tggatctcaa
    62161 agatctttgc ctcgtaacct tttttttttt tcaagccctt attttacccc agctcccaac
    62221 tctaacagac gctctctcgg gcaccctgat tagtctggcc agaaaagcag gtagtctaat
    62281 tgcagatctt ccttttttca tctccttatc catttatccc tctaatctca tctgcagtgc
    62341 tacagcagaa cacccgctgc aacctccacc agcctctcat atccacttct catagatcat
    62401 acagatcctc ccctcccaca ttccttcttc ctagtaattg ctttgtctca tcccccagct
    62461 caacagccat tgtctgggag ctcacagggc actctgggca gggatgcaag caggctaact
    62521 gcagatcttc acaactcctt cagttcttcc aagtccaatt tccctagtct caactccaac
    62581 tatgagacag tcgtcctcct aaggcattca ctcattcttt gtctccattc gcaacaggct
    62641 aacttagcag atcccagtgg aacacccttt tttcctccat cctgtgaacc cccttagctc
    62701 ctcaccaccc cttcttcatt ttttagtgtc agttctcagt attaaaaaac acattttacc
    62761 tcaaactccc agtacctaca actatcagga accccaaaga aatttctacc aggaaataca
    62821 tcaccaaaag actatcgtaa gatctagaga gaaaacagaa atcaaggaat gaaacacaaa
    62881 gaccagataa cacctagaat tacaatctac ccaaattcag attcatagat tccatcttaa
    62941 aaacacaaat aacaacaggc aggacaatat gttttcacta gagccaaaaa acccaaaaac
    63001 agcagaccat aaatattcca atataactga agcataagaa aaagaccata aaactgcctt
    63061 tatgagtatg atagaagtcc ttatagaaaa aatacagaaa tcccttagaa taattcatga
    63121 aaatacatac agtaaaagga aatacataaa acaactcaag acctaaaatc aacgagtgga
    63181 tgtataatca atatggaaaa cacaaataga ggaagagagg aagatatgga aatgaaaaat
    63241 ttagaaattc aataggaacc acaggagtaa gcttcgccaa cagaatataa gagacagagg
    63301 agagaatctt ggacacagaa tatgaaatag gagaaatgga tatcctagac aaaaatatta
    63361 aatataaagt actcctggca taaagaatgc aggagatctg ggacattgca aaaagatcaa
    63421 atctatgaat aatagacaaa gaggaaggaa gcgacactga gatcaaagac acagaaaaat
    63481 tttcaacaaa atcatagaag aaaatttcag taagctaaaa gagaagatgc ctgtcaatgt
    63541 acaagaatct aacaagacac gaaatgaacg aacagaaaaa aaaaaatccc tggacacaaa
    63601 ataataaaat cactagagat aaagaacaaa aatagattaa aagctgaaga ggataaagac
    63661 taaatagtat ataaagaagg atctattaga attacagtct aaaagccaaa agggcctgga
    63721 cagatatgtt acagacacta agagaacaca aatgccagca tagaccagta tgcacaggaa
    63781 aacgttcttt cttttacttt cacttcattt ttaaggtgtc atatttattt ctatttgttt
    63841 tcattaattc attaatttat ttattcattt tacatctcga tcaaaacttg cctccttcct
    63901 ctccttccag gtctaccctg aaaaagaaaa aagcaaaaaa acaatacctt tatacctttt
    63961 ctctttcttc ttagagaaaa ggtagttatc cttgggtacc aacctgccct ggcacatcaa
    64021 gttgcagcag actaaacacc tcctctccta ctgaggccaa ccaaggcacc ccagctaagg
    64081 aaaagaaatc taatggcagg aacacaatca gagacagccc cctccctatt tcaattgtta
    64141 ggagacctac atgaagacca agctgcacat ctgctacata agtgtatgag gcctagatcc
    64201 atcccatgca tgctctttga ttggggggtt agcatctggg tgccaccatg ggccctggat
    64261 agatgattct gtatgtcttc ttgtagtgtc cttgaacaca agagttccct cagtcttttc
    64321 ccctctcttt caaaagactc cccgagctcc acctaatttt tgggtgtagt tctccatatc
    64381 ttttcaatca gcatctgatg tagcctctca gaagacagtt atgcaagact catgtctgaa
    64441 agaatagtag agtatcatta atagtatctg aaattggctc tctcccatag gctgagtctc
    64501 aagttgggcc agtcatttgt tggccgttcc ctcaatctct gctccatctt tacacctgta
    64561 tatattataa gcagaacaaa ttgtggtttg aaggttttgt gggtgggtta gtgtaaacct
    64621 ccctcctttg gcaacaggaa gcggccactt cagtatccat atctccacct gctatgagtc
    64681 tcagttaggg taagcaccat atcctcttag gaacatctcc catggcccag aaatgccccc
    64741 gcctgacaaa cttgatcaac acccaaattc tcctcaccta tccccctccc atctagttcc
    64801 ttccctcgat ccacctctga tatgtatttt acttcctctt ctatgtgaga ttcaagtatc
    64861 ctcctttggg ccctcattat ttaacttttt cggtctgtgg attgttgcat agttatcctg
    64921 tactttgtag ctaatgctca cgttttttct tttgtattta tttacaattc aaatgttatc
    64981 cccttttcca gtttcccatc tgcaagaccc ttatcccaac cccccttacc ctgcttctat
    65041 gagggtgctt ccctacctac ccacctaccc ctgtctctct gccctaacat tcctctacac
    65101 tggggcatca agccttcaaa ggaacaagag cctcccctcc cattgatacc agataaggac
    65161 ccttcagctc cttcagtctt tcccctaact tctccattgt ggtcctggtg ctcagtctga
    65221 tggttggctg agagcatcct catctgtatt ggtcagggtc tagcagagcc tctcaagtga
    65281 cagctgtatc aggctcctgt cagcaaccat ttcttggcat cagcaatagt gtctgggggt
    65341 ttggtgtctg catgtgtgat ggatccccag gtgggccagt ctctggatag tctttccttc
    65401 tgtctcaact ccactctttg tctctgtatt tcttttagac aagagcaatt ctgagttaaa
    65461 attattgaga tgggtggcta tccccatccc tcaactgggg gccatgcctg acttctggat
    65521 atggtctcaa caggttgtcc cttactgttg tggaatattt cagctaaagt gttccctgtg
    65581 gggttctgag aggctcttgc tttcttggca tctgggactt ctggttgcta cccccagttc
    65641 cccatcccca attgctataa acctctattc aatttcctga ttctctgtac atctgctcca
    65701 tcttctccca aacctgattc ttcccctctc ttaccctccc cctcttctct tcttcctaag
    65761 tcccgtctac cctctacttt ccctgattat tttgtttccc cttctaagta tgactgaagc
    65821 atccactctt tgatttttct tactcattaa catcatgtgg tctgtaagtt gtaccatcgg
    65881 tattccaagc tctttgccta atatcctctt atcagtgagc acataccatg tgtattcttt
    65941 tgtgacttag ttacctcact caggattata ttttttagat ccaaccattt gcctgcaaat
    66001 ttcatgaagt cattgttttt aatagttgag taatactcca ttgtgtaaat gtacattttt
    66061 tgtacccatt cttcttttga aggacatctg ggttctttcc agcttctggc tattaaaaat
    66121 atggctgcta tgaacatagt ggagcatgtg tccttattac atgttggaac atcttctggg
    66181 tatatgccca ggagtggtat gtctgggtcc tcaggtagta ctatgtccag ttttctgaag
    66241 aacccccaga ctgatatcca gaatggttgt accagcttgc aatcttacca gcaatggagg
    66301 aatgttcctc tttctccaca tgcttgccaa catctgttgt cacctgagtt tttaacctta
    66361 gccattctga ctggtgtgag gtagaatctc ttggttgttt tgatttccat ttccctgatg
    66421 actaaggatg ttgaacattt cttttgatgc ttcttggcca ttcaatatta ctcagttgag
    66481 aactgtctgt ttagctctgt tcccagtttt taatagagtt atttggttct ctggagtcta
    66541 acttcttgag tgtgggaaaa agtctgcggt ggtgtcccag agactttcca tgccggcggg
    66601 tcccatatac atgaaaatgt ctaagattcc aaaagggttt attttcatca cagatggtag
    66661 atagatctgg atgaaactca ggacagacct gagttaatag ggaggaaaaa gggggaaggg
    66721 tctgaggaag aatgcttaat ctgctccacc ctctggcctt cattagtatg taaatctctc
    66781 tagggcctga ggcctgtagt catgccctct acctgtgcat tttgggaggg gctgtaatgg
    66841 cctacgtgaa tggacaatgt aggtccatgg agattagact gcatgtcagt accctgggtt
    66901 ctggggatgt ggctgaacac ctgctgtttc ttccttggag tctcgggatt ccaggtccaa
    66961 gaaccaagat acccttatga agtcccacac ttgagttctt tgtatatatt ggatatcagt
    67021 cctctattgg atgtaggaat ggtaaaaatc tttttctaat cctttggttt ctatttaatc
    67081 ctgttgacag tgtctttgcc ttacagaagc tttacaattt tatgaggtcc tatttgtcta
    67141 ttgttgatct aagagcatag gctactggtg ttctgttcag gaaatttccc cctgtggtca
    67201 tgtttgaggc ttttcttcac tttctcttct attagattca gtgtatctgg ttttatgtgg
    67261 aggtccttga tgcacttgga cttgagttct gtacaaggaa ataagaatag attgattttt
    67321 attcttctat atgctgaccg cttgttgaac cagcactgtt tgttgaaaat gctgtctttt
    67381 atccactgga tggttttagc tcctttgtca aagatcaatt gaccatagtt gtgtaggttc
    67441 atttctggct cttcactttt atctgactgt tctacctgcc tgtcactgta ccaataccat
    67501 gcagttttta tatcactatt gctctgtagt acagctttaa gatcagggat ggtggtaatt
    67561 cctccagata ttcttttatt atttttgcta ttttattatt ttattatttt tgaataattt
    67621 ttgttaccct gggctttttg ttatactaaa tgtatttgca aattgttctt tctaactcta
    67681 tgaagaaatg agttggaatt ttgatgggga ctgcattgaa cctgtagatt gcttttttca
    67741 ggatcacaat ttttacaata tcaatcctgc caatccatga cgatgggaga tctttcaatt
    67801 ttctcaagtc tctttgtctc tgttttcttt cttcagagac ttaaaattct tgttgtacag
    67861 atcttgttta attagaatca caccaagata ttttatattg tttgtgacta tggtgaaggg
    67921 tgtcatttcc ctaatttctt tctcagcctg gctgtccttt gagcatagga aggctactga
    67981 gttaatttta tatccagcta actttcctga agatgtttat cagctatagg agttttctgg
    68041 tgtaactttt gatgtcactt aagtatacta ccatatcatc tgcagatagt aatattttga
    68101 attcttcctt tccaatttgt atccctttga cctccttttg ttgtttaatt gctttagcta
    68161 gaactttaag tactatatga aataaacaat gagagagtgg gcagcatttt ctagtccctg
    68221 attttagtgg gattggttca agtttctctt catttagttt gaaggtggct actggtttgc
    68281 tgtatattcc ttttattata cttaggtatt ggccttgaat tcctgatctg caagactttt
    68341 aacatgaaga aatgttgaat tttgttaaat gacttttcaa catctaatga aatgatcatg
    68401 tgtgtttttc tttgaatttg tctatgtagt ggattacact gatggatttc catatattga
    68461 accatcccag aatctctgag atgaagcctc tttgattctg atgaatgatt gttttgatgt
    68521 gttcttggat tcggtttgca tgaattttat tgagtatttt tacattaata tttgtaaaag
    68581 aatttgttct gaagttctct ttctttgttg gatctttctg tggttttggt atcaatgtaa
    68641 ctgtgatttc atagaaaaaa atgtgtaatg tttcttctgt ttctattttg tgaatagttt
    68701 gaagagtatt ggtattaggt cttctttgat ggtgtgatag aattctgaac taaaaattct
    68761 ggcctttttt tggttgggag acttttaatg actgcttcta tttctttatg ggttatggga
    68821 atgtttaaat ggtttatctg atcctgattt aactttagta cctgatatct gtctagaaaa
    68881 ttgtcgattt catccagatt tttcagtttt gttgagtata ggcttttgta gaaggatcta
    68941 atgatttatt gaatttcctc actttctgtt gttaaatctc cccctttctc attactgact
    69001 ttgttaattt ggatattatc tatgtgttct ctggtttgtc tggctaaagg attatgtatc
    69061 ttgttgattt cctcaaagaa ccagctactg gttttgttga ttctttgtat agttcttttt
    69121 gtttccactt ggttcatttc agccctgatt ttgattattt cctgccattt actcctcttg
    69181 agtgtattag cttcttttaa ttctagagct gtcagatact ctgttaaggt gttagtgtat
    69241 gttctctcca gtttcttttt tggaggcatt cagagctata aatcctttta gcattgcttt
    69301 cattgtgtct cataattttg ggtttgttgt accttcatgt tcattcaatt ttatataaag
    69361 tctttaattt ctttcttcgt tccttccttg accaaattat cattgagtag agtgttgttt
    69421 agcttccagc gtatgtgagc tttctgttgt ttttcttgtt attgaagagc agtcttagtc
    69481 catggtggtc tgataggatg catgggatta tatcaatctt cctgatctgt tgaggcctat
    69541 tgattaaata gtcaattttg gagatgatac catgaggtgt ttaaaaggta tattctttcg
    69601 ttttaggatg aaatgttctg tagatatctg ttatatctat ttggtccata acttctgtta
    69661 gtttcactgt gtgtctgttt agtttctgtt tccatgatct gtccattgat gagagaagga
    69721 tgttgaagtc tcccactatt actgtgtgag gtacaatgtg tgctttgagt attagtaaag
    69781 tttcttttat gaacatgggt gcccttgtgt gtgaagcata gatgttcaga attgagagtt
    69841 cgtcttggaa gatgtttttt tttttgatga gtataaagtg tccttccttt tttttttttg
    69901 ataactattg gctgaatccc aattttattc aatattagaa tgtctactcc agcttgtttc
    69961 ttgggaccat ttgtttgtaa aatatttttc cagcttgtta ctcagaggta atgtctgtct
    70021 ttgtcactga ggtacatttc ttgtatgcag caaagttctg ggtcctgttt acatatccag
    70081 tatgttagtc tgtcttttta ttggggaatt gagtcctttg atgttaagag atattaaaga
    70141 atagtgctca tttctgactg ttatttgtgc tgttagaggt ggaattttgt ttttgtggct
    70201 atcttctttt ggatttattg acagaagatt gcattcttgc tttttttatg atgtagtttc
    70261 cctccttggg ttggagtgtt acatctattg tcctttataa ggctggattt gtggagcgat
    70321 attgtgtaaa tttgtttttg tcatggaata tcttggtttc tccatctatc tcaattgaga
    70381 gttttgctgg gtatagtagt ctgggctggt atttgtgttc ccttagagtc tgtatgactt
    70441 ctgccgacta tcttcttgct ttcatagtct ctgttacagt tctgataggt ctgcccttat
    70501 atgttacttg accttttttc cttactgctt ttgatattct ttctttgttt tgtgtgtttg
    70561 atgttttgat tattaagtga caagaggaat ttattttctg gtccaatcta tttggcattc
    70621 tataagctta tatttataag ctctttcttt atgataggga cattttcttc tataattttg
    70681 ttgaagacat ttactagcct ttccatttgg taatctttgc tcccttctat acctattatc
    70741 cttaagcttg gtcttctcac tgtgtcctag atttcctgga cgttttgggt taggactttt
    70801 tgcatgttgt attttctttg actgttctgt cacttttttt ctattgtatt ttctgcatcc
    70861 gagattctct cttctatctc ttgtattctg ttggtgatgc ttgtatccat gagtcctgat
    70921 ctcttttcca ggttttctag aaaagagatt gtgtcccttt gtaaattctt aattgtttct
    70981 acttccattt ttagatccct gatggtttta tccaattcct tcacctgttt gtttgtgttt
    71041 tcctgtaact ctttaaggga tttttgtatt tctttttaag ggcttctagc tgtttacctg
    71101 tgttctccta taagttattt atttccatct taaagtcctc tatcatcatc ataagatgtg
    71161 attttaaatc agagtttgat tttctagagt gttggggtat ccagggcttg ctgtgatggg
    71221 agaactgggt tatgttgatg ccaagtagcc tttgtttctg ttgcttatat tcttgccctt
    71281 gtctctcacc atctggttat ctctggtttt agctggtctt gctgtctctg gctttgcctt
    71341 gtccttcttg aaagcctgtg tgtcaggact cctagtacac cagttcccat gggaagaatt
    71401 caggtatttt gagctacagt acagttctcc tagacacaga tggaaactgg aagaatcctg
    71461 tccctgtctg ttccttggtt catttgtcct gatggctctg ggcaagtccg acttgggcca
    71521 gacatttgac cagaaatggt tgtctaactt gtgctctcag gtgtgtcagc actcttggga
    71581 gatcaactct cttcaagtgg gaattagata tagagagcca tggcacaggg taagatctag
    71641 gttcagatgt taaccagaag gatcttgtct caagcttctc ctcggttcct gtgtcctgag
    71701 ggctctggga gtttccttct tagggcagat atttgagcag aagtggtagt cttacatgtg
    71761 ctctcagttg tgtcagcatt cctgggatac cagctctctc attgctggat ttgtatatgg
    71821 ggagctgtgg cacagggaca gctccagggc acagatagaa acatactaat gcccacttat
    71881 gagtgagcac atactatgca tatttttgtg ggtctaggtt acctcattca ggatggtagt
    71941 ttttacttcc acccatttgg ttgcaaactt catgatgtca ttgttttaat agaggagtgt
    72001 gatttcagtg tgtaaatgta ccatattgtc ttcatccatt cttcaattga aagacaatga
    72061 gattgatttt attttctggc aattacaaat gaaactgctg tgaacatagt tgagtaagtg
    72121 tcttcctggg ataggtatat gccgagtagt agtatagctg ggtcttgaaa tagaactatc
    72181 ccaaattttc atagaacctt ccaaattgat ttttttattt gttttatttt atttttattg
    72241 gatattttat ttatttacat ttcagttgtt attccctttc tcctttttcc tcaaccccat
    72301 aaaccctcta ttccatccct cctcctcttt tttgctttta taccatttta atttcatgca
    72361 cgagttaagg tcagttctag gttgaggaac tggcaatata atagatgcaa ataatcaagg
    72421 aatgagcaag acatatatcc tacaagtgtc tttaaacttt tttcaaatta gattgactat
    72481 cattataaat tttagaacta acatgattcc aatggtattt ggcatgacac ttgtgttggc
    72541 tccttactct taaactctga acctccttcc aataatttga ataggataaa gatcatcaat
    72601 ccattgttcc aaatgcttat ataaatcctc ttgtatactc aacacattag taacattttt
    72661 ttttgctagc accattgctt ctgcaattgc tttcacgcaa gaagttaaga aagctacttt
    72721 tgttgatcat ttagccaaat tgatttctaa agtagttgta catatatgca ctccaccaac
    72781 aatggaagag cattccttgc tccatattct ctccaaaatg tgctattact tgagtttttg
    72841 accttagtca ttctgatcaa tgtaagatgg aacctcagtg tcattttgat gtgcattttc
    72901 ctgatgacta aagatattaa gtgctttttt tgccatcaga gatttctctg tttagaattc
    72961 tgtgtttagt tctgtacctc aattttaatt tggttatttg ggttgttgct gtctaattac
    73021 ttgagttgtt tacatatttt agatgttagt cctctgtcgg aaatagggct agtgaagata
    73081 ttttcccatt ctgtaggctg ttattttgtc ctattgatgg tgtattttgc ctttcaaaag
    73141 ctttttggtt tcatgtggtc ttatttaatc attgttgctg ttagtgcctg atcaatgagt
    73201 gttcagttga aagttgtccc tgtgccaatg tggttaaagt atttccttgc tttttcttct
    73261 ataagattta gtgtatcccc ttttgttttg agttctttca cccatttgaa catgagattt
    73321 gtgcagggtg atagatatgg atctatttgc atttatctga atgcaggcac ccagttagac
    73381 cagcacaatt tgttgaagat gatttctggt ttccattggt tttggattct tcataccaaa
    73441 aaatcacgag tccattctcc tgctgcctct cttctcacct tcatcatacc tgagattcct
    73501 gaaatataga ggtatgcttc cattcctcta ctctccttcc ctgctctctg aaccctctgg
    73561 gccaaggcag gtgccataag gagcttgcta tctcagagga acctctattc ttctgctact
    73621 tctccaccca ccttcttcag acctcagggt cttgaaccat atagaactac atgtccagaa
    73681 ccttctggac ataggatacc cataaaacag gtgccacaca aggaccatca agtttcactc
    73741 cctcccaata caaggagaac atgcagggac caaaaccata cggatagcta aaggccctcg
    73801 aatgtacaca atcaacaaaa gccagggcaa tgtgacactt ccaaagcaca gctatcctac
    73861 tacatcaagc tatggatatc ctaactcaac tgacttgcag gaaaatgact ttaaaaccaa
    73921 ttttacaaag acgaataaat cacttaaaga aataaaaaaa aataggtaga agtctttaaa
    73981 gaggaaagaa ataaattcct taaagatata caggaaaata caattaaata agagtggaaa
    74041 taaataaaac tgttcaagac ctgagagttg aaatagaagc aataaagaaa acacaaactg
    74101 aggaaatcct ggagatgaaa acctaggaaa gagaacagga acaacagatg taagcattac
    74161 caacagaata aagaaacaga agacagaatc tcaggcatag aagatgcaat aaaagaaatt
    74221 tattcatcag tcaaaaagat atctaaacaa tttcagatgc ataatatcta ggaaatctag
    74281 gataccataa aaagacctaa gctaagaata ataggaatag aaggtgagga gttccatctc
    74341 caaggcccag aatatatttt caacaaaatt atacaagaaa aatttcccaa cctaatgaaa
    74401 gagatgccta taagtatata attagatttg ataagaaaag caaattttcc taccacataa
    74461 taaaatttaa aatctccatg gagttgtttg cattctaatg ctaattacat tttctctcaa
    74521 aagggttttc acaataacat ctgtacttag ctcctgcgaa cctgtcccca gttagttctg
    74581 attggaaaat aaagatgcaa acagccaata gctggagagg acagacagag gaaagagttt
    74641 tggattcctg ggctggggac ccagaggaga ctggaagaag gtgatctgcc atgccaggag
    74701 agtgtgaagg agatctgcca tgcctgagaa gagggcatga cagggaggca tagcttccac
    74761 gtgaaggaga tgcaagatct ctacccagaa ggcagcccaa ctgagtctag gccagccaag
    74821 atagaatata aaattgtaag tgataattgg agactaacta catgaaggtt aagcagtagc
    74881 ccacctatcg tgctgtttaa ggcatattaa tatataaagg ctgtgtatat gtcttttgtt
    74941 tgggaacata gagcattgcg gtgagtagca aacccaccaa aggaatattt tattaatatt
    75001 taattttcca tatacagaac aaaggaagaa tattaaaatt ggcaaagcac aaaggccaga
    75061 taacatataa agtcagattt atcacaatta catctgactt ctcaacagag actctaaaag
    75121 ctaaatggaa ctggacagat atcttgcaac ctctaaaaag tcacagatgc aaatctagac
    75181 tactataccc agcaaaactc tcaatcaaca tagatagata aaacaagata tttctagaca
    75241 agtctgaact caaacaatat ctatccaaaa atccagccat acaaaaaata ctggaaggaa
    75301 agtcccaacc caagaaggat aagtacatcc aagaaaacaa acaaaaaaaa taaataaata
    75361 aataagtaat tccataccag caaagacaag gagagcacac tcctcttcca tgtacacaca
    75421 ccaccaacat caaaattaca gaaataacac acactggtca tcaatatctc tcgacatcaa
    75481 tgtactcaat tcctgaatta aaagacacag gataacaaaa tgaataaaaa tacaggagac
    75541 atcattctgc tgcatataag aaacacactt cagccataaa gctagacatt tcatcagagt
    75601 aaagggcagg aaaagagttt tcctagtaaa cagacccaag aagcaagcta tagtagccat
    75661 tctaatgtct agtaagatag actttcaata aaaattagtc aaaagagtca gagaaggaca
    75721 ctttatactc atcaaaggaa caatcttcaa agattatttc tcaaatctga tcatctatgt
    75781 cccaaacaca agggcaccca catttgtaaa agaaatattg ctgaagatta attcacacac
    75841 tataccacac acattagtag tgggagactt caacactttc accaattgac aagacatcca
    75901 gataaaaact aaacagagaa ataaagaaac aaagagatat gatgaatcaa atggacctaa
    75961 cagacagcta tagaatattt tacctaaaca caaaagaata taccttaatc tcaatacctc
    76021 atgaattttt ctctaaattt gaccatattt caagaaaatt aaaataatcc tctttgtctt
    76081 accacaccac catgaattaa agctggagtt taagaacaac aaaaacactg gaaatcctat
    76141 aaagaaatta aagacattct aggattgaat ggaaatgaag gctcaacatg cccaaattta
    76201 cgagactcaa tgagagcagt gctaagagga aagttcatag cactaagtga ctccataaat
    76261 aaactagaaa tttctcatat caacaattta aaagttcacc tgaaagctat aaaaataaga
    76321 agcaagctca acaaagaaca gtagaaggca ggaaataatc aaaattagta aataatcaga
    76381 cagttagaaa caaaaagaac aatgcaatga atgaaggaaa ccaagagcta gttctttgag
    76441 aaaatcaaaa tagagaaacc cttagccaaa ctaacaaaga gacagagaaa cagtatctaa
    76501 atattcaaaa tcagtaataa aaagggaaac ataacaactg acactgaaga caaaggatta
    76561 ttaggtcata gttcaaagat tatattccac aaatttggaa tattagggaa atggatgact
    76621 tataagaaag ataatatttc ccaaacttaa atcaagatca agcaaactat ttaaacagcc
    76681 ccataacccc taaagaaata gaagcagtta ttaaaagttt gccaacaaag acaggtccag
    76741 gggcaggtgg ttttagtgca gaattttatc agacattcaa agaagagata atacaaatac
    76801 ccctcgaagt attccataaa atagaaacag aagaaacact gccaaactca ttctgtcagg
    76861 ccacagtcag cctgatacct aaacacaaag actaaacaaa gaaagagaac tgcagactta
    76921 tttcttttat gagcatggat gcaaaacacc caataaaata ctctcaaaca aaatccagga
    76981 tcaatcaaaa gaaattatcc ataaatatca tatagacttc accccaggga tacagggata
    77041 cttaaaattt tgaaaattga taatcattat ccaccatata aacaaactga aaggaaaaaa
    77101 gtcagatgat taactcatta gacactgata aatcctttga tagaattcaa actcccacca
    77161 tgttaaaagt tttagagaaa tcatggatat ggggcatata actaaacata ataaaataaa
    77221 tatataccaa ccaatgtcat actaaatgaa gagaaacata aagcatacca ctaaaattag
    77281 aaacaagaca aggcttccca ttctctcctg aatttctaga cagagcaatg ggacaattaa
    77341 agaagataaa gtggatacaa atcagaaaga aagaagtact actatttgca gataatatga
    77401 tagtatacat atgtggccac aaaaattcta tcagagaact cctacagctg ataaacagct
    77461 tcagtaaagt gaccagatac aaaattaact caaagaaata agtacccctc ctttatacaa
    77521 atgataaatg ggaagagaaa gaaattaggg aaacaacacc ctttacagta gtcataaata
    77581 atacaaaata tcttcatgta aatataacca aggaagtgaa agatctatat gacaagaact
    77641 tctagtccct aaagaaacaa attgaaaaag atatcagaag atggaaagat ctttcatgct
    77701 catggatagg taggattaac atagtgaaaa agatcatctt attgaaacca atctaaatac
    77761 ttaatgaaat ccccaccaaa attcaaacac atttattcat agaccttgaa agagtaattc
    77821 tcaaatttat atgaaaaaac aaaaaaatcc ctcaaaaccc caacaacaac aaaaacaaaa
    77881 caaaaaaaga acaaacaaat aaatatcagt gtagccaagt aaatcttaaa caataaaaga
    77941 actttaggag gaatcataat ctctgatctc aaactgtact accgagcaac agtgatacaa
    78001 tagtaataaa aactgcatgg tactggttta gaaacagata tgttgatcaa tggaataaaa
    78061 ttgaagaccc agaaataaac caacacaact atggatgttt gatttttgat aaagtagcca
    78121 aatgatccaa tggaaaaata aaaacatctt caaaaaatgc tgctagacaa actggatgtg
    78181 tacacgtaga agaatgaaaa tagatccata tttatcaccc tgcataaaat tcaagtccaa
    78241 gtggaccaag gacttcaaca taaaactgga ttcactaaat ctgatagagt gactagagac
    78301 agtttcctga acataacacc aatggataag ggtctaaaat taacaattaa taaatgggac
    78361 ctcatgaaac taaagtttct gtaaggccaa gggcactgtc aaaaaggcaa tagagcagtc
    78421 taaagatggg agaatcatct tcactaacct tatatcttac agagggctta tatccaaaat
    78481 ttataaagaa tgcatgaatt ttacaggaaa aatggatgga acttgagagt atcgtcttga
    78541 atgaggccca aaagtcatac gtggtatgta ctcacttata aaattggata ttagtcataa
    78601 tatacaggta ctgagctata ctccacagtc acaaagaagc taaataagat ggaaggacca
    78661 agttaagaag ctagagtctc acttagaagg gagaattaaa tagtcataag aggcagacag
    78721 agagagggaa ctgtgaagga gttgacatgg gaaggggaat gtggagctca ggatcaggtg
    78781 tggggaaaga cagagagatg gctagattgc catggaaaag gaaatctgca actgactggg
    78841 gcaggctgag gtgttgggaa ccatcttcag gatgagacag acctggtata agggaggcac
    78901 tcaagaatca acgtgagtga ccatagctgt gcctatcaac actggggata tggaacttga
    78961 aaaggctact tcctgtcacc aggcaaaaac cccagtggaa caatagaaac accaactcag
    79021 tcagaaactt tcaactcaaa cttttcctgt gtacaagaaa tgcatggaag gagaatggag
    79081 cagagacaat ggccaaccaa taaccagccc aaattgagac ccatcccatg ggcaagtacc
    79141 aatctctaaa actatttttt ttttcgatgt acagacaagt gcctttaatg aactcagttg
    79201 tattaaagag acagaacata tattaacttg tgatgaaata ggaatagtgg tgattgaaaa
    79261 tataacatag gatagggaaa tggagtggat ctttcaaata cacaatttca tatatgaatt
    79321 ccaagtaaaa aatttatgac tatcaactgc acctaagaca caaagaaatg aaaggaagtc
    79381 ctagctgcat tcaaatttaa tgtacaatca cacataaatc ttccatatat tcacagagaa
    79441 tttttgaaaa tatatttata ttttaagcat ttctgaggca atataaattt ttctaaaatt
    79501 atttttttat cattatgaca ctgggcggca ttctatggta attacttatt ttggagtagt
    79561 gttttttttt tgtttttttt tataaataat ttatttattt ttgaacatga aatgcttttt
    79621 tatagcatgt ttcacaaggg gagggggtaa gaggggccag atggtggaaa agtacaaaat
    79681 cgtcttggcc tgtgccttga aacatgtcat ggtctatacg gtacactgcc ttgaattatg
    79741 atctacctgc tgttcttcag aagatatggt acactgcttg agttatggtc tccctgctat
    79801 tcttaagatg atatggtaca ctgctttgag tctatctgca gttgctaagc aggatcttgc
    79861 agttgccaag cttcagagga cattgtgcag gtggggaaag gtagggggtg agggtaaggg
    79921 cgagggtcct ggcttctggc atctccccct tctctgttta gttagagaag gcatcttatg
    79981 atcaatccca actatgtgaa ttttgagttt ggatgtctaa ttatgggggg tcttagacaa
    80041 gttcacaacc ccaaaacact gatgtgagac gagtcacatc gatggttgaa ggttttaggc
    80101 tgtcgacgat gggcaacgtc aagggactcc gatgtgggtg aaaggagggt gagggccctg
    80161 tcttaggcca tgtaggctgc acccactccc agcaccacgc actccttttc ggctgcattg
    80221 ggtgggcccc tgggaagtgg acctacaata atcccgtcat tgggctaagt cacagccatc
    80281 ctagtccctt gtaaatgttc aatttaccaa ccatttgtca gtttggggtg taatattgtc
    80341 ataaaggaag gctccccaat gttagcggcc atatcaaggg cggccttggt ttaggaaaaa
    80401 gccaattttt gttgtggtga tcaagaggcc aagctctcta tcgagagaaa cgggggcaaa
    80461 gccaggcata ccaggaaccc ttctggaggg cgtggaagtc tagcggtcga ccgtaggggg
    80521 gaggcagggg agctggcagc tgtgtcagtc tcctgcagag tcacttctgg atcctcttca
    80581 attttcggct gatggtaatg aacttcaact gccttcttga tggcagcatc aacctggttc
    80641 cgtggatgac aggtcgcggg ttttgatctc tgtctcgctt aatcttgatg tcctgcgcac
    80701 atcctctcaa tgagggtccg tccagagggg tccgtgcctc gagccccacg tctgggtgcc
    80761 acttgacccg actggcaggc cctagttatt cgtgggggcg aggaggactg caacctgcta
    80821 ttcttcagaa gatatggtac actgcttgag ttatggtctc cttgctattc ttcagatgat
    80881 atggtacact gctttgagtc tatctgcagt ttccaagcag gatcttgcag ttgccaagct
    80941 tcagggaacc ttgtgcagct gggaaaaggt agggggtgag ggtaagggcg aggatcctga
    81001 cttctggccc atctggatta gaacttctaa tggcaggcat cacgggtgat tcatttttgc
    81061 ctgggatgct gcgtgagttc aagctcctgg gagtccctgt ttctctcggg ttttctgggg
    81121 ttgagtacgg agctgccgcc tgcgacctac tctatgctcg ggcccaaacc ggaagtctct
    81181 ctaaaactat taatgatact ctgttatgct ttcagacagg agtatgatgt cctctgagag
    81241 gctccaccca gaagctgacc catagtaaaa gagtggagag agtttgggga ctcttatgga
    81301 agaataagag gaaggattac tggcagtgaa ggagataaaa tcttcatggg aagacagagt
    81361 caattaacct atactcttgg ggctctaaga ctctcaacca ccaaccaagg aatatacact
    81421 ggctggacct aagcctctct aaacacagat agcagatgtg caacatggcc ttcgtgtgga
    81481 tcctgatcaa ctggaatggg tgatatccca aaagctgctg cctgtatgtg ggatacgttc
    81541 ttttgactgg actgcctttt ctgacctctg tcagagagga accatccaga ctgtcagaga
    81601 cttgaagttc cagggttagg ggatccccag ggagggcccc aaccactcag aagagaaggg
    81661 gagggaggat gaggaattgt ggaagaaggt gatggggagg gaatgacagt gagtgtgatt
    81721 tactgtgaat aagtaaaaaa aataaattaa aaactttcaa ttgtccatag gcatgcaggc
    81781 ttatttctgg gtcttcaatt ctattccata gatcaaccca actgttttta atgccaatac
    81841 catgcagttt ttaataatat tgctgagtag taaagcttga aagctggaac agtgatatct
    81901 ccagaagttc ctttattata caggattgtt ttagctattt tgggtttttt gattttccat
    81961 attaaggtaa gtattgttct ttcaaggtct ttaaacaaat gggaatttca atggtgatta
    82021 cactgaatct atacactgct tttagtaagg ttgccatttt cactgtgtta atcctactga
    82081 tcatgtgctt gagtgatatt tcgatcttca gatatcttcc tcaatttttt aattcagaga
    82141 cttgaaattt gtgtcaaata ggtctttcac atttttggtt agagttatgc caagatattt
    82201 tatattattt gtggctgttg tacagggcat tgttgatatg ctttttaaaa gttgtatggt
    82261 gaggtgacca agcccgctca gtcagttaac aggttcttta gcgcaggagt gaggattaaa
    82321 agaaaagaga tgattagaca aaatttcagc atgaccccag ccagttctga ggctgaaggc
    82381 aggtttgttt attcccactt ttcttttaaa cccttttaat tacatgcaag tattaggtca
    82441 gttctaggtt gaggaacaaa caatacaata gatacagtca aggaacaaac aaggcaatat
    82501 acaaagtccc gtgatcaccc cgtgatcatc cccatgatca ctcctgtgct cactcttgct
    82561 gtttctaagg gctcatcctg actgaaataa cttctctgtt ttcacctaaa attagattcc
    82621 tgcctgaact tacttctttg tcatggccca atgtcagatt cctgcctaaa gcccatttcc
    82681 ttgtccttgg ccaatgttgg attcctgcca agcagcccca aaagctctcc acagtgaggc
    82741 aggagatggt actctagcag acccattgct gagccactct tccccaaagt actagccaga
    82801 ggactggtat agtataaaag gaagttcatt tgggggaacg ggaaggaggg ttgagaaggg
    82861 agtagaggca gagaaagtga ggggagagat ggacagagag agagagatag agagagacac
    82921 agagagaaag tgagagacag agagacagag agagacagag agtaaagaga aagacaagga
    82981 cagagacaga cagaaagatg agaagaggcc tgccaggaac ctgaggagag aaaggagagg
    83041 aaagagaagg agagaaagag aggtcagaaa gaaggggtgg gatcagagag agagagagag
    83101 agagagaaag ggggtcagag agagcaggag aggcccaaca gtctttttac agcaagccag
    83161 gctcctacct gactgctact atataacttt tggcagagcc taataggaat gccagcatgc
    83221 taatattctt ctattttggt tcaatttaaa aaacgagaaa taagaatgag gtgatggtga
    83281 agtaagaata aggttattgt gatcattagc tgcttcctac tgaacttggg gtggcatgtt
    83341 tctaggaaag ctaaaaaaaa aaaaaaacgg ggatgtggat ttggtcaagt catagaggag
    83401 ttggccattt tcttactgtc cagggtctgt gggatcatct gtgggtagga agaagtaggt
    83461 ctaccagaac catctataag ggtagactgg aacatctatg ggttgcttct ctggaactgt
    83521 cttggatgta tattttgagt caatacctgg acttggaaag ttgctgaaac atacacacac
    83581 acacacacac acacacacac acagagagag agagagagag agagagagag agagagagag
    83641 agagagatcc caaaataaag ttaagcaggt ttgggagaga aactttttct taggtgtaca
    83701 ttttgtggtt gaggtaaggg tggttccaaa accagggact aggggaggaa tcaaatagac
    83761 atacagagaa acaaataggc atgttatgtc tggcaggcag ggcattatgg cagggcatta
    83821 tgttcaagtg aaaaagatct ctccctgtca ccacagccag cctctgcagc tatgcatggt
    83881 ctgagcagca aggcaggtct gaggttggtg catggtgtgg ctcagccacc atctggccct
    83941 tcccctgcca tagctagagc tggtacaaac aaaaatggaa agacattaga aaaaaaatcc
    84001 cagtgagtac acgtttaaga ctgcccattt gagcaaatgg ctggtagagc gagtgaagtc
    84061 caaacaaaat ctggaaaatg cttttagagt tgaaagagtg ggagtgagct gtctggatca
    84121 gggataggaa ctgagttggg aagtaggaga aataaagcat tttgaagtaa aggtagggaa
    84181 aaacctgttc tacaattgat gaaagtgaat atgccccatc ttatgtaaca caccaaagtt
    84241 tgctctaaga gaaagtttat agcaatgagt gcctacataa agaagttccc aatacaggaa
    84301 gttcaaattg ctaagaaaga gtggaagaat tgctccatac ccttagtcat catggaaatg
    84361 caaatcaaaa ctgatttaat atcccatctt atacttgtaa ctgaaatgac agttcatgtc
    84421 gatgaagaag cagaggaatg gagcacttgt gtgttgcttg gaggaaatca gacctgtata
    84481 ggcactatga aaatcagtgt ggcagtgcct gtagaagttc gtcaacctca agatccagct
    84541 aatacataca tacatacata cacacacaca cacatacgca tatatatata tatatatata
    84601 tatatatata tatatatata tatatacata tacacacaca cacatatgca tatttggaca
    84661 catacccaaa ttatatttca gtctacaatg gagacacttt ctcaactgtg ttccttgctg
    84721 ctctaattat gacaaccagg aattcaaaac aatgtgagcc cctcaatata agaattcttt
    84781 taaaaaatgt catacattta gacaatggag tggaacttag ctacaaaaat gaaatcatga
    84841 aattcatagt aagtggatga gtagaggaag acatccttag agttatctga gacagagaaa
    84901 gacaaatgcg gtatgtattc acatatatgt gaatgttagc tgttaaatca atgataatgg
    84961 tgcaacaatc cacagactca tacaatttag gtatagagta aaagactaca gggtagagat
    85021 taaaccaatt aagaataaaa aatagaagtg atagttatgg gtggattggg tctaaataga
    85081 atcaagtggg gttagggagg ggtcaggggg ttgagggagg gaatataggg agagatagct
    85141 aaaattaaca ggcatttgcg tggctgtatg aaaccctaag aaagtagaag catcttaaaa
    85201 tatatacata tacaaagatg atccaaatca ccaaataact ggggagacag agttccagat
    85261 ggccgtcttt tgtcaccaaa tgaggctacc agtactggga atggattata tgtaattgag
    85321 ttgttggcca aaggagtccc ataagaatgc caaacaacat aagccaagac aataggttgc
    85381 tcttcacaaa ctgaaagcaa tactcaattg ctgaagacaa tatctataca actctttaac
    85441 actgagatgt tcaactggtg cctacataaa gccttacctc ctatgtactg agtctgcata
    85501 ctaacagaag aaaaccccaa acactaaacc atcagcaaac ccattgattt acattagttt
    85561 ctcgtctgca agagatgcta gggcaatgat gctataatgc ttgtgggagt atccagtcaa
    85621 tatttgattt gatttaaggc tcattccatg taaatgaact tataggagac attatttggg
    85681 tgactaagaa ctagagacta gatagccctg ggatttacca taaaaccaaa tactactgat
    85741 ctaaacgaca tttaatgaca tttctgatga cattctacta tactcagaaa tcagtgcctt
    85801 actcagccat catcagagat gctccccctg tagcatatgg gaacaaatat agagagctgc
    85861 agctaaatat tatgcaggga gtgacagacc ttgaaaccct cagctttatg tgggaaattt
    85921 ctgtcaatat accccattta gagttcacaa aatcctatgg atgtggagac aaaaagagtt
    85981 taagagccac agaaggagag caagaaaaca aggtccacta aatcaacatg acaaaagctc
    86041 atatgaactc acaaagacag aagcagcatg cacgggacct gcacaagtct tcatcagtat
    86101 atatactatg gcttccactt tgatgttttt atgagactcc tgagtatgtg ggtaagtgaa
    86161 tatctggttg ttgaatatat tgtttcctgg tacaccagaa cattttcata ttacaagaaa
    86221 aggatgtgtg aaactccagg ccctcttgtg aatgaatgat tcttaaaatg ctagtttttc
    86281 tatgaaataa tcaataagct tgctttattc ataatctagc taaagtctaa gacaacttta
    86341 tacttgttat tcttgacatt ttttatggta ttccatgaaa aagaaagtaa tagagattgt
    86401 acagagggtt aacttagcag gcaggagctt gctctttgca gaccagcatc tcataacttg
    86461 tcggttcatt attttcacat tttcatgtcc atagaacaca tatgtggcct aggcctgtcc
    86521 tttcataact aactgtccag atttggaaga aaaatgtaag caaaccatta taaatatgtc
    86581 agagtttcaa tttaacatta aaataagcat tgttgtgatc atgtctatta ttactagtgt
    86641 ctagatgtaa ttaaaagcct tggtgtttta agattttaac tgacaagttg atcccattaa
    86701 ctttctgaag aaatgaacta ttcattaata ctgttaatgt tagtatttta gctatccact
    86761 agttagttat ttataccgag tatcaataaa tgcaaaaaga tcaatttctg cctaggttat
    86821 gtttgcaacc ttccatatag ctaccttaag atctgaccta gctgtcctca tcagtttctt
    86881 ctacgacaac tggtaatttg atttttagta catttaggac agaaaccata aaatatcaat
    86941 gccaaaatcc tgatcattat caccaaggtt taaaaaagtg aaaacagaaa atatatgatg
    87001 tatagggata tacgtaatat attaatggtc attaatataa aactagctaa aagtacatgc
    87061 ttgtctacat ggaagacaga aacgatcaca acaaggcttt tcttagaaaa tacaaataga
    87121 tgaagcagta agtcttctag ctgctcccaa atttatctct gtagctcctt ttccaattag
    87181 gttttctgtg ttttcaaagt acagagcaga cttccttctt tccttccttc tttccttctt
    87241 tccttccttc cttccttcct tccttccttc cttccttcct tccttcaccc actttctttc
    87301 tttctttctt tctttctttc tttctttctt tctttctttc tttctttcct tccttccttc
    87361 cttccttcct tccttccttc cttctttctt tctttctctt tctttctttc cttctttttt
    87421 tcttccttcc ttccttcctt tctttctttt tcttcaagac atggtttctt tctctgtgta
    87481 gccctggcag tcttgaaaac cattttgtgg accagggtgg ccttgaactc acagagttct
    87541 acaagacatc attgtaccac ttcaaaaaat aaaaacaatc tgagactagt agactcagaa
    87601 aaaaatatta ggagaaataa ttctatctgt aatatgcaat agaaaaacaa atactgctaa
    87661 aaactgatca tctaaatatc gcacagtaat gttaaattga agtggcccat tgctcattat
    87721 ccagattaaa aacttagtac actaaaccta ctttcaaatg taggtacttg tgtgttaagg
    87781 tgaaatgatg aaagaacagc atggtcttct ttcaaggatt ttctcactgg ttttacactt
    87841 ttgcttgcat tttgtaagcc atactgtaag atatagttgg aattaatctt ccctattaca
    87901 ccaatggaag tgtctaggaa gaaagtaagg gagtctaaag agcatcaaaa attcatatat
    87961 tagaataaat cattttgaaa cagttgagta catgaaaacg ggacctacac ctgtaatata
    88021 ttacagttga aaaaggacta gttctgaaga ttttcaacag tttacacact gatttataca
    88081 atacaagcag agccagttgt cacaaatcag agaaatacac tgcccagaaa aatcccaatt
    88141 ggcatagata cacttgagct tcatgatgac acagcaatat caaatacata tgaagatctg
    88201 gattgggcca aatggagaaa tacactgatg tcggtgatgg agctgagaaa cagtgtgaga
    88261 gtgagctatc tccacatatc ttataaccat gtatgacagg acagcctgga atcacagcaa
    88321 cttcccccaa tactcagagc tgtaggtact ctaagcaaac tgcaaatttc tactgctgct
    88381 gactttatgt attagagaaa ttattgacat aaaaaatgta aaacaaatta ataaatcttg
    88441 aaaaatgctc tggaatttgg taagatgttc agagtcgatg agttatggat acaagtacta
    88501 catattacca ttaacgtaga acaagaaata acacagaaat aaaaacagaa accaaaacac
    88561 agttacttgt attcctaggg tatgatatga aatgttgact ttattaaacc aactcatcag
    88621 atctagattt gaaattgaga aacaaggaaa aataagtcac tgtgctctgt atgtgaatga
    88681 gtagcaggag ctgggcaagc ctgcaggtgt tgaggcagaa gaatgaaagc accattgcta
    88741 gcagaagtat tcctgcacag agcacactca ggttctcaat caacggcaca gctttctaca
    88801 ttgggctgat atttcagttt tttctatgac cctaacttat aggtaccctt cctagttcct
    88861 tgtgtatttt acttcatcct cttggtttga ggaggtgtct cttacattat aaaagcatct
    88921 ttaataattc gcttaaacat gtctgaatca atggtattgc taacactcaa aatgtactga
    88981 ttgtgggtcc agaaaagcaa cctaaaatac ttgaatttat cccaaatgta cagtattata
    89041 aatcttctta agataaaagt ctaaatagct gttttgaagt tgatgtgcta atccacaagc
    89101 tctcattctc accaaaccag ggcaacatag ttccttaggg aagctatgct tagttgatat
    89161 tttaaagtaa atttaaaaag gggccattta taatttacta gttaaggaga acaactgagt
    89221 gccaaccagc actgatggca aataatcgca ggggcaaagt ggggcaacac gaaccatagc
    89281 tctctgagtt ctatgaccat gctacagaaa cagggaggac acactccaat tatgatcctt
    89341 ctaggtttcc catcttctat gggctttcct tactgttcag tagaaagaac caaagaagaa
    89401 cgccttcctc tcccagtaag gaagaaagga gcagagcaga gtgctcatca aaaaatagga
    89461 tagatttgaa tatttatcaa tttactttta aaaaataatt aaggagatct tttgaaacat
    89521 agtcttctat ttaaattgac aacttacgct tttttttttt tacaaaaaat gttatctcta
    89581 aaacgtcagt agttttcaaa aatgagacaa gtctattttt ttttaagaaa tgtacttgtt
    89641 tgtttccaaa acatttgaag aattttggat ggattttcat tttggaggat tttgtaacta
    89701 gaaaatttga ttcttattta aaattgtgtg aacctaggaa tatgcttgaa gaccaccaac
    89761 atgaaaatca gtatgaaccc tcttcttaca aaacccagtt ttctggtgaa aactttaaac
    89821 agttcaaata tttcaaggtt cccccctaag ggcaaacagc atatttagaa atattgttga
    89881 aagaatattc actatttttt tctaggaaca tggaaatcct gctatggggg tcacaatcac
    89941 tcattctttt aatcaagaat ggcaaaattc aactctgcgc gaataggtat cccaatggat
    90001 ttttcccaca agggacagaa gagcagcatt ttaagatcct ctgattggtt tccagaacaa
    90061 attcattcca gtgagtgtgc caggagtgac tgggaaattc aaaatgcttg tctttgtcta
    90121 aatcccacta agtatggaaa tactgtagca gacaaagaat gctatgtcct gattttccct
    90181 tactccaatt tttctacaaa gattcttata ataaggtgat cacactttga acgttttggc
    90241 ctttgcatta gtcttgaact tcatatgtat atcatgacac cgacagaata acaggacgat
    90301 cgtctcaaaa tataagctga atgatgaggt cctgaaagga gaatttcaac tctcttaggt
    90361 caaaaggtgt ttctgactct tagtggtttt acaggaaggt gaggtgaagt aagagacttt
    90421 gtgacttttc ctgagtagaa caaacatgga ggaagaccct atacaagaaa gtaaagctac
    90481 tattcaagat aattgtggca ggactgaata tcactgaggc actgagattg ttagcacctt
    90541 ccaatggagg ggaacaagaa ccctgcagag gatagtactt atcacctctc tgaacaggat
    90601 aaaagacact ttctgggctg ttgaaggaga gaccaatgcc ataatttctg ggagaaagaa
    90661 taacgaaact agagagtctg ggacctaaca gagacctgcc ttgttttcta atataatcag
    90721 tgacacagac aataggaata aaaactttat tcctcagagt tagctcagtc ctccaaagac
    90781 acatattctg ctgttgtgat acaacctgaa tagtggtggt aaaatcctga acactgaatt
    90841 gtcaaagcaa tcttgagtta gatgtaagta ggcacaagtg tagcttcaat gtttacttaa
    90901 aaaaatgcac attatatata gtctgtaaaa cttgggagcc ctctcattta ttgttcctaa
    90961 gagaagtttt ttttaaccaa tattttattc aaaggtcact ctgatctata agaaatacca
    91021 tgccttccct cagattagga cattttagtt aggatttgtg tctatgaaat tatttatttt
    91081 cttggcattg ttctaagtaa caatatgtaa tatgaaatcc ttacactatg atccagatca
    91141 ttttggcagc actttccaca cttgaagtca caacttaagt ctactaatct tactacaaag
    91201 agttggtcca aatgttttag tatactagca tatgttgaga tactattcac ctggagtttg
    91261 tactgacaaa tgatgaagtg atttcaagaa gatgtgcaca tcatttggtt ctttgtaaca
    91321 ttcatcaatt aagtcattat tttttagctt ttgttgttgt tttatagttt ggttttattt
    91381 aattgttgtt attttatgtt ttatgtaaga caaaaataag ggaagtacag attatatatt
    91441 tcatttaact aagatgatat ttagattctt ttccaatttt gataacttga aagaaaaaga
    91501 aagaaagaga gaaagaaaga aagaaagaaa gaaagaaaga aagaaagaaa gaaagaaagg
    91561 aaggaaggaa ggaaggaagg aagaaaaaag ctttagaaat gtttaggttg tttgatgtgt
    91621 tccttcagtc attaagtttt tctttcatag tcattcattt tccccagcat cctcctaagt
    91681 ttaatttcat ctagacactc cttacttttg atccttgtcc aaaataaaga ctttgcaaca
    91741 tttccaagtg ttgcttatat aagttatctg tattttcaga atgatatttt gagttacaca
    91801 ttttaaaaca gctccataca cagtgaaata atctttgggg ttgaaatttc aatcaggata
    91861 atttttgtgt gttttgagtt tttaaaaata tattacattt gtttatttag tttctccctg
    91921 tctctctgtc tctgtctctc tgtctctctc tgtctctgtc tctgtctctc tctcttgctc
    91981 tctctctcta tctatcattg tgtgtgtgtg tgcacatgtg tgcttgcgtg cgtgtgtgtg
    92041 tgtgcctgtg tgtgtgtgtg tgtgcgtgtg tgtgcgcgtg catgcatgtg tgtgtctgag
    92101 tgcaggcacg ccatgatgca cacctgaacg tcaggacagc tggcaggtat cactctttct
    92161 gttgtctcat tcctccatgt gggttccagg gataaaattt tgtagtcaat tctattcttg
    92221 ctatttgtga aaacatatta ttgtgtattt cacactggaa tcaagtatgc tatgtagccc
    92281 agaatgtcct tgaactagtg acaaggattc ttttaccatg ctgagattat agacttgaac
    92341 caccaaaact ggcttccaaa gttttgtatc aactatctta gtgtaattct gaaacttaaa
    92401 tactcaccct taatgttgtg aataattata aactttttta tataggctaa ataatatttt
    92461 aattataata taaacagaat gtgggtaaaa gatatttagc acataacata tatttcttga
    92521 aactgatata gacaatagac atatgaatat agacatagaa ttatgttaaa ggatttggac
    92581 aggtagaatt gaagttgaat gcttcttgga attgatgtat tatgcttatc agaacacaat
    92641 tgcaacccat atgtcaagag aaggagtcaa aattaagaga aattgtggag ctccttacaa
    92701 tttttctagt atccaaatta ttaactgagt atcaaatacg catctgcatg agaagcagat
    92761 ttactattag atgaacattt aatggcatcc acaccaaatg aaaatctgaa atgcagagaa
    92821 tcttactgta ggtgagtcat ctcaagtagt ctctagtgaa acaagcttct tgtgcagggt
    92881 gttagaacaa tgcattttaa aaaaaaaaaa gctttaatga gtctattaca gacatggctg
    92941 gtacccagag atgctcagag tccaatagca aactggcatc tagtaatgcc tagagacttg
    93001 agaaaatcac ataactcttc agactccatc agtttttgca gtatttctaa ttcaataact
    93061 tataagaaca tctgcttgga agtgagcaat tctcactgta tactctgtaa gacaatggag
    93121 tttcaaggtt ccatgcagct gtctaaaaat gaaaatctgt aaaaacaaat aagacacttt
    93181 ctctgattaa ttagaataga tgctgcgtgt gatcttcgat aattatttgg ttctgcttgg
    93241 gaaacagtac ttaatgtaac tttaaaatat cccaatttat gtataaacta ataatgtttg
    93301 acataattca agtttaaagt tagtatcagt tgattattta gaagaaaaac aagaaagcac
    93361 ttcatagatc tcatggcaat tctcctgcct ctgcctttaa gtgcaagaat tatagtcaaa
    93421 aaacaacaac atgtcagttt agatggttga gaatctttgc ttaaatatat cttgaatact
    93481 tcattagaac agggttgatt ttttttggtg tgtgattttg ttcttgatac ttatttgata
    93541 actccaagag gaccatgaac ttgctttgtc acagtcctga tcttgaattt ttgacttctt
    93601 cctccacctc ccaagtgctc agataactgg catgcatgtc tacacaggct tatgatggaa
    93661 actgaatcca aggctttgtg catgctagac aaaccctcta ccaactttcc tacaactcta
    93721 gccccatgtg ttttgttttg tgtcaatgaa ccagagtcat aaaaccaagt acaagttatc
    93781 agcaacaacc tgaagacatg tcatgtggtc ctgtcaatct cttacacatt aataagcaat
    93841 gaaaatactc agttgtaatt gagtggcaac aaattactat tgccgacata ttgaatttag
    93901 ttcctcataa ggttgagttc taaattcaac attaaagtta aaagacaagc ttctaattag
    93961 cagtcaaatt tacctttgtt tttctttttc aactaggtgt ataattattt tggaatattt
    94021 caaacaaaga tgtattagta ggtattgctg attggttgaa tatgactgtt tttgtgaact
    94081 ttgtgaaaat aaacttccac tggtagtcat tgtatttgtg tatgtacatg cttatatatt
    94141 tgagcatata tctatgtatt ttatgacaaa catatagtta atacatcgtg tgtatacatg
    94201 gtaagacata aatttcaaaa agtctgtatt ctcaagtatt aacagtgctt aattatatta
    94261 ctaaaatgtg actgtactca ttttttatat tttcctaaat tatgtgatat atgtacataa
    94321 gaagaaaata tagagaaatt ctaatctata gcctttaatt ttagttcatt aaactgttga
    94381 ctgtattcag gaaataaaga aagttggaaa attattttag tgttggaaaa gctttatatg
    94441 aaagtaaagc tcttgccata atataagata tcactaaaca ggcaggcact tgtgcaacca
    94501 tgaatagatt taccttttca ttagacttga agcttccttc ctccaaactt cttttttctg
    94561 cttccaacac taatagcagc cttgagtaac aaagcttatg gtctattgag tttcattata
    94621 gatgtcttat accaatattt catggtgtca ccagaaattc acttgccttc gtgttttaac
    94681 agagaataaa taccttctga gactgatctg tagattttcc ccaatatatc ttgccaacat
    94741 aggtaaaaca tgacaactag aaaacatggt aatgtattta gtctgttcat ttttttaaat
    94801 attctactaa tatttttatg aacttaccag ttttctatag tgtggtcatt tccctaagaa
    94861 atgtgtgagg tcactggact tctatgttcc tcatgaaaga tgaaggaatt gtattgatct
    94921 tttctttgtc tctcatggac agcaaaacca catggattgc ttggcatatg ctagagtgac
    94981 actcggtacc aaacagatgg gaggcattca agcagaagct tggtcaggca aatatatatt
    95041 tcatcatttt ctgcttatga ggagaaacat tcaggctttc tttgctttgt ttttagatat
    95101 atgaattcag acccaagaat ggaaaatcac accatattga ctgttatccc ttgtcaggat
    95161 ctgaattcaa ttaaaggagg acacattgac agtgactaga ggtaagcaaa cccttaaaat
    95221 gaatgactaa atagtaggtg ttgctaaaga tatcaaaaca ttcaaaaaaa agaaattaaa
    95281 aaaattatta aaaaaaaaga aaaaaaacaa aaaaaaagat atcaaaacat tttattattt
    95341 tagaaatcaa agattattaa tgtcattaca atattttatt aaaagattta ttttactttg
    95401 attttaagtg taagaatggt ttttctttga gtatgtctgc acaagatgtg tctaatacct
    95461 aaagagacca ggctgttgaa acctctgaaa cggcaattac agatgacttt gagcccatga
    95521 atgctgctga gaataaaacc ccggtcttgt ggaagcgcag ccagacctct caaatctcac
    95581 atagccatct ctaacctttt aaaatgatct taaaatcact tcctatttat ttactttcta
    95641 tttctgatat tgattccatt atttctgaca ctctatgcca cccactatct aaggcttgga
    95701 gatagtatgt gaaacaaaat atggtcacca ttgttctctt gttgctgata tgctttggga
    95761 taaaaagtat aagacaaaat aatacaatta aacaaaataa atatgtcaga ttaaaagtgc
    95821 tatggaaaaa ataatacagg ttaagtgaca aaggactatt tatacatcag gattttttat
    95881 tgtactttgt aagtataaaa gatatctcct ataaagagat gtttgggaag aatacaatta
    95941 ttacataaat gaaaaaaaaa cattatgtta ctgagtggga taatgcaggt ctacgtcatc
    96001 tacttaagaa actatgaaag accaagataa atatctgaga aggtttgaat aggaagatta
    96061 aatgagacaa aagcaagatt gggtaaggaa gggaatatag gggagggtag ataacactaa
    96121 aggccatttg atagttcata tagaaactgc cattaaggac tctaatcttc tggaactgta
    96181 aacaaaaaat aaaatctcat ttaagttgtc taaaaaaaag aaactgctat aataggagtt
    96241 tcatgtatat ataaacctac tatcataaaa gctgcatata tgtatgtatg tagatatttt
    96301 atcaatctta gtcttttgta gtttcttaaa taggctaaat agacctgtat gatcccatgt
    96361 atatgtgtat ggatatgtta atatatatgt atgtgtaagt gtaaatatgt ataaatgtat
    96421 gtatacatat atggaagaat atgagtaata taactggaat caacaaataa tgagaaagat
    96481 aaaatactaa ttggactttt ctctctacca catgaaacat caagtgacag gaatggattg
    96541 tccatctcat tgaggttctg acataaggga ctgcatgaaa atcttccaat actcaggcca
    96601 ttgccaagat tgttagttgc ttcctataaa gaaatgctaa gttcctaatg ctgaagacaa
    96661 catttactgg aaataaaacg gttgagctat tgtctactgt gagccttcac cacttctgac
    96721 tggtgttctt ggtactgaaa agtactcttc aggtaatcaa cttatgcctg acagtgctca
    96781 aatgtcaaga atctgagact aaatatgtca aggacctaga ggaaaacgaa atactactgt
    96841 tttgttaaag gacataacaa tgaaatgact cctaatgaca tgtgccatga catacccata
    96901 gatcagtgtt tcccttagcc attgtcagag aagcttcctt ctgtagtaaa tgtgaattaa
    96961 tatagaccta tttgaaagaa tgagagaccg tggaacagta gtcctaaatt tgatgtcttc
    97021 acaaaccttt cctcttagaa cttatggaac tatatggaag aatagttaga aagattacaa
    97081 gagtaaaatg gggatagata gatacatcag gctgatgcat aaaaagagag cctgtaattc
    97141 acaggactgt gctgatccaa accaggtgga ttatagtact gagaagggaa gtggacaaaa
    97201 gctctcatcc ctaaccaaga agctagctcc agtaaataaa cgatgccaaa gatacattag
    97261 ttttctccag tggggtctcc ctggatacac aaactacatt taagggtaag ccccatgcct
    97321 agcagtagtt ggtcaacaca aaatagactc aatgctattt tagagatttt tgtttgcttg
    97381 attcatcatc ttgctttgtt gagcctttct tatttattat ttccttatat attacaattt
    97441 ccaattttgt gtttttatga tatgtgagtg tctgagacat acacacacac acacacacac
    97501 acacacacac agagagagag agagagagag agagagagag agagagcaga gagacacaga
    97561 gacacagaga cacagagacg aagagattct cattcttttt gtgtgtgttt tgtttgtttt
    97621 atggggattt tttcgggttt gtttttattt gtgtgtgtta attttataaa gaaaaagaaa
    97681 caaggcatgg attggaacca taaggagttg gggaagaatc taggtggact tgatgtagag
    97741 gatatatgat gagaatatat tgtttaaaag ttatttccta ttaaaataaa atgaaaatgt
    97801 agaaaaaagc agtttatcag gtcatagaag gaatttgaac accttttgga cttagatttt
    97861 actctgtaca tgtgtgtttt agtaagaact gtgccatatg ttcctatatt tacatgctta
    97921 gtcttccgtt tatggcatga ttagggggtg tgcactcatt ggaatagaca tggacttgga
    97981 ggaggtgtat caatggaagt gggctttgaa ttttcaacat caggtaccca atacagataa
    98041 ttgtctcaca ttctacctga tgtctacaga tcaggacata atgttctcag atactgctct
    98101 agcaccatgc ctatctactt ctcatttgga tgatagtgga ctaaacctca aactgtaaga
    98161 aaatttaagt caaatgaaat gctttttaaa aaatagaact ggccttcgtc acagtgacaa
    98221 tttcaaaccc aacttttgat ttctttaaat aaaagtctat aagcacttcc ttgaagttgc
    98281 cacttttact gcacagactt tctttctaaa aggaaagatg agaggcagag agaatatgtc
    98341 acattagaag ttttggaagt gcctgaggat aataaacctt atcaagtatg tatcaagtgt
    98401 ttgacaattg atcatttgtt gactggactt tgacataaat tgtatcattg tgagtaagta
    98461 tcagtaaggt agcaatgatt acccaaagag agactaatat tcttcatggg cagtttacca
    98521 gaattaggta gtcataatac accacgtagt atgatatcta ttatcatgag acaaatggga
    98581 tacttgttgg caaaagttac acacttagca ttcgcctgta gcttccattg gtggattttc
    98641 aatagatttc aatgctactt aactgttggt ccagttcata atgatgtata tattaacaga
    98701 tctgattaga tattggaatg agatagaatt atcagtattt gttggcttca aaagtaactt
    98761 gattgccatg atgtttatca cagtgttgac atgagaattc cacaagcctg tccaactagc
    98821 cgtgatttgt tttcatactt tattgcacta gagaaaacat taatgtccca gtctgcaggt
    98881 ttccaagcag caaattatat gactcaacaa cacgccaacc atcagaaaag tacatcgttg
    98941 taagtaatga ctgtggcaaa ggtgtcaatt tctggactag tccactatgc taaatgacct
    99001 ttaccaccat aattaattct tcctgattta ctgtgactaa cgaccttaat ggattactct
    99061 ttcttagttc tttctaattg gcttttctct ggtctggctc acttcctaca ttcatgttca
    99121 ggaaaaacct ctaaagggat cctgtcaagt tgcacctatc tatgtatgca agaatttgtc
    99181 atccctaaaa tctgatcaca ggcccccacc cattcacaag ttgattaggt ctctgaatat
    99241 gtctaaatcc tctggcctaa gtaatgtccc tgacagtggg agaaacaacg ggacacttac
    99301 tattcattct tctccttagt aatcattgta ctctgtttct ggttatggag tgtttgagac
    99361 agtaaattta tactatccaa ctttacaatt attctttgta gaaaatatgt cacttttgca
    99421 ccatcttgac tgaaacaagc ttttccccat ctcttacatc tcttacataa ccaacttttt
    99481 tctcagaatg tgctggatat aggagcagag aagaatcagt gtggttgaga ttgaaaacaa
    99541 taagaggatt ggtctatagc tttattcaag agtctagtgc tggtgtattc tttgttgtat
    99601 atatgtagtt atacttttta gtgtctggat taatatatga gaatataggt ttcagactct
    99661 cagctttact tagtagaatg atatagcaga gaagactaga tctttcttag agtgtgtcaa
    99721 gtcttccagt ccattgcaag ctactttgtg actcaagcat gctgacctcc tgtgtctgct
    99781 tttctttact tggcaggtcc actttttgca gtgaggctga tgaattgcag taggagcagg
    99841 gaacagtctt agcattccag cctcatcctg atagaccata atttgcagat aaatgcctaa
    99901 ggaattcatc caattttcca ctggattttc tcatataact tttggttgag atatttgatg
    99961 ggacagaaac aaagccatag cagacacaag tcactcactc acttctccat ctttttctac
   100021 tgatgttgat gtgttttgaa taaccacact cctttaatgg agatatttct ctgagtgaac
   100081 tatcaggttt actccttcaa tgtctcttct tcttttcaag atcttcgttc caaatgatta
   100141 ttattcttga aacatacttt gttacagttc agactgtgat atactgtgac cagcttttac
   100201 agtttttctt cttgtttatt tatgaactct ctaaattttg ttcagtattt gacccaattt
   100261 tgttttcaat actgtattgg aagtctatga agtagtattt tgtttattaa gatttaggtg
   100321 tacacaatag gaggagagaa ttggaaagta attagttgct tttgggaact tgtatacccg
   100381 taaggtacca tgcactctag gttacatacc ttacatctgt cttcttgaat aatctctaat
   100441 gctgatgtta tgactgagtt cacagactga ggaaggcaaa cacagtaagg aaaaacacaa
   100501 tgtacaggct ttacgtattt ctttaaatct ttaagcattt tctctatgtt cttattttac
   100561 agattgtgct catacaatct agcaaagatt acctgtttta tttgtacaca tttttctttt
   100621 aactggtaac attagaactg attctcatca aaataattat gaatatctaa aatacaaatg
   100681 tagctacatt ttgttaaccc attcaaatcc catcttgctt taagtaagca aaactaatat
   100741 acatttcata ttacttctgt gtaaatgtgt tagttaacca aattaataat ttgtcaacat
   100801 ttgttatatg tataatttat tagtttctac aacttacatt cttttcatgt aaaattaaat
   100861 attaaaattt tctaatatta aacatgattt tgtcttttaa tattgcctca tggtttccca
   100921 tttttactct aaattgtttt cagacttttc tattaggtat gataaataat caccaaagcc
   100981 catgtctata tgtgtgtgta tgtgtgtgtg tgtgcgcata tatatattta cttgtgctat
   101041 tctatagcta tttcgtgtgt attgaacaca tttaactttc agtttaagaa tctgtagtat
   101101 aatttgcaaa tgtactgctc agtagcatgt ctgcgcgtta ctcagtctta ccacaaagtt
   101161 taaatgacct tgtccttact ccagaaattt tgctttgatt gatattgcca tacagatata
   101221 aatttcccaa ttcatgacta gctcttaaga aaagtgatag tgacagcata tacattgttg
   101281 gtgcaagttt atagaattat agaaataaaa gatgaaaatc atctatgggg tgaactatgc
   101341 tatacaatta cctgtcccag attgtttctt acaatagcca ttactaataa aaccaactga
   101401 catctctgta tataaagtat acataacata ttaatgagtc attttttcat ttgaaaagaa
   101461 gaaataattc ttcaaagaga acaagaatct atttaaataa ataattttgt gcttctgtgg
   101521 aggacaagct cagtcttatt atacagtcct aacagaatca catttgctaa tgccatcttc
   101581 cctgatttaa aatcttccca gttactagac cttctattat tctcaaggaa ctttgtcatt
   101641 atttatgaat gattatgagc aaggagaatg ccatttgcag aataaatttg gttaacatct
   101701 tcaagtctta accagggaaa ctttgctatg tgtgggaatc atcagattct gtttttgtac
   101761 acagtgtgtt ggaaagattt atgtcaagaa aaagatcgga tatgtgttct acgtatctaa
   101821 gaaacgtggt aatacataaa tattgtaaac atgaagtgaa acaataaatt ttcagttcct
   101881 caaatactgc tcaaacacac aatcaacaaa tatttatttt ctccaaacaa tgatatcaca
   101941 aatacctgac ctaattaact gacaaaaaca attttatatt ataattttta tatgctttat
   102001 tcattggaag ttcttatctg ttgagaaaag agtttatagt ctcataaact ctaatggata
   102061 aaggagtgcc ttgagtcttg atattttaag agtttatttt tgcaagaaaa aagtgagtta
   102121 gagggatttt gttcttattt gtatttgcaa taaggataat gtggataatg tctgagatca
   102181 ccaaaatatc tctccagggg caaacatttc actcaaattt acactttcga gatctgacac
   102241 tagcttatac actacagaaa ctaaacaaca atctgttaaa taaattgtta taaaaattta
   102301 ccttttctat ggatctaatt attgctcact tatcatcgct acagtcagca tttgataaac
   102361 ataacagaag cttaatggaa gaaatgctaa aataaacact tcatggtcta tctaagagac
   102421 aaagtatttc taagccagta ttagctacca gtcacgtggc atgtttatta catttggtaa
   102481 aattagttcg gttaatgtca aggggtaaaa attaaagcac tggacttccg gtttgggacc
   102541 gagcctagag caggtcgcag gcagcagctc cgtacccaac cgcagaaaac caagaaaaac
   102601 agggactccc aggagcttga actcacgcag catcccaggt aaggaaatag cagcactcac
   102661 cccaaacagg gagcaacagg gacccactgg gacccaggaa ttcgctcctg gcctggagcg
   102721 ggctccatcc ggtctgggcc cgagcactcg cggatcccgg gaggcagctc tgcacccaat
   102781 ctcgcagact ccagaggaag cagggctcgc aggacctctg tgccaagcag ggtcttgggc
   102841 taggaggtgg cagtgcttgc ccccgaacag ggagtggcta ggaaccactg ggacccagga
   102901 gttcactcca gggcccggag cggagcgtgg gttccttcca gtctgtgcca gagcagatcc
   102961 cgggagtcag ctctgcaccc agtctcacag aacctagagg gagcggggct ctcagtggct
   103021 caagctagct caagcagttt cttaggctag gaggtggcag tgctcgcccc caatcaggga
   103081 gcaactggga cccactggga cccactggga ctcattggga tccaggaatc cgctcctggc
   103141 ccggagcccc ggccccttcc ggtttccacc tgagcaccga gcacatcttg ggcctcatct
   103201 ctaactcaag cagcaaaacc catcccaaac agttctgaca caacctagat aataggaaag
   103261 acaggcccca gtcagagaca gctctgatag cacaaaggtg atccagatgg cgaaaggcaa
   103321 gggcaagaac acaagcacca gcaacccaag gtacttgcta ttatcagaac ctagttctcc
   103381 cacattagaa agtcctgaac tccccatatc accaggaaaa caagaaccag atctaaaatc
   103441 atttctaatg atgatgatag aggactacaa gaaggaagta aataacacta tcaaaaaact
   103501 tgaggagaac acaggaaaac aggatgaagt ccttaaagaa acacaaaaat cctttaaaga
   103561 attacaagaa aacacaaaca aacagatgaa ggaattgaac aaaaccatcc aggacataaa
   103621 aatggaagtg gaaacaataa agaaatcaca aagggagact atcctggaga tagaaaacct
   103681 aaaaaagaaa tcaggagtca tagacacaag catcaccaac agaatacaag agatagaaga
   103741 aagaatctca ggtgcagaag ataccttaga aaatattgac acaactatca aagaaaatgc
   103801 aaaatgcaaa aagttgctat ctcaaaatat ccaggaaatc caggatgcaa tgagaagacc
   103861 aaacctaagg ataataggta tagatgagag tgaagattcc caacataaag ggccagtaaa
   103921 tatcttcaac aaaattattg aggaaaactt ccctaaccta aggaatgagg tgcccataat
   103981 cacacaagaa gcctacagaa cgccaaacag actagatcaa aaaagaaata cctcccgtca
   104041 cataataatc aagactcaaa atgtacaaaa caaagacaga attttaaaag cagtaaggga
   104101 aaaaggccaa ataacatata aaggcaaacc tatcagaatt acacctgact tttcaccaga
   104161 tactataaaa gccagaagat cctggacaaa tatcatacaa accctaagag aacataaatg
   104221 ccagcccaag ctactttacc cagcaaaact ctcaattacc atagacggag aaattaagat
   104281 attccatgac aaaactgaat ttacacagta tcttcccaca aatccagctt tacaaaggat
   104341 aatagcagga aagctccaat acaaggaggg caatcatacc ccagaaagag caagaaaata
   104401 atccttttcc atcaaaccca aaagaagata accacacaaa cgatgtctcc actattagca
   104461 aaaatgacag gaagcaagaa caccctctcc ttaatatctc ttaatatcaa tggactcaat
   104521 tccccaataa aaaggcatag gctaacggac tggatacaca aacaggaccc agctttttgc
   104581 tgcttacagg aaacccacct cagtgacaaa gacagacact accttagagt aaaaggttgg
   104641 aaaacaattt ttcaagcaaa tggcactaag aaacaagcgg gagtagccat tctaatatcg
   104701 aataaaatca actttcaact taaaactatc aaaaaggata aggaagggca tttcatactt
   104761 gtcaaaggaa aagtcaacca acatgaactc tcaattctga atatctatgc gccaaataca
   104821 agagcatcga atttcataaa agaaacctta ctaaagctca aaacacacat tgcacctcac
   104881 ataataatag tgggagactt caacacccca ctctcagcaa tggataaatc atggaaacag
   104941 aaactaaata gagatacagt aaaactaaca gaagctatga accaaatgga cttaacagat
   105001 atctatagaa catttcaccc taaagcaaaa gaatatacct ttttctcagc acctcatggt
   105061 accttctcca aaatagacca tataattggg cacaagacag gcctcaacag atataagaaa
   105121 attgaaataa ttccctgcat cctatcagat caccatggtc taaggctggt cttcaaaaat
   105181 gacaaagaga atggaaagcc cacatttaca tggaaactga acaacaccct actccttgat
   105241 aatcaggtaa gggaagaaat aaagaaagaa attaaaaact ttttagaatt taatgaaaat
   105301 gatgacacat cataccaaaa tttatgggat acaatgaaag cagtgctaag aggaaaattc
   105361 atagctctaa gtgcctacaa aaagaaactg gagggagcat acactaacag cttgacagag
   105421 cacctgaaag acctagaaca aaaagaagct aatacaccca agaggagtag aaggcaggaa
   105481 ataattaaac tcagggctga aatcaaccaa attgaaacaa aaagaactat ccaaagaatc
   105541 aataaaacca ggagctggtt ctttgagaaa atcaacaaga tagataaacc cttagctaga
   105601 ctaatcagag ggcagagaga cagtatccaa attaataaaa tcagaactca aaagggggac
   105661 ataacaacag aaactgagga aattaaaaaa acatcagatc ctactacaaa agcctatatt
   105721 caacaaaatt ggaaaatttg gatgaaatgt acaatttcct agacaaatac cagttgccaa
   105781 tgttaaatca ggaccagata aaccatataa acagtcccat aaccccaaaa gaaatagaag
   105841 cagtcattaa aagtctccct acaaagaatt gatccatact tatctccttg tacaaagctc
   105901 aattccaagt ggattaagga cctccaccta aaaccagcca cactgaaact aatagaagag
   105961 aaactgggaa aaagcctgga atacataggc acagggaaaa agttcctgaa cagaacgcca
   106021 atggcctgtg ctctaagacc aaaaattgac aaatgggacc tcataaagct gcaaagcttc
   106081 tgtaaagcaa aggacacagt caataggaca gaacggcaac caacagattg ggaaaagata
   106141 ttcaccaacc ctgcatctga taaagggcta atatccaagg tatacaaaga actgaagaaa
   106201 ttagactcta gacaatcaaa gaaccctatt aaaaaatgga gcacagacct gaacaaagaa
   106261 ttctcaactg aggaagctcg aatggttgag aagcacctaa agaagtgttc agcatcccta
   106321 gtcatcaggg aaatgcaaat gaaaacaaca ctgagattcc acctcacacc agtcagaatg
   106381 gctaagttca aaaacacagg tgacagtaca tgttggcgag gatgtggaga aagaggaaca
   106441 ctcctccact gttggtggga ttgtaaactg gtacaaccac tatggaaggc agtctggcgg
   106501 tatctcagaa aattgaacat agccttacct agggacccag ctataccact cctgggcata
   106561 tacccaaaag aagtttcacc atacaacagg gacacatgct ccaccatgtt catagcagcc
   106621 ttatttataa tagccagaag ttggaaagaa cccagatgcc cttcaacaga agaatggatg
   106681 cagaaaatgt ggtacattta tacaatggag tactactcag ctattaaaaa caatcagttc
   106741 acaaaattcc taggcaaatg gatggagctg gaaaatatca tcttgagtga gatgacccaa
   106801 tctcaaagga acatacatgg tatgcactca ctgataagtg gatattagcc caaaagctca
   106861 caatttctaa gaatcttcat atagaccaca taaaactcac atagaagaag gaagaccaaa
   106921 gtatgaatgc gttggtcctt tttagaagga gcatcaaaag tttcaaccag aactcccaaa
   106981 gtctaaacca ccaaccagag agcacaaagg gagggactca cgcacctgta tagggaattg
   107041 agggtgacct tgttagactc cagtgaaagt ggagggccaa ggtccccaaa agtttggatc
   107101 ccctactgtg ttggaattcg agagcaggga gatgggactg ggaggatgtt tggagcacac
   107161 catcacaaaa attaggagga aggggtaggg gataagggat ttggggggag aatgagaaag
   107221 gagacaacat tgaaaggtaa atacgtataa tacctaataa aaaccccaca cagataaagg
   107281 atttaaaaaa aaggaagtct atttatttta aattaatttc aaaagtttct aggcgatgca
   107341 aattggctaa gatactattt taagctctcc acaaaagaat ttaaatctct gttcaatatt
   107401 ctcaagagag aggtaaaccc taacttcctc aacagttaat tgacaaaaga gaggtaatct
   107461 cacaaaaagt agaaaaagct atttctaatc gatatatcat atagtctgat taattgtcag
   107521 tggagctata aaagtccttt gacaaaagat tattaatata gatttatata tccttaaata
   107581 aggccttcat gactctctga gtgtggaagg agcaactgtt ggcgcttctg ccctgatttt
   107641 acaagaactc tgaaaaattg gctttaaaaa caaaagaggg ggaacggtac cccctcagaa
   107701 ggagtccccc tgaaatactc tccatcatgc cttgttcact tttctctctc taaagctgaa
   107761 agctcatggc aaatctcttg ctgaccatgt tggtgacctc gggcaccacc aagaccaaca
   107821 aaactttgcc acagatatgg ggaaggaccc tcatacccat aaagggaatg ccccagtccc
   107881 agttccctta tggagccaag gactgatatg cctgcccaat accacagaag gcacagctaa
   107941 ccagctacca caaatattaa tgaaaaaaat agataccctc acaaagccag gcccaatcat
   108001 aaatacgatg aataacaatt tacatccagg gaagagaaat ctccctgaga atccccttct
   108061 tttttctttc caggtaaaat tgaatcaccc gtgatgcctg ctattagaag ttctaaccca
   108121 gatggaccag aagccaggaa cctcgccctt atcctcaccc cctatctttt cccaactgca
   108181 caaggtccac tgaagctggg caactgcaag atcctgcttg gcaactgcag atagactcaa
   108241 agcagtgtac catatcatct gaagagtagc agggagacca taactcaagc agtgtaccat
   108301 atcttctgaa gaatagcagg ttgcagtcct cctcgccccc acgaataacc aggacccgcc
   108361 ggtcgggtca agtggcaccc agacgtgggg ctcgaggcac ggacccatcc ggatggaccc
   108421 tcattgagag gatgtgcaca cgacatcaag attgagcaag acagagatca tcgcccgtga
   108481 cctgtcgtcc acggaaccag gttgatgctg ccatcaagaa ggcagttgaa gttcattacc
   108541 atcagctgaa aattgcagag gatccagaag tgactctgca ggagactgac acagctgtca
   108601 gctcccctgc ctccccctac ggtcgacccc tagacttcca cgccctccag aagggttcct
   108661 ggtatgcctg gctttgccct catttctctc gctagagagc ttggcctctt ggtcaccaca
   108721 acaaaaattg gctttttcct aaaccaaggc cacccttgat atggccgcta acattgggga
   108781 gccttccttt atgacaattt tacaccccaa actgacaaat ggttggtaac ttgaacattt
   108841 acaagagact aggatggctg tgagttagtc caatgacggg attattgtag gtccacttcc
   108901 caggggccca cccaatgcag ccgaaaagga gtgcgtggtg ctgggagtgg gtgcagccta
   108961 catggcctaa gacagggctc tcaccctcct ttcacccaca tcagagtccc ttgacgttgc
   109021 cttgacgctg cccatcgtcg acagcctaaa gccttcgacc atcgatgtga ctcgtctcac
   109081 atcagtgttt tggggttgtg aacttgtcta agacccccca taattagaca tccaaattca
   109141 aaactcacat agttgggatt gaacataaga cgccttctct aactaaacag agaaggggga
   109201 gatgccagaa gccaggaccc tcgcccttac ccttaccccc tacctttccc cacctgcaca
   109261 atgtcctctg aagcttggca actgcaagat cctgcttagc aactgcagat agactcaaag
   109321 cagagtacca tgtcttctta agaatagcag ggagaccata actcaagcag tgtaccatat
   109381 cttctgaaga actgcaggta gatcataatt caaggcagtg taccatatag accatgacat
   109441 gtttcaaggc acaggccaag aagattttgt acttttccac cacctggacc ctcttacccc
   109501 ctccccttgt aaaacatgct ataaaaaaaa agcatttcat gttcaaaaaa aaaaaaagaa
   109561 attaaaaaaa acgaaaaaaa aataaagcac tgttttgatg tacctattta caaatgtttt
   109621 gactcccaca aggcaaaaaa tgtcagttta tatgccagca gtactacaga gtacctcacg
   109681 tttcataacc taataacaca tgaccagtcc tgtgttggtc acagtgcctt aagggagatg
   109741 gcctcatttg ggtatttagt tttattctct ggttttatca caagatggtg ccagtgtgtc
   109801 tctgtgatta aagaataatc aatagaaggc aattttctgt gtacattcaa ctgaggttac
   109861 atcctggcct agtacttttc acaagccctc atggtcttca acttaattta tagtattctc
   109921 ttccaaccag gtagtattct cttaaaattg ccttaaaaag tgaggtatgt ctatgcctga
   109981 tggagctcta tgccagtgtg cgatttatgc actcttcgct aatctcagtg atcttcaacc
   110041 acgttctaac aggaagcgta tagagagcat ggactcatat tcagggtcac agttattatt
   110101 tttattttga atcatataca gaaagtcatc tttcataatt tctatgtatt atttatatat
   110161 cacagcccct taagctcatt tctaaatact tacaagctcc tagaacattt aacttcaacc
   110221 atacctgcca ttttcctcca gcatctcaga ttctttgaat tttaagctac aataagtgtt
   110281 acagatgact aatttgtctt agacaatctt ctattttctt taagttctcc attaatccaa
   110341 ttgacaaatt caaccacctg ttgctgctct cttacctgaa catgaaggtc tctataaggt
   110401 agggagctaa gggtccttcc agtctactca gtataacagg tttttggact tcacagaaac
   110461 tgccacaggc ccatgaatac tgcaaaatgc ccaccccctc actgtatatt tccactcttc
   110521 gttgcctaga gggaccctct taagtctaga gatattgctt ttcaaattca aatatattta
   110581 tgcacatttt tggtggttga tttttaattt ccaatttcaa acattattat cacctagaaa
   110641 gagagtctta ttgagaaatt gtgtgaatta ggattgcctg aggataggcc tgagaggtaa
   110701 ttttcaaatt tggtttactg aggtggagga aacattcaaa ttatggtctg tgttctgtat
   110761 tgaacaaaaa gggggaagtg agctaaaccc tagtgagcat aaagcattca ttctttgagc
   110821 tgtggagggg gacagctgct taagtccctg ctgccttgac tttcccacaa tgacagcctg
   110881 taacctggta ttgtgagtta gataaacact ttctccaatg agcctttttc tcagagcaaa
   110941 agcaaatgtt aaaaatagaa aatacaaaga gataaatcta aatctgtttc agaaagtcat
   111001 taacagtgag aagaacacat agcataccct ttttgtccac tgacacgagt actcaggaag
   111061 cttttccagg cactgttaaa aactagaaca agctctacaa ataggaatgc ccattttcaa
   111121 gtatccttga atcagtaaat cagtcattga tttatgatta ttaatatatt aattatacag
   111181 ttcttcagtc tcaaaaagat tttaagcaac tctgaattac tgacatactg tgaaggatgt
   111241 actgatttcc actgtaatta acccggcagt ttttggtcag ttcatcatat tggtcaagct
   111301 atgagtggat gctcctgaag gtcacagacc cccttggtat tacatattcc tacctttaac
   111361 cttctgatct atgaatgctc ttttaagctt attatggtag tgtgtctatt tattactact
   111421 atgagaaact actttctgat gaagctcctt ctagtatatt tcatttagga gtgtgttttt
   111481 ctggtacctc tatttccctc taggaatgat agttaatgaa aaaaatgtaa gtgattttta
   111541 aaagaatgta tactggcaca ccctctgtga gtgtgtgtgt gtgtgtgtgt gtgtgtgtgt
   111601 gtgtgtgtgt atatatatat atgtatatat atgctaatga tttcttcccc aatcaaacaa
   111661 aaatgaaacg aacaatagct tacaaggtga ttcagttcca ctgacttaag taaacattta
   111721 actgttgaaa tattttaaat gactttaaat gtcaaaagtc ccaacagtca aatgatttta
   111781 aaactcagaa aatgccagac taggaaagag taaattttcc acataggttt ccctgaagga
   111841 aaacacagaa atgtttagta cattcttagt ccgtggaact aagcaactta ccatgggagg
   111901 gcaaaaagca catatttata tgtctgtctt ccagctgcat catggctaca tcagctccat
   111961 tgttaaagcc tcattctcac ttctgtcatt tctcattctc tttttatatt tatgtattgc
   112021 cttattttct ttgtgatttc aaattccata ttctgaatac ttttcagaat gtttcaatct
   112081 cctaaactta tcccaatgct ggttaaatgg ttcttcctaa tctcattggc tactcaaaaa
   112141 aaaatgctaa ataattgagt ttgctagagt cttattcctc cactttacag tgcagtttat
   112201 cttatctttc gtaagttttt cattaacttg tatatccatt tttaacgaat ttctagcatt
   112261 gcagaaagag ctcaggaaga aaaataagat atcctttatt caatcattca tttgttcttc
   112321 tactcatgaa atattcattt attgccaatt atcatagaaa aacctctgta tgtagaaata
   112381 cagaagacct attacctgaa ttctaatagc agataggact gaataaatta catatcaaaa
   112441 tgggagaaca ttttgggtcc tttaagtcag tctttatatg taaagaatat gtcagcagca
   112501 attctaaggt ttttaaaagt gcaattactg attgccaaat cttaggcacc cttagatatt
   112561 gaacagtttg aaatgtaaaa atttattatg catcataaat gaagaatttt tatatccata
   112621 tactgtaaaa acctgtttat tgattgaatt attcttgttt cctgtattat agatcacaga
   112681 atttaagaaa tgacattgtg ttatcataaa tatatatgct ttggaataca ttcacacata
   112741 catatgcaca tcctgtcttc agatttagta aattaaagct tcaaatcaaa gcatcaaatt
   112801 cctaaggaat ttactggttg ctgatgtctc aaaatgatat aaactctact tgctttgtaa
   112861 cataattatt cagttcctac aagctgagcc ttctgtctaa gcagaactac aacttccact
   112921 ggcaaagact gtttatgcac acgtacaaac acacacacac acacacacac acacacacac
   112981 acacacgata atttttcatc ctttctgatt aaaatgcaac tactagcacg tgcgggtaga
   113041 atgcaaatca tttttctcta ggtttttgat tattccatag aaaatacctt tacatatgct
   113101 gaaaatttga aatttcctta tttttatcat gagtttcttt tgaatcatat tcttcccaat
   113161 ggccaataca gcaattggga gacaactcct agcagaatgc ggctatcatc tttacagcca
   113221 tctcaagccg tatacctgac aagagacttg tttccacaac ctacaacagc tgagcacact
   113281 ctgataaaca tcatgttttt ctcacatgtc ttgttttgtt gtttaatgcc tccagctgca
   113341 aggcgcacat ggtaaagtgt cttcagctgt gttcccctgc ttgtccacag ctgcaaggca
   113401 catggtaaag tgtacatata cccatgattt cttttcaata agagagactt gaacagactg
   113461 tcttgtctcc attctttgtg tctcttgccc ttctatcccc actctctctc ttgctagacc
   113521 ctgactgtgg actggagcag cagctcgggc caggacaaag tggctcccca aagtgggtca
   113581 aaatggatcg ttacaaagtg gcattcaatg caaggcagca agaacaaggg acccagtgag
   113641 ggacattact ggaagaaggg ttgactgaaa attcagaagt gaaacagaag tgattgctgc
   113701 gggaaactgc catgtcgaga caagtaggtc attgtaatga taatggggca agaaataagt
   113761 cagcttgaac tcaactctct gtttttgttt tgttgtttgc tgttcatgtg tgtcaattgt
   113821 ctgcttttgt tttgctgttt gaatgctgtc tttcatgttc aaaagaaaag gaaacacata
   113881 gaatccaaaa tatgaccaaa ggttgatgat gatttgtcag actgggacaa cctagaggaa
   113941 gaggcagcca aatattatga ccctgaatgg ccctcttccc aaaggccccc tcactgtgca
   114001 cctccacgtc cagatgctcc cgctttgggg atagtggttg tagatcacag aaaggagttt
   114061 caggacaaaa cttctctcct taaacaacaa atttctcttc ataaacaaga aatagagtta
   114121 gaggaagagt atcaggactt atgtaatcag ctacaaaaat taagacagag atgtctcaag
   114181 agggcaaggc cacctgagaa aattccccag atttttgagt tcctcaacct ggagtccaaa
   114241 gacagtccct gtcctctggt tttagttcat ccacagatca gccagaagag ggataggcta
   114301 aggctttccc ttatcagaga ccatagatgc tcaaggggtt gcttggagac atcgcacagg
   114361 gtttaatttt caaattatta aagaatcaaa aaatgcagtg tcacaatatg gcaccactgt
   114421 tccctttact cttgcaatct tagaatctgc tgcagaggag tggctgactc ctggtgattg
   114481 gaatactcta gtgagagcag ttcttagtgg tagtgaccat cttatttgga aatcagagta
   114541 tcaccagact tgtaaagaga caactagaag aaacatcagg caggtaatgg tcctttgatg
   114601 tcgtagtaag agaagggcaa tttgcttcta atgataacca gttgcaatat gacccaggct
   114661 tatttgctca aattcaatat acatccatga aggcttggtg taaacttctg gaaaagggag
   114721 accgttgtgc atctttgacc tcagtcagac aagggactga tgaatgattt tcatcagtta
   114781 ataacaacag cagggaagat ttttgataat gcagaggcag atgtagatta tttgaaacaa
   114841 cttgcatctg aaaatgccaa tcctgcctgc ccagtggctg ttagacccta caggaaaaag
   114901 acagacctta ctggttatat ctgactctgt tctgacatag gccctcctac caacagggct
   114961 tagctatggt ggctgccatg caaggaaatc agtaagagat atttttggca ggtagagata
   115021 aaaaggcctg ttttatgtgt ggcaagcctg gatactttgc aaaatattgc aaagcagaaa
   115081 atgagttaac tcagatacag cctagaaaaa aatcctggcc tatgcccaca ttgcaaacgt
   115141 ggaaggcatt gggctagtga atgttggtcc aggacagatg cacagagaaa caccttttcc
   115201 cataatcata gaagtgggaa cttgagagaa ccccaggccc caaaccaaca caagtgcaaa
   115261 caggcttatg gaccagtcag tttcatacca gcaaacaaca acccctttca gaacttagtc
   115321 gagcaatacc aggaagcaca ggactgggcc tcagttctgc cacccacaca gtattaactc
   115381 cagaaatggg acctcaggtc ttactcatcg aagtgacttt attagatcca ccatctaact
   115441 tagatcaggc cataaaggca catgaattac aacatcacct taattctaaa actttaaatg
   115501 tcatgtttaa aattatcaga gaacaagcta gacaaattgt caaacaatgt caatcatgta
   115561 ttaaacttta accatttcct catttaggtg tgaatccaaa gggactcata ccaaatagtc
   115621 tctggcaaat ggatgttact cattataatg aatttggaaa tcaaaaatat atacatgtat
   115681 gtgtagatgt atacagtggt ttcatttatg caacattaca aactggaaaa gcaagcaaac
   115741 atgtgatcac tcatatgctt gctacaatcg atgtattggg tgtgcctaaa cagatcaaga
   115801 ctgataatgg cccaggttat acaagctcca gtttacacca attttgtgaa aaattgggaa
   115861 tactacatta aacgggtatt ccatataatc catagggcca aggtatggta gaaagggcac
   115921 atcaaaccat taaatgtcaa tttgaaaaaa ttaaaaatgg agaatggtac cctaccaagg
   115981 gattccctgg aaatatcttt catcacatgc tctttatttt aaatttctta actttagatt
   116041 atgaaggaaa atctgctgca gatagattct ggcatcctga taccaaaacg aattttgcaa
   116101 tagttctctg gaaagaccca ttaactggaa catggaatgg gccagatcca gtgcttatct
   116161 gaggaagaaa ttctgtctgc atatattccc gaacagcaga tgctgcatgt tggctgccag
   116221 agagactgat taaacaaata gacaacaata acaaacccat ggaggagaaa ccctctgaga
   116281 agcgtatttt ttctttgcag gaaacatgaa gatgcttcac aattgtcttc aaactggaac
   116341 agatcaacca gcatacctga cttggaaagt tctcaatgca gaaggaggag gcatcaccac
   116401 ccacacctcc atggtggctc tattggactc ttggttccct gatttatgat ttagtgtagt
   116461 acattgttta gacctaggag aaaacccatt accacagtta ctatagctgt ctttttgggg
   116521 ttgaaattga ctgggtcagg gacagggatt tccttacttg ttttgttaag atcaaagcta
   116581 tgatcagttc tgtacttcta tagatttaga tttagaaaga atggaatctg ctatatcaca
   116641 ttcgtaaaat tcattatcct ccttagctga aatagtgcta cggaatagaa gaggcttata
   116701 cttcttactc ctccaacaga gggagttgtg tgctaccctt aaaaaagagt gttgcttttg
   116761 caccaaccat ttaagcattg ctaagtctct tgtctctcag gttcatgctg ttcaacaaac
   116821 tgatggcttt tgtacgacaa cagatagaca ctattaaaat gaaacccata caggtcaatt
   116881 attacaggct ggaagtaggg actccaaaac ctctgtcatc aagactgaca aggattaacc
   116941 cctaacttac gcgttaagct ggatagtcaa tgacgggtaa gagatcacct caagaccctt
   117001 gcccctaact gggaggcctc accatcctaa gacaggagct caaccaatga ctgttgagta
   117061 tccaaagatg ggaggctggg gttcgttgtt ccaacctaag gcaggcatgt tttccataag
   117121 ttttcccagc cttccctttt gaaaaaatct ttaaaaattg ggacctgttg ggagccaatt
   117181 cctacagcca tctcaagcca tataccctga gaagagactt gttttcaaca gcccacaaca
   117241 gctgagcaca ctctgataaa catcatgttt ttctcccata tcttgttttg tagtttagtg
   117301 cccccagctg caaggaacac atggtaaagt gtcttcagct gtgttcccct gcttgtgctt
   117361 atgtataccc ataatttcct ttgaataaaa tgagacttga acagactctg tcttgtcttc
   117421 attcttcgtg tctcttgcct ttccatccct accctctctc ttgctagacc ctgacccacg
   117481 gactggagca acagctcagg ctgggacaca tacataaaag agtgtgggaa gagtggatta
   117541 atcttcccca tgtatatttt tctattttct gttctgtgtt atcatgtctt atctattctt
   117601 atatcattac tgttttatcc atataaccaa aagtgtgtta ttcaagtcat tccctactga
   117661 aatatttctt atctcctaaa agatgacact gtttcatagt gtttgagaat attcatagaa
   117721 ttataaatca aggtaaaatt agtgttaaaa agacttcatc agaaagctat gttggagtta
   117781 ggaatggctc acaaaagccc tctgtattta taccctagaa tccctgtcat ctagagttta
   117841 cttgaacttc caaagaactt tatgcaaatt ttatgtacat gctctttgtt gagcatcatg
   117901 ggtgataaat gggagataag acatttgaga cacaattatt tcctatccta agcagatctt
   117961 gacttgggca tacaaagaca agaatagcat aaatacacaa aatctctagg aaagttttca
   118021 tatgcaatct tgactacttc atgacaatga tatgttctga gaaatttgtt atttgataat
   118081 gtcactgtac aagcataatg gaaggtacat atatgtacac ctacatgata cacataggtc
   118141 agtgcatggt accttgtgat gcaatcaata ctgaatagga aatgtctaaa gccaacccca
   118201 tccttcagta tgatacagca ttctggctca tagccaagaa ctcttataat tggttgaagt
   118261 aaacactaaa atagtagtaa aatgtatata tggtaaatac ataaaccatt aacagttatt
   118321 tttaatcctt acaacatatt atatattaaa tacaactgca tgtactgaac atttataggc
   118381 tggcaagaaa gtagtctagc tcatacaaac atcacttcag gcatctgaat aatgaactgg
   118441 attctgctat cagtttgaac tagacataga aacttctcaa ctgctttcta gagtagtata
   118501 atcagtcata tatgagtatc atcattagca ttagttgtta acttgacaca ccttggaaaa
   118561 gggatccaca gttaaggaat tgcccatgag aatgtctatg ggatatgttt tcaattgcaa
   118621 actaataaag acaggatgag acttctatgt gaatcctggg gaattgttct tgggtaatat
   118681 aagaagttga gcaagttagt aagaaatatc ttttcatggt ctctgtttca gttcctatct
   118741 ctaggttctt gcctttgctt ctcttaataa ttgcttgagc tgtaaaccaa ataaatactt
   118801 tcttccccaa ctgcgttttg tcaaaatgtt atagcccaaa ctaggaaagc aagtttcttc
   118861 acagatgatg ttacatgaaa gccaactatt tatgctttct aggtcatttt tatatcctta
   118921 cttatgccaa agtgaatagc atacaaagaa atgaaacaaa tgggacatta taactccacg
   118981 tttttagcta tgtttcactt atttttttct ttcctggaat aaattaattt aatggatcat
   119041 aaggttattg aagttatcaa ggttcttttt tcagataagc atcaatagta gtgcttatgt
   119101 aaggaaatac agagggttaa gtaaatagtt aaaatttatg aagcagctaa aatgccaaat
   119161 aagactttag aagcattaaa tcttactctg tgatgcatat tctttatttt cctgtttgat
   119221 tgtcatgggt ttctcacagc tttatcttcc ttttattaaa aatacacttt gttctcatgt
   119281 gacacatcct gcgtcttcct ccttctattc ctcctagttc accctccacc tcccctcccc
   119341 tctcatcctt tctgtctctc attagaaaat aaagaagctt ctaagggatc aaaataaaat
   119401 taaataaata aatgtttaac acaccagaac agaaaaaaaa gtggaggggg gaagagtcca
   119461 aaaaaaaaag taaaaaaaaa aaaaaataga aacagtgaac attcattcct aaacaagtct
   119521 cataaaaaaa ttggattcta tacatgagaa tgacttccag aatacatata ggtgtatcaa
   119581 gtaactagtg atgatttata tacatataca ctatatatta tatacatatt catattagaa
   119641 attaaaaagt cagacaatta taattttaac aaaggcctga cacaacgtta agagataata
   119701 acctccaaca atgctgttga gttcattttc tattggtcat ctgtggttga gtatgaagtc
   119761 tattacgaag agcagtgtgt ttacccaaag agacttcctt gaagaagact aaatttccat
   119821 ttgtaagtgg ttagcaactt gagatcgctt ctgggctagt gataggtgtg tgtttccacc
   119881 ttcacttcta ggatcctgtt ctagagcata cctgtgtaga gcttgtgtat tagagatcag
   119941 tgtctgcgag tttgcagtgg caggatatgg ccactcagtt ttctacctca cttcttacga
   120001 aggtaaagcc aagacaagag tttaagcatg agtgtgaatc agcagtgcat attttccata
   120061 ctctggtagg aaacaggtgc ttgtgtgcaa actaagaaac aaggtcaaac cagagatttg
   120121 caaacaattg tttttgtact tgtatttaaa gctaaaaaca tacaatataa ggatagaaaa
   120181 taaaataaat gctacatatt tagaattgtc atctagaaca gtgccattga ctgacattca
   120241 attcgatgat tcattttgca agtattgtga aattttttat gcatgctaag gaagaaatta
   120301 atgatcctgt gtgctgctca ctcatttccc gcagtgttca ttttgcatga ttgtataaaa
   120361 caatatcaga catgtggtat tggtactgct atagtcagtc tcttagtcta tagaaaatag
   120421 tctaaagaac tattttctga ggttctaaaa tcatgaattc aaatcctcca atagtttttc
   120481 aaggttattt aaacaattca cttttgtgtt gaatgagttt ttattgtttg tagttcttga
   120541 agaaatggat tatcatctca aactcaccaa atttgtatgc ataaagttgt ttcagtgtgg
   120601 cctttcagta ccatggatat atggagtgtc tgtggtgata tcttgctttg gtcttctttc
   120661 tgtctataca tattgacttt tcttgataat catattctgt agttttaaat ctagaataaa
   120721 tgagacaaca aaataaaatt cagcatagta actttcctca aattgtgaat ttcttggcct
   120781 ggtggtcaga tgccctctct ctctctttct tactctcttc ttattgtttt ctgaatgaca
   120841 agacttattt ttgtatgaaa aaattttcag ttttatttag gggatagatt gaaaggcaca
   120901 catatttata accaagtgtt gcattctata aatgatattg ttttaagtct ccaatgaggc
   120961 tttttccttt gaaatgaatg cttcaatttc acttgatatt atcatttaaa aactgcacgg
   121021 catattttgt gtggcgtttg tattgaaagt tttcagcttg ctttgtaagc ccttttgaat
   121081 tatatgccct cttttgcaca gcttgtaagg tttcatataa cctgaactcc ttttaagtgt
   121141 ctggtcttca ccatgaacta ccccttagtc cctcacatgg tctctgtctc ttctgcttca
   121201 agtttccaac atgttttctc cattaaaaat ttctctccta ctcagccaat gctcattcat
   121261 cttatattta agcattctct aaaaacaaat tagaacaaga ctctagtaca tcccatgtca
   121321 cttttctttc cttgcaaact agttgccttc tgaactctac taggaacata tatgacttca
   121381 ttcttccttc ccccactcct cccaaccccc acatacacac tctattgtaa ttcctaaaat
   121441 accatacttt ctctggcata ttagaatgtg ttttaggtaa tgccatcaat ttactgattc
   121501 tgagttttaa aaaggtgttt cttgtaacag gttttcctat tgaaaacata tttgaaattc
   121561 acatattatg acatatctta ataataccac taaatgtctg gttttttttt tttttggctt
   121621 tttccagtga ggcagaaaag tgatgttacc actgagtcgt gtttttctgc tctgatgttt
   121681 aaacatattc tgtgttgcaa gttgttctct aatgacactt tttgtagatt gttactatat
   121741 ttaatgcttt atagttcaac ttttctagtc tatgatttgt aggataagct catacatgat
   121801 aatattaaga ttgaagctaa cacagaatag aatctaagct gtaataacaa agacaaacca
   121861 ttatgacagt catctgtgga aagaattcca atgtcatttc tcacaatgta gattttacaa
   121921 atagttcatc tatgaggtga aaaaacatca aacaaaatat tcaagggagt tggaggggtt
   121981 cttgcaaatt caaaatgttt gtagataatt attgacatga aaacctgaga ctataggcat
   122041 ttatctccat attaagaaga taatgagaaa agtagatcct ttatttgact gaaagaagac
   122101 tttcccacta aattattttc tttgttccag aaaacccttg ctcttaagag gccaataaga
   122161 agcatttttc ctcctttaaa ttcaattgtt ctaatttttc tcaatgagtg gtattactaa
   122221 atattcttta aaattgcttt tattatttta gtgtttcata cacttatatg atgaatttta
   122281 gtcttttttg tacactggat tactctttct ccttcatcct ttcctgctga aatcaatcct
   122341 ctatacaagt cccttcctgc tgtcatacta tgtctatata tgaccctata actgtattta
   122401 cagttttgtg cccacacatt agtttttatt cccattgtga aactagctca gagagaaaaa
   122461 tgtcagtgag ggcaaagaag caagtttcta gaagaggaag gataaatgga aaatagttgc
   122521 tcacttttat gttgatcact cactctctat cccaaaggca tccgatctga tatttgggaa
   122581 tcttgacatc agttgacaac atattcagtt ttggctttat atatgactct tttcttctgt
   122641 ttcttctgca aaacatttcc caaccattac tatgttgggg actggttcta atgttttgaa
   122701 ttaataggga atgtacatgt ccaaacatta aaggtctttg tcccaattag tttttgatcc
   122761 attgataaag agctaacaac caatggctgg gcagagagag ccaaactttt agattgtgag
   122821 agctaagaac tgggagaaag aagagagaga atcaccagga tttccaggga tatggaacag
   122881 atttagagct gcagaaagaa aatcatctga aatgtaggtg agaaggaatg tggccctgaa
   122941 agggcagcgg agaagcttct tgggacagca acaactaagg agggcaacaa agatgaaata
   123001 tagaatcaga gagcattaaa ctaagattac aggagggaaa tgtgtgaaag ctgcagggag
   123061 gattagaact gcacagcctt taaggtagcc aaggtattgt aaaattaact ggtgtgtgtg
   123121 tgtgtgtgtg tgtgtttctt tcgagaatcc agattgttcc tgggtgagtg cgggcatgtg
   123181 acctgccagg attcaaagca gtgtagccca aacacacggt tattactaga atctcatatg
   123241 actcttttat gtagtattat aaaatggacc ttgtacatct cagaatgtac aaaaacttct
   123301 ttgtctatca gcataatatt tttacagctt aaaatctatc ttagttttac accaaacttt
   123361 tttagagtgt ttggctttat cttacaaaaa ttcctttcag tgcttttctc ccatgcctca
   123421 ttcccacttt tttccagttt caagccttgt attccctgaa gtgacagaat gaccagaaag
   123481 aatcttatct tcacaggact ctattccaca cctcagcaaa atgaggcatt ccaaccagtt
   123541 catccttaga ctttaacttc atgaaggtat ggacattttg ttcttgttct tctaaggtct
   123601 agaaggctct gtatagaagg tttaataaat acagcccatc taagtgtgtc ttatttggat
   123661 atatttgtat tgtttcctca attttaagac ttatttattc tcaaagtagt tatacctcaa
   123721 aatagctaag aaaaaaaaca catgcatcca ataactgaaa tattttgttt gaggcacctg
   123781 gacagacggg accatgacca cattcttctt cctctaaaag caaaagacga acaaaatact
   123841 tactacacaa gcttgagaac tggatttgga tcctcagtac ccatttgaaa cggcaaatgt
   123901 ggcagtgtac atttgtaacc agggttaggg tcccagagaa agcttcatta tctaacaatt
   123961 gtagctgaca acatgaaccc caaggtcagt gagagaactt gtctgaaaaa caaaaacaaa
   124021 ggatggcaat gccagtaaaa gtgtgcacaa aaagacatga aaggcaagaa attaggcaaa
   124081 ctgggatttt gacagaattt gataatgggg tacatataag caatccctct tttttaatgt
   124141 tttacacatc tattgaagtc caaacacggg cactgaaaca atggcatcta accttcaaac
   124201 ttcatttaat cttcaacagc tattcataca atgccattta agatgtaagt ttgtagttag
   124261 aaattgtgtt atatttactt ggctttattt tggtctacac atatgaggaa aatctttact
   124321 tttcccttga ctttgatgat ttctgaactt tgcagctcct gtctgcattc ctacagcttg
   124381 tttaattatc agttctctct tgtaacttat aggaacaccc caaaaaccca tgaacagtgt
   124441 tctaatttgc aacactcagt gccctctctc ttccttcatg gactcagatt ttattaccac
   124501 agtttggctt cagtactgaa caatggccaa aattggccaa cttgatttcc acattcccac
   124561 aaattataac ttttgtggca aacaaatgat ccccaagtct cttatctcta aggttttaca
   124621 acttcccact cataaaattt ctaagtctat tagttctctg cactcaactc tcaaaaagaa
   124681 aaaattcttt taagactacc cggtaaaatc tacctgtgga tttgtaattt cattgggtat
   124741 ggttttaaat ctacaaaatc tgtaacaaaa ataggcttat aacttatagc aaaagaatta
   124801 taattaaaac ctatacatat ataattttaa tttgctacaa catgctgaat atgtgattca
   124861 actattattt agaatatact gcaaatataa cttagattta attcctttta agaaaattga
   124921 tgttttaaaa tagcaaccac ttgactcatc ttggctgttt acttcatcga gactgtaaac
   124981 aatcacgtgg ctggttgcta ttttttctaa gttaaagggt gcatgacatg tgacttcagc
   125041 atcttatgag gaccatatgg tataaagcaa caattgtgag tcttactgag accttagttt
   125101 atcattatat ttctttttag actaaggcag caacaggtct ctaaaatatt gtgaattaat
   125161 atggattttt ggttgatgct aaaattttaa gattatcaag ttctgattaa taaaagttga
   125221 tttagaagtg catgtctaac tacttatgtc tttcaacatc actttcaata tcaggcttct
   125281 aaaaacttta gattggtaac aatatatgtt tgatagataa gatatattta ataagtaaaa
   125341 ttcctaaact ctactcaagt tcacagtaat atttgtttag gttcttggtc tttggttact
   125401 ttgttaaatt ttagctattt agacaagcta agtcatacag gaaactgatt ctattttgat
   125461 gctaaaggta atttaattaa attttcaacc caaagtttaa ggctcaaact taataggaat
   125521 aaagctcaaa aatcctaacc tcatgtaagc tactttcttg taaactgttc atttagttac
   125581 aagatttatt tagcctcttg tgttttcaag atgaagtcta aagcaagcaa ctagctctgg
   125641 tatacttaat agatgatcct caaagtcttc agagatctga tgaatatgac atttaagata
   125701 tttaggtttc cagtaataaa cagaactcct agcaggaagc cttatggtct cccaagaaga
   125761 cagaagacag atagatggaa cactagactc cacctggatt gtggttacac tagtcaccag
   125821 gctaaagtgc ttcatgcttc accagtgacc agggctttgc tcaaactctc aacatttttg
   125881 tgttgattat tctactttga ttggtcaaag aaaggtcagt tttccaaaat ccctctaccg
   125941 gaaaaaatct cagacctggt tgacagccaa agtctgacca ctgtcccccc aaaacactgt
   126001 ggagaaaacg ggattctaca ataacctgta taaataatgg gtctatgtca ttttaattga
   126061 cacataaaca atttagattt tattttcagc tataatttat cctcaggcct ctcacatatt
   126121 tactggtagc tctaagagca gcaagcaccc tgttccttcc caaggcttga aaggccttct
   126181 cagttctctt catatgtaaa agttaggtct caggcctcca gctgagaaag gcagtttact
   126241 tttctaccag agtctgaaag acataacctc acagaatggt ttgaaagtaa tcttttccta
   126301 tttctttatt taaagaaatg tgttttacag tgactgctct caattatcaa ccccttatgt
   126361 ctcatggtaa gtaattacat gttaaaaaat gatttaagct gtataaaaat atgttctgat
   126421 aagctattta tctggctctg gcaaagtact gctaatgtta ttacagtcac aagctcaaga
   126481 ttttaaattt cttttggttg tcttctacat aaacacttaa aaacacttct catagtgcta
   126541 aaaccatctg tccaatctat atatgcccat acttttaact caaaattggt tttggtttat
   126601 aaacttttta ctatgactca acagtgtaga tttcagtata gtttacaaac catggtaatg
   126661 ataatatatc taaacctttt ctttcaacca acaataaacg tttaatcttc agggatctac
   126721 ctcataggtc aaatggagtc cagaaaagta ctgtcaaaca ataatttttg tgcctacggc
   126781 ctgttcctga gggtaagatc tctccctttc cctgatcttg gggctttcct ctcccaactg
   126841 ttaggtctgt gatagcttaa atgtttcaaa tgtacaccat gggcaaaaat ttcctctcaa
   126901 actcctttat tgtaaattct ctccctatcc agtctgtctg tcccaataac tttaaatcag
   126961 ctaaagactg cttcagggcc agctccatgt gttcccttgg actcttttct ccagctgcaa
   127021 agcttctagc caaggtggtt cagcctgaac tagggcagtt tcttaaaccc cagttggacc
   127081 agcagagtct gagaccagga tttaaaaagc cttcacttct tggaccgaca ttctagcttt
   127141 ctgctcctat accccaacag ctatgcccca atgtcatcag ggatcaatca taaagaagat
   127201 taaaagtcat tgcatgtaat ttattatcaa caaaatccta gaatgctagc tttcaaactc
   127261 agacaaacag cagaggtgtc tatttaacat atcaaagctc acactggctg tcagctgaag
   127321 taccttagtc attgcttgtt tcagggcccc cctggctggc atatctactc tgaactttcc
   127381 agacggaggc attctacttt tccctatatg acccaatgac cttggttatt caatcttttc
   127441 gatatccttt agggctcctg actgctgtac tggttcccct ctccattctc ttccttcact
   127501 cccggctctc tccacatggg acagtgcact ctggtctcaa acattctgga atctcccagt
   127561 gtccctgcct ctggctgtgc ccttccacct atctatagta aactttctcc tccaccatac
   127621 ccaggaacag tcatcttcct ttccttttct atttatttgt ttgtttgctt gtttgttttt
   127681 acattcatct ttatcttata agttgtctga atttactcct gtgtagttat tcctaaagta
   127741 gattcaatta ggcatgttta gctgaaacac agtaatcttt gactttctct ctctctctct
   127801 ctctctctcn nnnnnnnnnn nnnnnnnnnn nnnnnnnnnn nnnnnnnnnn nnnnnnnnnn
   127861 nnnnnnnnnn nnnnnnnnnn nnnnnnnnnn nnnnnnnnnn nnnnnnnnnt ctctctctct
   127921 ctctctctct ctctctctct ctctccccct ccctccctct atccctcccc ccccctctct
   127981 ctctctcaca cacacacaca cctcacagct caagagagag gttagccaag cttctactca
   128041 gtaaggatat tcttatttct aaggttttaa aacccagatc ttttgatctt tttaagcagt
   128101 tttaacacac atgggtgtat aaaaaagacg gaatgatgag aattgaagtc aattttaaaa
   128161 tgtggctcaa tgttgcagca ttcagatgca gtctcacagg ttcctttgaa gatctgggtc
   128221 aaataataat ataatccaag tttttccttt ttagattcag aatgtgtgat ttttgctgtc
   128281 atactgatta aatttaaaag tgggctcttt catttgaacc agttgtagga gctcaggcct
   128341 ggtatttctg tcaatttcaa tttatgtgtc tattaattgc agataaactc acttcattta
   128401 attgtggaaa agattaaata ttcactaaat gcaaaactct aagtaatgtg catgctaata
   128461 aagatgtaaa agtttgctat cctcattggt taactctgaa attctttttt ttaagttaac
   128521 ctgctagtgc tttaatgcta tcatgattat tttataacag tctcttagct acatacttgc
   128581 tttagttgta aatatagaaa agctgtcacc ataacaacca tccaacgttt acattaggaa
   128641 cccttggtga ttaggaagac gccatgttct ttccatagaa tatattctgt gatcagatct
   128701 tctctaaatt gttgaacagt aaagtatgta agatattatt ttcataatac ctacctaaaa
   128761 gttacaaatg aatatttaat taaatacatt aaatagagag agtatcttta agtttcttca
   128821 ataataatat aaatatgata agtgagagaa atacttaaag ccaaacatgt atggtaaatt
   128881 cattaatact atagtcacat ttttcctagg tattctgttt tctgcaagta cataagactt
   128941 ttcacatcat tcatagttaa tgtcttgatt tactcataat ttgaaaaagc atgagcacat
   129001 gttcttcaat atcaaatcct atagtctgtg gaactgcaca taaatgaagc atatgtaact
   129061 tgtagaggtt taagaatgtc agctcttttt cagacagtga agtgcacaga gaactcaact
   129121 agaagtcacc caggctgatc acttgagttt catccctgga aagagaaaaa cgactttgga
   129181 aaattgtagt ctgaagttca caggagcatt gaagcatgga agtaggcatg cacgtgcaca
   129241 cacacacaca cacacacaca ctcacacaca ctaaataaaa catagaaaac aaactcatta
   129301 ctttcatggg tgttattttg aatatccctg tgccaaatga ttgatatttt tccttaaatg
   129361 actagcaatc aaagtcattt tcaagttgta caaaattatg actagagaaa aaaatttatt
   129421 ttaactctac aattttaaag acataaaact ttacagaaaa aagcacattg ttacatatta
   129481 tagcatgaat atgtgttaaa acattgacat attttccatc ctaaggatac gtctacctcc
   129541 tgggcagcta tttacactgt ttaggtaata actacagcct gaattttttg cccaaattat
   129601 tctggaattt atgtggggcc tactagtaac ataatcctgc catttaacct ggattgagct
   129661 cttagttggt gccacattgc ataatgtggt ccatggtaga gccactaaag gagctaagtt
   129721 tacattctag ctgatgtgag aaatcttagt gaatctcagg ttattaaaat ttactagaaa
   129781 atttgataat ctaaacttcc tctgtcttaa tgcataagca tatgattcct tttgtttatc
   129841 cttaagacat tacttgtttt aaggaagcaa aagtgatgag cagagtctaa ggttaagatt
   129901 taactgcagt aagtagaact gcaggttaag ttgaggaggg aaatatagaa gtaaacatta
   129961 tgtactttaa ggacatcttt aaacagtagg ttttacttgt ttaaaaagag aatgtaaaac
   130021 catggacttt actatatcct aaatctttga ggaattatca gtttcacaaa cttgtctaaa
   130081 cttcatttta tcaatacatg aaatttgtaa ggcttacttt ttagaataac tggaatttta
   130141 aattatcttt gagataaaag tgaaatagta acaaaattac tatttgaatt agtttactat
   130201 cacattaaca tttatgcttt gttaatttat taaaatattt ccatgtagag gtattcattg
   130261 gtatgtttta gaatgtaaat gtatttatgt aaatatattt aaggttattt cttttattct
   130321 agggatgtca gatatgaaac ccataaagtt tggccaacat ggctgcctaa acatgaggta
   130381 tatatatttt gtattcctca actgtagaat tcttttaatt agttgggaag tcaggaaagt
   130441 attctgtcaa aattaaagct tataaataaa ccttgagaga ttacttgttt gaaggaagca
   130501 gtggtgacag gcagagtcta aggttaagct tgtcatttct aggacaggca ggagagaagt
   130561 gagcatgacc ttgccaatca gtcttacctg gagctgctgc tgcatagctc ataggcagag
   130621 ctctaccgac aatgatatcc attaccaaat atgatagcca ggcaatcaca tgcttgggaa
   130681 ataaaataag actttataat agcaattcaa catgagataa tgtatagagt tatcaactgc
   130741 ctagcacatg aagtcagcat ggcacatgct tctggaaagt acactggtaa tttacaatat
   130801 ttagaaaaat aacttatact gtagctccta gtaacatttc acttaaaatt catactaact
   130861 ggacaaattt tttagacatt tataaaaatt cctaaatggt gtgtttagga attcctaatt
   130921 gtttgtgttt tcataacatg tttttccaaa ttctcaataa tatgctcagg tttcaaactt
   130981 ccttttcaaa aactgaaggc agacacagaa gaaaggatga aaatatgctt gaatcttcaa
   131041 gggattcata ggtcttatta tacatcacaa aatgaaaaaa aaaagctata tttgtttctc
   131101 acattttcct gtgtttgtag tatgatgctt gtatctaatt cagtttgagt ttaatgtact
   131161 ctctgtttcc agaacattcc agaacatctg gtagtggtgt aattttttgt ctctgtatgc
   131221 ctacctctat tctgtttctg ctatctgata ctttaaaaaa taagtatagt atagaagtgg
   131281 aaggtatagt ttaattttca atgatgtgtt ttgatttaaa tataaacttt tagatatatt
   131341 tatatattaa aatgcatttt attcatttgt gtgtgtatcc atgagtgcat gcatgcgtgt
   131401 gtgcacacgc ataaacatgc acatacatgg gttctcatgg agtccagaag agataattat
   131461 atttgcctgg gactagagtt atggatagtt gtgatctacc tgatatgagg ttggggacca
   131521 aacttagttc ctctgcaaaa gcagcaaagt gaagattggc aagacatatg tttcagcaga
   131581 taagtttata atgtcttcca gcaaaaccaa gtatagtttc agcactcaca taacagctaa
   131641 caagtctata tctccagttc ctaagataac caacatcatt tccaatctct gcagacatct
   131701 tacatgtata cacatagtac acagacatac ataaaagcaa aacactcatg aaataaaact
   131761 aaatctcaaa ggaaatttgc aacacaacat ttggtcttaa tgactgagtc gtatctttag
   131821 ccacatggtt tattaatttt tagtagtttt accatgaggg atttgactat tcatggaaat
   131881 attttatatt taaatagcat ttgtatacgc atgaagattt caacattctc agttcagtca
   131941 ttgtgagaag tcttctaaga aagtgactaa aagcaaattc catttgtctt gttagacaag
   132001 ttgcgagtgg ataagagtat aggattgatt tcttgatcaa aagaggctgc ctttaatatt
   132061 tggcttattt tgtagaaagg aatacccaca ttttttcatg catttccaag ccaccaaagc
   132121 agtctttttc agaagcaggt cattaggaag aatgctgttc tcaacatatc cttgaattcc
   132181 tccttaaact gcacacgcct ggattccctg tgtcactgct aactaagcat ccttccactg
   132241 tgcctgcagt tccagtccat gattccattt ccagtgggtg ctgggaaatt ttgagtcatg
   132301 gatgacacaa actggtattt gaatgtgggt atacagaagc tttcagggag acatgagggt
   132361 ttccattgtg gtatttatag tgaaaatata ggaagggctt ggactagagc tcaatgaaat
   132421 attttagaac ctgttcagtg agtgaattcc cttaggaatt tactagtaaa tctctttact
   132481 acttccatag atcaatatca tcccaactac ttagtactaa gaaattgtgc atacaatgct
   132541 ttgacataca atggtttggc atgtactttg aatgaaaata acctgcattt agaagccata
   132601 gagtagagcc aggataaagg cttgagtttg gcagttgttc agtctggcac taaggtggga
   132661 atgaatttat gatgaaattt atctcacata tcataaatac taaaagtgaa tcctagatgt
   132721 accttagaga atcatacgta gtcatccaaa agaggtaata tgttatcctc atacacagaa
   132781 gaaatccaat ggacctgtgc ctaagatgtc aacagattgc cctgaaaatg agctggatat
   132841 taattctaca ttttctagca aaagactctt cagtgccacc tgtaattaat ttctgccctg
   132901 attatcagag tcaaataatc taacacatag ttacattgta tgtctactcc atgccctctc
   132961 atttcataat ttctaaagta tgtattgata atgcattgtt cttaatcctt aactttaaat
   133021 ataacatgaa acatgattgt tccttctctc tgtctatatc actattttcc tcagtggtta
   133081 tgaatttaag atagttcatc atgggaaaat tacccaaatg tcctgtttct gaattttctt
   133141 atttataaaa ttaaggaaat tcatccttat caatagttca ttatagaaat caagactaat
   133201 ttgaaataca ataccatcca tctcagaata aacactaaat attcatctat cttttaaaac
   133261 ttttgtactt tatgtaacag atgtacatta actggagtat atactggaga caaagactgt
   133321 gtaaaatcat aaggagaccg gtgtttactg accactctcg attccccagc agtccacatt
   133381 catatgactt gtgagttata attaagatgt taatagaatt aagttttatt attaagccta
   133441 aagatataat tcagacttca ggtagtttac aagcccagaa aggaagataa tgattagagg
   133501 tggaagtgaa gtgactctta agatagatag cacagtgtgg ctcattagat actcggcagc
   133561 tctggcaagt cgctgtgctc agcctgactc taccatcaca cctgccatta aaacttgatg
   133621 tgttttgcca tgctcttgga cagttgaatt ccctctgaga gtgggagaag cagagttgga
   133681 aaggtgacta acaataggaa gacttagagt ttgtaaatta aggacagtga aattcctatg
   133741 tgtgaggctg cattttgcat cttgctagcc attgacctat ctttaactgt tagtagtaga
   133801 ggcaaggcat tacatttagt aaaaaatgag caaaaacctc ttcaatatgg atgagaaact
   133861 gttagtgttt ctggaggaat atctcaagcc aagtgtgtct tctgttttct gctataggga
   133921 gtaacaatgt gaaaattggc acattctcca aatcagtctt tctgcacagt tggttcaccc
   133981 aatcgcagat gttagaagaa tgtctgatca tttgttggaa gctgaacgtc agtactcaag
   134041 caatagagct cattgtgcta cctgactcta ctgtgcaatg agaggtgagg aatctgggcc
   134101 ataatatata aatcagaaac catagcaata tctacattag tagctaatta gagaattaat
   134161 ttttttctgt caagctttag cctagtattg ccttgtacca atactcctta agcaatagca
   134221 aatagaagtt gtttttaata acagaaaaaa ttacattttt gccaaatgga tataaaatat
   134281 caacaaattc tgatattagg tagatttctg atttcattaa aattcacaga tactgcttaa
   134341 gcaattatgt ttagaaaaat tagcctagaa ccaattaaaa tgttctcttt tatcttcatt
   134401 tgtagataag tctgagaaat catgtcaggt aaggtgatag agaaaatctc tttgcttttg
   134461 aagcaaacga acttgtccag catcattgaa gatgtggact gaaagttcca gatggctact
   134521 aattaattgt aatccattag tttaatttca ttagctcagg gtaatcatag aaaggaactc
   134581 agaaagtcaa atgggccatt atggttatca acttcaacat ctttgttggc cgttgaagaa
   134641 ctttatcatc atttgaaact ttgcttattg cctctttcct ttttactttt ttaatgaaac
   134701 cccaaaatga atcctctata ccagcggttc tcaaccttct taatgctgtg accttttaat
   134761 acaattccat atgttatggt gacttccaat cataaaatta attttgttga tacttcagaa
   134821 ctatacattt gctactgtta tgaactgtaa tgtaagtatc tgtggttttt tgattgtcta
   134881 aagtaaccat tgagaaaggg tcttttgacg accccccaaa ggatcacaag ccatacattg
   134941 agacctgcca ctctattttt tcaccattgc ttcctgcact tgcccccatt tacctgtttt
   135001 gagagtatcc atgtaaagag tgttgttgga tcagttcaac atggtacatg atgttatgtt
   135061 gaactccgtc caggcatcac atgaaaatca agataagaga tatcattttg gcaatagaaa
   135121 ttatttcaat gtgaattttt ttaactcaaa agacctatat gattagcata gatatgactc
   135181 attttgacct cagattttca tctactaatt tattagctgt cttttgctca atattgaaat
   135241 gagcttatca agtcagtacc tttatagaca gattgtgtcc taaataactg cacaatattg
   135301 aaatttaggt ttacatttga tgtggaatga caaaaaaaat aatagccaga cacataatac
   135361 attttagctc caaatacatg acaatttagt tcaatgtagt tagaataact gagcacacca
   135421 gaagcatcta gtctacataa ggcaggattt agccagagga aatatggtgt cccagatagt
   135481 gcaaatggca ttcttggcct gaggaaaaca ggcagcttac cgttaagttt cataatagaa
   135541 gacaacagga ctgcctgctc tttcgcactt tcctaaagtc tgcttgtgct gttctaggat
   135601 gctctgactc ctccaaggga ggttatacat tctgatagct gtagaaaggg tgagagattt
   135661 tggatttaca aacatagaaa atggaaaagc agaagtgata gttttaagca ttgacttata
   135721 ttttgaaacc atcaaaaatg tatgcaacaa atcactaata gtgacaattc ccaggtcatg
   135781 tttcgtatgg gtatataaat attactagaa gtggcctata gtttgctata aaatgtaata
   135841 attgtatgtt tataaattta ttaacagttg ttgaaatgaa gacgcagagc acacatatac
   135901 ccataagtgt tactcacagg gtcctaaatg aaatttgcct tttatttcat ttgtatatgt
   135961 aaagggattt attttatgat attaattttt cctgtttaca tacagtttaa caacatcaat
   136021 ttgtattgtt acatgctacc acctgaaaca actggattaa tagcaattaa gaagacagat
   136081 ggaacaaaag aattttaagt tatcattttg aatttgtata accttggact actctgtatt
   136141 atgcaaagat ttatacctaa actgcattgt tattaatcag gtatgtggaa taatacctta
   136201 attttatcat atacatcatc aaagtgcatt tgtttgcttg aattgagatg taaaattcac
   136261 atatattcat cataaatcca tcattgtttt gacataccta cttatggaca agcaacatgg
   136321 agctaatgca ttacctcact ttttttctat ttttattatt cttagattct tatataagga
   136381 agcttctgat acatttgttt tactaaactg ccttatttgt gtttccaaat acaaaaacta
   136441 cttttcacat ctgtaaaaat gataaatttg tattgtcaaa aaataacatg aaactgtgag
   136501 aaatgaatac cacaattacc agcaaataca ttgacagtga ctgaacacat ttccacatgt
   136561 tcccccatat aaactcattt gaaaataatg gaacctcaat gtaaccacaa aacaccatta
   136621 agtataaaac acacctcgag gagggtggag aattgaatca gggacctaag tatattttag
   136681 agacatctac aacgttgaca atctaccact taggtctttt aattttgtgt atttacttca
   136741 tagtcaattg ttccagctaa tacttaatgg ttttaatacc ttacctaata aaaaaaaatc
   136801 ctgttagtaa aaacatatat cacaacacag gcattttgaa cccactggta tatttcttta
   136861 atttttatgc cacttatatc tgtataatat tttataatcc acagtgtctc tatgtacttt
   136921 atttttttcc ttaaaatctg ttcagtcctc tgtgaaagaa ttcaattaat aaacagaaac
   136981 ttaatggtaa tacctccaaa aattaagttt gattcaagtc atctcttcaa aagatgcata
   137041 aaccattggg aaaactaaag gtgaatatga aatggcaagc tctcttcttt ctttgacata
   137101 caacttactg gcagagaaag gcattcacgg aagtgcaaag gaatatcgct gaaaggtccc
   137161 ctaggactgt cttaaacatg ttagagggga agcacctttc ctttgatcga tagcaggata
   137221 tacagtgcag atcaaaatgg gataataatg atattaccag ggaggaaaag gcaagacaca
   137281 attttaaaca gatttagtgg aaatggggta atactttcct tagagacctt tgcctaggat
   137341 gtgtgcttat ttaaaaagaa ataaaactga ttacaagcta ctgctaaatt ttagtgaata
   137401 agcaaagtga ttgcatgagt ttatgaacat tttttcaagg taaacatctt aaaaacacaa
   137461 tgaagataag gcattttact ttacaaaacg atacaatatg cattccttct ttaatcttaa
   137521 aaattcaaac tgtctgggtt ttctcagaaa aaaaagctat actatcatga aagaaagaaa
   137581 gaaagatagt atagatattt gaaattctgt gtatgaattt tttttccttt ttgacatttt
   137641 gtatatgtgt gaaatgcagc atggtcatag tcaccattct ctctcacata taactgaccc
   137701 cttgtacttc cgagtagtct tcatgtactt tcctgtcttt tgtttgttca ggtcatgtac
   137761 aggtagccgt agctagtgtc tactcatgat tgcaaccaac aatcacaata agaaggcaac
   137821 ctttcactga tctcctcttt attattctga cattagattt tatgtacttt aatgtgcata
   137881 tgtacaatta actccaagta agatttctca caaagtatag tagagttcta tggataaatg
   137941 gaagcgatag aatactagtg cagttatcac tgcatgaaca tttacaaaaa cactaagcag
   138001 gaaatgatta atgatttaaa atacaaaata atgaagacat tgaatttgaa atggtcatat
   138061 tatctgactg agttttatat aagtaggaat ggctaattca aggtaataag agtaaaattc
   138121 agaaacttct aatggaaatc acaataatct ttacaggtct cagctccatt taaatgattt
   138181 aataaataat atctccatat cagcaaaaca tttaaaaaat aataggtaga tactcatcag
   138241 tatcatttct tctcatgtgt ttctccaaga agctattcat aagctaacag caatcattac
   138301 atttcatata cactttatca ttagataaca gtgcaaataa aatttggttt atgaagtaaa
   138361 acagaaaatc ttgtgcaaag tacatatctt ttcattaaac atgtactggg atttattttt
   138421 taagtgtgtg ttttaaattc atacttaaat aaaaactata tttttgtttg cttgcttcca
   138481 tatctgtatt aagtgctgta ggtagccttc acacgactca taaaacaaca aatgtgataa
   138541 tgttgataac caccaggtga ttcctgctaa ctagaatgtg agaactatta agacagaaga
   138601 ttctccatgc ttggatttca agcagctgtg taatcataga tagcaacagt ttaaatggaa
   138661 acatatacag ttgttttatc atataaattt ttggtctaaa agagaaagga atacaaaata
   138721 gttaagtatc taaacacatc agatgtgatt gaaattctct aattaataat aattatgaaa
   138781 tcagcattta cttgatgcaa taatctcctt aagaaactgg ggcatgattt tgggggtggg
   138841 ggagaaaatt aaaaaaaaga aactagggca tgtagttcat acacaaatat taaaaaacag
   138901 caccatatgg aaaagaaaca aaataaaaat atcctaagtg tttgctaaac tagtttgttg
   138961 tattcaagtg gtccattctt tttaccttta aaactgtttg ccccactttt caattcctgt
   139021 tccatgagat aaaaaaggcc ttacacactc atctattcat gactcatatt agtgagatgt
   139081 gcacagtaaa ttaactatga ctattaaaaa taattcatta taccatttta atgaaagtga
   139141 aaaacattac tatttcttca ttttaaatga ttcaaggaag agtaagttaa aaacatttat
   139201 taagtaccag tatttttgtc ttattattgt ctgtccattc aatacttcaa caagtctatc
   139261 agtgtcctct tgttgggagc catctcttag ccgaaagtgg ctatcatctt tacagccatc
   139321 tcaagccata taccctgaca agagacttgt tttcaacagc cctcatcagc tgagcacact
   139381 ctgataaaca tcttgttaca ctgtttattg cccccagctg caaggtgcat gtggtataca
   139441 tggctacaag gcacgtgacg tagtgccttc agttgagctt gtccatgagg gcaagtcacg
   139501 tagtaaaggg tataaatacc caggatttcc tttctataag agagaaaaaa ggagaaaaaa
   139561 gaagagactt gacgagactt gaccagactc tgtcttgtat ccatcttttg tgtctctcgc
   139621 ccctcctcca tccccactct ctctcttgct agaccctgac ctgcagtcct gagtagcaga
   139681 acgggccatt acaaagtagc agaaccggct gttacaaaag aaacggccgt tacatcctct
   139741 gcctacattc tgtaaaatta tttttgaccc tatattcagt tatcttgaga atttccattt
   139801 tatatcactt agagctttgt atgatctgag gactaataaa taaggtaaga acaaagggtc
   139861 tgtgtttggt tactatggct tcctgctaaa atcagtatta cttagtgaac caaagcaatg
   139921 agggtgacag tttgtgaact tactgctatt caataaattc tggtattgta gaaatacatg
   139981 aaaatgttca tttatacttc tgatatagtt cattcataac atcaaggatt aggggaagga
   140041 gaaactacct tatatgattt ctttatacaa atatcctgaa tcactgaatt agataatggt
   140101 tgttcaaatt gtgattggaa tgaaaagcta ttgaatttta aatataacat gggtaaaaaa
   140161 aagaccttta tgctgtttga aacaaaattc acaagcatac tcataaatgt ggctctagac
   140221 catgagtgga aggtaggact gctcaaaggc tactatcttt ttgtctatcc catggccaat
   140281 agtgacacag tagtgacacg tctaagttcc taacaatttg caaaactcct tcctcataac
   140341 ttatccttac tcttctcatt agtttctcag tcaaatacac gtaactttta aaatttttgc
   140401 tcaaatagag ttcaactaat ccaaagtcat tgtttgagtt gtattggaat tgtgtttcca
   140461 ggcagaaaat cagaaacttc agaaattacg aagttatccc tgcatgggct ctgcttcttg
   140521 gattcctcct cactttctgg cacaagaata gtctatacca gcttaccttt gtgtttgttt
   140581 ggtctattga tcgctctata gaattatgtg cttatttcat ctacaacagt ttaatttttt
   140641 tatgttgatc ttcaccttct gacaacaaat aaatacaaat acaaacagaa aaatagtctg
   140701 gtaagggtac aattccaatt acaaccactt tagaaattag gaaaggctac tcagaaaccg
   140761 ccccacccag taatccatcc catctgcaga cacaaactca gatactactg ctgatgccaa
   140821 gaagtgcttc ctgacaggaa cctagtatag ctaacccctg agatgcttta tcagagcctg
   140881 accaatacag atgctggtgc tcgcagccaa ccattggact gagcacagag accccaagaa
   140941 aagagttagg ggaaagactg acggagctga aaaggattgc aacatcatag gaagaacaac
   141001 aatatcaact aaccagatac cccagagctc ccagggacca aacgataaac tagagtacac
   141061 ctggagggac ccatggttcc agctacattg gtagcagagg atggccttat ctgggatcag
   141121 tgggagggga gacccttggc tgggtggaga cttgatgcca tagcacaggg ggatgttagg
   141181 acagagaggc aggaatgggt gggtgcgtgg gtgggtgggg gagcaccatc atagaagcag
   141241 gaggagggag gatggaatag ggcgtttgta gaggggaaac ccgagagata acattttaaa
   141301 tgtgaataga taaaataacc aataacaaaa agaaagtata aggaacttat tttaaagaat
   141361 gtcttcagac tttgaaaaat aaaagtctga aagatttttc aggattgaaa aaaaaagaaa
   141421 ttagtatctc agactaagag aaataattat tattataatt tagtcatcat tatgccaaaa
   141481 gaataaatag ttacatgcat atgtgtgaga gcctatggtt gtgtatgcac aattgtgtga
   141541 aggtgtcttt ggaggccaaa gacagcatca gacccctcga gctggagatg catgtggttg
   141601 tgaaccacct gacaaaggaa ctgggattga acccaggcct tctaccagag gagtacacgt
   141661 ttattactat gccatctctg aagcctgtca atttcctttt ctttgcatct atggggatca
   141721 gaagatcgta ctccattttt tacatttatc ttatatctaa agtaagaccc tgatattgta
   141781 ttgtagcttc tttatagttt tctttaatgg tatttaatat ttaatagtat ttaacattat
   141841 caaacactta aatgccacaa attaagtaac ttcattcttt ttgtaggatt caatacattt
   141901 ttctttatca aatttttttt atgatttata ttccaaactt tatttttaac tacattattt
   141961 tttactagca gcagggagtg aggcatagat ttactcccct aaatctccat gtagtcagag
   142021 ttgtttaaac tgcaagctac agagccacag atatctgggc agatatactg ttagctagaa
   142081 atataatgca gttgtttttg atgatctgat ttagtctata gaaggaagct ctcctctact
   142141 aaccagaagg aagaacacca aacttgggcc tcctgctgtt cctcctatcc ttttgttcat
   142201 acctagccat gggaagcaat aaaatccatc taatctagaa gtctgtaaca tatttcagtt
   142261 aattggcttg gactttccct cgtctccttc cagagtggca tagtcttaag aatatgttca
   142321 ttgtctcaaa tctagtgaaa taattttgta ataatataat acaatatata atatactaat
   142381 ataattttgt aattttgtaa taatataagt tctagtgaac ttatattttg ctaagaaatc
   142441 aatagaaaag agatcagagt tattaaccat acattttaag agtagtgaca atgtctaatg
   142501 taaatttatg atttagatat agctccatcc tgacataaga taaacagcaa cttctctctc
   142561 tctctctctc tctctctctc tctctctctc tctctctctc tctgtgtgtg tgtgtgtgtg
   142621 tatgtgtgtg tgtatgtgtg agtgtgtgtg taagcatgcc acacgtgctg gtgtccaagc
   142681 agaccataaa aagacataat atcgcagggt ctggaaatca tactctggtc atccaggaga
   142741 gaatgacctg cctgtaactg ctcagccacc acactagtac cataggacta tttttagttt
   142801 tgagtttgac caaaaattaa ctttagctaa atgatacaaa catatttctg ctgtttcctc
   142861 actttctgct ttcccctccc ttctccactc ctctcatttg ccttctttct ttcgtttttt
   142921 aaactggtgg tggctatagt atggaatcat aattagttta atttctaaat cagttttaaa
   142981 aatgaatgag aaactgacta agactccatt cagttctaat agaaatgaaa atttaagtat
   143041 ttctgtgtct tcagtaaggt ttcatacttc tcatgtacat aaaaatgtat cttaaattct
   143101 ttcaaaggta agtgtcctat caggtcactg attaagtcaa gagtgaggaa aaccatctac
   143161 ctgacatcaa tttttatccc tagcagttca gggctgagtc aaaaaatcac tagggattta
   143221 aattcaaatg atggtctaag cttttaattt tgctcttaaa aaattcattt tagtggtgta
   143281 atgtcaagaa aatattctga tgttcaaata gacttgaaga gaagtagaca agtcttcaga
   143341 ttactcttct ttttattgat ctgaatgtcc tgatcaatat tttaccaggc ctaaaagcat
   143401 tctggagtcc atatatctaa caatttgatg ttaggataaa gcaggttaag ttgagtaata
   143461 cgaagacatc caaatactta cctgtaaatt ttaagtattt tacaggacac atctatcttt
   143521 tttttcttta atatattaaa ttaaataacc tacttggaga ataactacaa aattaagtag
   143581 taattccaag tagtgaaagg cattttcctt aaaaaaaaaa aacagaaaaa aaatatcctt
   143641 atgatttgct gctttataca caggaatgat ttattttaca gtcatttgta atatcaagaa
   143701 cacatctttc aatttgtgtt ccattttttt cttttttttt tgattggatg ttttatttac
   143761 atttcatatg ttgtcccctt accttatccc ccacccatcc aggaagcccc accccgttac
   143821 cccgcctcct tcttctctgt ggatgtaacc cctacatacc ccccccactc cggcctctcc
   143881 accctcaaat tccctcccct tggggcgtcc agccttcatg aggtcaagga tctattcttc
   143941 cacctatgcc cagcagggcc ctccactctt acatattcag ctgaagccct ggatccctcc
   144001 ataagtgctc ccaggctggt ggtttagacc ctgggaactc tggatggttg atattgttgc
   144061 tctcctcatg gtgccacaaa ccctttcagc tccttcagtc ctcactctaa ctcctccatt
   144121 gagaacctca tgatcagttc aatggctagt tgtgagcatc tgcctctgaa tatgtcagac
   144181 tcttgaaggc ctctgaggag acatccatat caggccctta tcagcatgca cttcctgact
   144241 tccacatcag catctacctt tggtgactgc acatgggatg gatactcagg tggaaaggtc
   144301 ttcaaatggc ccctgcttca gtttctgtcc ctcactttgt ctccatattt gctcccttga
   144361 gtattttgtt gctccttcta agaagaactg aatcactccc acttggtctt ccttctttat
   144421 gagcttcatg tggcctgtga gttgcgtctt gggcatttca aggttctggg ctaatatcca
   144481 ataatcagtg agtgaatacc atgtgtgttc ttttgtgatt ggcttacctc cctcaggatg
   144541 ataatttcta gttccatcca tttacctagg aacctctcga attcattgtt tttaatagct
   144601 gagtaatact ccattgtgta aatataccac attttttgaa tccattcctc agttgaagga
   144661 catctgggtt ctttccagct cctggctatt ataaacaagg ctgctatgaa catagttgag
   144721 catatgtcct tgttatatgt ttgagcatct tctgggtaaa tgcctaggag tggtatagct
   144781 ggatcctcag gtaatgctat gtccaatttt ctgaggaacc gccacactga tttccaaagt
   144841 ggttgcacca tcttgcagtc ccaccaacaa tggaggagtg ttcctctttc tccacaccct
   144901 tgccagcatc tactatcacc tgagttttta atcttagcca ttctgactgg tgtgagatgg
   144961 atctcagtgt tgttttgatt tgcatttccg tacgactaag gatactgaac atttctttag
   145021 gtgcttctcg gccattcgag ttgaaaattc tttgttaagc tctatacccc attttttaat
   145081 agggttattt ggttgtctgg agtctaattt cttgagatct ttgtatatat tggatattag
   145141 ccttctatca gatgtaggat tggtaaagat cttttcccaa tttgttggtt gtcattttgt
   145201 cctattgaca gtgtcctttg ccttacagaa actttgcaat tttatgaagt cccatttgtc
   145261 aattcttgat cttagagcat atgccattgg tgttctgttc aggaactttt gccctgtgca
   145321 caagtatttg aggctcttcc ccaccttctc ttctattagt ttcagtgtat ctggttttat
   145381 gtggaggtcc tttatccacc tagacttgag ctttgtacaa ggagataaga atagatcaat
   145441 tttcattctt ctacatgttg tcctccagtt gaaccagcac catttgttga aaatgctgtc
   145501 cttttttcac tggacagttt tagctccttt gtcaaagatc aagtgaccat aggtgtgtgg
   145561 gttcatttct gggtcttcaa ttctatttca ttgatcttcc tgcctgtctc tgtaccagta
   145621 ccaagtagtt tttatcacta ttgctctgta gtacagcttg aggtcaggga tggtgtttcc
   145681 tccagaagtt cttttattgt tgagaatagt tttagctatt ctgggttttt ttttttttat
   145741 tccatatgaa tttgagaatt tccttttcta actctgtgaa gaattgagtt gggattttaa
   145801 tgggaattgc actgaatctt tagattgctt ttggcaagat gaccattttt attatattaa
   145861 tcctgccaat ccatgagcat gggagatctt tccatcttct gaaatcttct tcgatttctt
   145921 tcttcaggaa cttgaagttg ttgtcataca ggtctttcac ttgcttggtt agattcacac
   145981 caaggtgttt tttattattt gcaactattg tgaagggtgt tgcttcccta atttcttttt
   146041 cagtctgttt atctttcatg tagaggaagg ctactaattt gtatgagttg attttataac
   146101 cagccacttt tctgaagttg tttatcaggt ttaggagttc tcttgtgtaa gacatggggt
   146161 cacataaact gttagccaga ttaaccagag ggcacagaga cagtatcgaa attaataaac
   146221 tcagaactga aaaggcagac ataacaacag aaactgaaga aattaaaaaa atcaccagat
   146281 cctactacaa aggcctatac tcaacaaaac tggaaaacct ggatgaaatg gataacttcc
   146341 tagacagata ccaggtacca aagttaaatc aggagcagat aaaccatcta aacaataccg
   146401 taacctctaa ggaaatagca gcagtcatta aaagtctcct cactataaaa agcccaggac
   146461 cagacagttt tagtgctgaa ttctatcaga ccttcaagga agacctaata ccaattctct
   146521 tcaaactatt ccacaaaata gaaacagaag gaactctacc caatttgttc tatgaagcta
   146581 caattacact catacccaaa ccccacaaag acctgacaaa taaagagaac ttcagaccaa
   146641 tctcccttat gaacatcgat gcaaaaacac tcaataaaat tctcacaaac cgaatccaag
   146701 aacacatcaa tacaatcatc cattatgatc aagtaagttt tatcccagga atgcagggat
   146761 ggttcaatat tcgtaaatcc atcaatgtaa tccactatat aaacaaactc aaagataaaa
   146821 accacatgat catctcacta gatgctgaga aagcatttga caaaattcaa catcgcttcg
   146881 tgataaaagt cttggaaaga tcaggaattc aaggcccata cctaaacata gtaaaagcaa
   146941 tttgcagcaa actggtagcc aacatcaaac taaatggaga gaaacttgaa gcaatcccac
   147001 taagatcagg gactagacaa ggcttcccac tctcccccca cctattcaat atagtactgg
   147061 aagtcctagc cagagcaatt agacaacaaa aagaagtcaa agggatacaa ataggaaagg
   147121 aagaagtcaa aatatcacta tttgcagatg atatgatagt atacttaagt gaccccaaga
   147181 cttccacaag agaactccta atcttgtgtt ccattttata aatactttct gtgtaccact
   147241 tctgttgcat gagttttcaa aggtgttgtg cctaaaggga aaaagcatca tgatctgtaa
   147301 ataaactcat tgtgttaggt gagagcagag agcaaataat gcagataaat tgaacatgtg
   147361 ttttgaaaaa gaaaaaaaaa tttcattgac tttttttttc tagaaaacaa aaggccaacc
   147421 agtttaaact gagggcaggt aaatattcta tgatgacaat gatacgaaaa agaaagaagc
   147481 agttgtctta gcccctggtg gtaatgaagg agagaagact tccagcataa aacatatgtg
   147541 agaaagctct ggtgttagaa atgcttggct aagtatttta gagattacaa tgtataaatt
   147601 gaattataaa tatcagaagg ccctatatgg gcttatttta gtttcaggtt attcagccta
   147661 ctgttagata aaaataatta cagataggtg ttagcatgga catgaaagaa gagattaagc
   147721 tattcaatca ttttagtgtg ttatcttctc tgcttcttgc tgttctatga agacatcacc
   147781 taacacccag tgaagtaagg tcagggaatt tagtatcatg gattcttatt ctcaggtgac
   147841 atgctgtatt ttgttcttca gagagccaag aaattctatg gaatagtagg ttttatgtgt
   147901 gttcatctct cctctgcttt tcttgtacca agctcttaaa agccttaaaa gtttgaagtg
   147961 atagagtact agggagacca ttcccactct gcttgccttt gtcttgtttt ctgtttgccc
   148021 tgttatcctg cacaagctct agaacaatct cttaattata ctttttgaag agtttgtgga
   148081 actgttcata atttgtaagt gccaggtgag tgacacaatg taagtccata catagggcag
   148141 aagttctagt gttcaggaac cttccaaaca ttgtcttgcc tagcaccctc tctggatgtt
   148201 catttgtatt cattaattct cctgtgttat tctgtgtttc cattaggttt gggagggctc
   148261 taacaaatta actgaaccca aggaggtaga aaggaagaag gacacagaaa aaaacttgga
   148321 aggcatagaa aggggaaagt catatggata tccttgccag ctgaaaatca atgattctag
   148381 cataattagt aacatgtgct atcaaagttg caaatatttc ctcaaagaag gttgaaataa
   148441 tataaaactg gcttgatgcc tgaatgtctt gcatcttaca caggatctca ctgcattctc
   148501 tgatattttc tgggaatctc acaaagatac tgttaacttt gtcagcagtg gggatatctt
   148561 aacttcctgt accaagcatc accaaactct tggtgtgaca gtagtaaagg aactgaagag
   148621 tcactttctg agaagtcctg agccattgtc tttctaaata acagtgcttt tcctaaccct
   148681 cctgcataaa atctatatta aaatgtcttc taataaactc caaatctgtt tcatagtgga
   148741 tcatcctaaa attcattcct acaatgaaga caaaaattca caattgcttg aggtgaggtc
   148801 attgaacgat taaaggtgct actgggctgt agtgtggagc tgtacttggg catacctcca
   148861 atgacaggtg ctatgggaac agtatactat tacctatgat tgctgtctaa agcaagtgac
   148921 agtgttatag atatgtgctc ttaatctgta aggactaaca aagaattgaa ttgaattatg
   148981 atatccagct agtgtctgct gagttatttg tgtgtagcaa agtagactac tattgtgatc
   149041 agtaaatatt gttcagtaaa tgagtaaaaa gtatattggc ttccatcttc aaaatatcat
   149101 aagtaagggt acgatgaaca tagtggagca tgtgtccttt ttatatgtca gagcatcttt
   149161 tgagaatatg cccaggagtg gtatggctgg gtcctcaggt agcactatgt ccaattttct
   149221 gaggaactgc cagaaagatt tccagaatgc ttgtaccagc ttgcagtccc ggcagagatg
   149281 aaggagtgtt cttctttctc cacatcctcg tcagcatctg ctgtcacctg agtttttgat
   149341 cttagctgtt ctaactggtg tgaggtagac tctcagggtc gttttgattt acacttccct
   149401 gatgatttag gatgttgaac atttctttag agtcttctct gccatttgag attcctcagt
   149461 tgagaatttt ttatttagct ctatacccat ttttttaatg ggagaggagt cccttggtcc
   149521 tatgaagact cgatgcctca gaataggggc atgctagggc agtgaagctg gagtgggtgt
   149581 gtgggtgggg gagcaccctc atagaagcag ggggaggggc atggggtagg aagttttggg
   149641 aggggaagcc aggaaggggg actatatttg aaatgtaaat aaatataata gtcaatacaa
   149701 aaaaagtaca ttggcttttc ttacgttgca gaagttcaag gtcctcactg tttccttaaa
   149761 aaatattgct tgataaattc aagcatacat ataacatttt tggttgaatt catctctttc
   149821 ctttcaactt tcccaatatt ccttctatca tatttccctc cccaaataat ttgttgtgtg
   149881 ttttaaacac acagaaccta ttctttactg ttagtgtgtg caatgggaca agaccatcac
   149941 atgagcatgg gcaacctgtg tgaggttata tgcctgaaga aaaccgacac tttcctttct
   150001 ctagaagcca tcaatttcta atagtatctc agctctgggt agaggcttca gaagtgcccc
   150061 tttcattcat tctgggtttt ggctggctag atcttgtgta attcttgtac atgcaatcat
   150121 acctctgtaa gttcatgtat gcaatgactt ttccaggtct taaacactag tttcaccagg
   150181 tcttcacaat ctttggcttt aaaagccatt ctgcctcctc ttctgtgatg attgattaat
   150241 gggaaagatt gggctataga agtaccattt aggtttgagc actttatagt ctctctctct
   150301 ctctctctct ctctctctct ctctctctct ctctctnnnn nnnnnntctc tctctctctc
   150361 tctctctctc tctctctctc tctctctctc tctcttttgc atgttgacca tttgtgggtg
   150421 tctttaacct tctgtctact gcaaagacag tacttctttg atggtaaatg agcattgctc
   150481 tttctgtggg tataaagata aataggtaga agcaccttaa tactatgtcc tttgacttga
   150541 ataacagtag tagattctcc tccacagact atgatcaacc cagccatgga ttcctctgat
   150601 gtttaggtgc caaacaaatt aataatggaa tattgttgtc ttagaattat catgccagtc
   150661 taaagaatat ggtttttgag ttcaagcttt agcactcatg agagtaaaga gctataaaat
   150721 taccaacatg acatggacag agacagagga tagagggctg tgacatcctt ttctcttgta
   150781 tcatgtgtag atgtttgttc tgtgcctgtt tcagttatat ccagtgttac tttatcctca
   150841 gagtctatga tttctaaagc ccaacctctg ccagcatcat ttgttcccac agtgttccca
   150901 tatcttttgt ctttgtgtct tccaatccag gaagtttcac attgacttac tgctagtcaa
   150961 agttcctctt tgcttcattg gctaactctg gtaaaagatt atttggttag aagctgcttt
   151021 ttcaccatcc agaaagatta aaggtgaagt tcttcccaaa ttacttaaac acaaaatcgc
   151081 tggtatcaat tatatttcac tttattaaag gaatacatag tcaagtctca ttaaggaatg
   151141 taaaattgtt ctattacttt gacttgggct tgacttgaaa aacaatagca ttggtattat
   151201 catattgaga gtgtttggcc agcttttcaa gttctctttt aatactaaag gctactagag
   151261 ttaattcaga ataagttata tgggttgctg cctctgttgt taagaaagca ctacttggaa
   151321 tactagctca gagatgaaga aacagaagat gaagaataac aaagagaatt aaaggaggta
   151381 atgcaatatt cttgagaagt acaatgttta agaagaaccc ccaatcctaa gagtttgcca
   151441 cagtgaccaa tgctgcttac tttctgacat atcagccttc atgtatagta cttcagtatg
   151501 atgaccaggg taaagggata aagaggatga gtcatagaaa acatctgatt taccaattct
   151561 tatacataca tttaccgatt cttatatgta catgtgttta tttaaaagtg gctcattctt
   151621 gaagaaagtt tatcctccat ctattagcaa caatgactta atagtttttc agtgttaata
   151681 caatacattc acatgtgaaa tcctaaaaag gtcttttcat tatttgtgtc cttcaggaaa
   151741 ataccttttt ccatcacaat ttctatttat tcagctttac catctaattg gtttataatt
   151801 tataatctat atatttttac ttctttattg aattttacaa attatacaca ttaattatta
   151861 gtatgtatag tcaaactaca tgatgcatct atttatattt catttgaata ttttcaagaa
   151921 aactatttat cttgttttag tgaacagaac tgtgaatttt caacagtaaa acaaatgtcc
   151981 attagaaaat gctaccagct cacctctcta atgccattag tgtcataatc aatatattga
   152041 gattttcttg tctctacttg ttcctgacag aaaggaaaat tgagagatat ttttcaacca
   152101 tccacatgag acagtggtgt gctacctggg ctagcatagg agatgaagag agttgaatga
   152161 ggctaaagtg gttataagaa ttattaattt cttttgtgta ttgtttaaag gcctacagac
   152221 aggaagaaca acttgttggt ctctacttcc atacaagtgt ctctacgaaa gtgagaaaag
   152281 tagaaaaatg gtaagctggt tactggaagc atttgtcaaa aatgaaagat aggcttttga
   152341 atactagaga tatcccatca gaaactgcaa gatggtacaa ccactttgga aatcagtgtg
   152401 gcggttcctc agaaaattga acatagcatt acctgaggat ccagctatac cactcctacg
   152461 catataccca gaaggtgctc aaacatataa caaggacata tgctcaacta tgttcatagc
   152521 agccttattt ataatagcta ggagctggaa agaccccaga tgtccttcaa ctgaggaatg
   152581 gattcaaaaa atgtggtatg tttacacaat gaagtattac tcagctatta aaaacaatga
   152641 attcgagagg ttcctaggta aatggatgga actagaaatt atcatcctga gtgaagtaag
   152701 ccaatcacaa aagaaaacac atggtattca ctcactgatt attggatatt agcccagaac
   152761 cttgaaatgc ccaagatgca actcacaggc cacatgaagc tcataaagaa ggaagatcaa
   152821 gtggggctga ttcggtcctt cttagaagga gcaacaaaat actcaaggga gcaaatatgg
   152881 agacaaagcg agggacaaaa actgaaggag gggccgtctg aagacctttc cacctgagta
   152941 tccatcccat gtgcagtcac caaaggtaga tgctgatgtg gaagtcagga agtgcatgct
   153001 gataagagcc tgatatggat gtcttctcag aggtcttcaa gagtctgaca tattcagagg
   153061 cagatgctca caactagtca ttgaactgat aatggggttc tcaatggagg agttagagtg
   153121 aagactgaag gaactgaaag ggtttgtggc cccatgagga gagcaacaat accaaccaac
   153181 cagagttccc agggtctaaa ccaccagcct gggagcactt atggagtgat ccagggcttc
   153241 agttgaatat gtaagagtgg agggccctgc tgggcatagg tggaagaaga gatccttgac
   153301 ctcatgaagg ctggacgctc cagggggtgg gaattttgga ggtggggagg tgggagtggg
   153361 ggtgtatgta ggggttacat ccacagagaa gaaggaggag gggtgagggg atagcgggtt
   153421 cctgggtggg tgggggatgg ggtaagggga caacatatca aatgtaaata aaacatccaa
   153481 taaaaaattt taaaaaagaa attagttgaa tattgagatc acgtttaaag acaagtaatc
   153541 agtaatagat gttttataat atgtcaacat acagattact ttaaagacaa tgagattaag
   153601 atttcatata aaaagagata aaaattagag atcaatatat actctgtgta tacatataat
   153661 atataatcta ctatatacaa gaaatttaca taaccagtag tcttgagtta gcttttgtca
   153721 tacatgacat ttttcaagac gtttcaaaga taaaaataga gcagtgtcta tgctatcctt
   153781 agacacagag ggttcgtaaa ggacatgata tccacccact ttacagagta ggctggctta
   153841 gaaactattg aggtacagct cttttgtata caacagattt ttttccagct ttttaaattc
   153901 tgtgcaagac tgacagtttc tccatgagtt cagtattagc ttctctttca gtatacacct
   153961 ataaccaaaa tttggatctg gaaaagactg agaggatggt attctgcagt tcagcatctt
   154021 ggctcctagc tggttcttgc aggttacatc ttatttaaat tttctttgtg tcaagcctac
   154081 tttcatccat ttctttctca ttctataatg ttcaacctct agatgaacac agaagcatta
   154141 gcgtcttctg ggtatttgac taagacccaa ctggtcctgc ttctttgttc aattccagaa
   154201 tcagatagat atgagcaact tgactttcat tttaatttat ctttgcatat gtgtgtaggt
   154261 tagtgataat ttactaagaa aaggccagta ttgttttgac aagctacaca gaataccaca
   154321 gtacactgtc acaattattt aatagttgtt tagtcattat aagtgccacc cttccatcta
   154381 tggtctgtaa tactagacct aaaattatgc aaactcttgg attttcttgg tcaatcagaa
   154441 cgtgggtagg ccttactaga aaggtcagag tagaagttag aaagcttaag gatactaacg
   154501 gcacttattt ttcagtttat ttttaacgtt tttctgtatt ctgtttttat gtggattatt
   154561 aatgttgttt tactccaaaa gtcctggcta gtttcacttc ttgtattctt tctacacatc
   154621 tagaatcacc ctcatcacac tttagaatga ctctgggcaa ctgatcaagc caaagatgaa
   154681 agagtctacc tcacaggaat ccacttcaca accacacatt ttctcatgga tctgccagcc
   154741 ttatcctgtc cagacacttt cattttgata gcccggagtg cttattttta tatactccag
   154801 acttagagtt gtagatacct tctgtatgta cttttgtact ttgtcaacat cccttttgtt
   154861 tatgttattt tcctcatcac aacgccaggt taaatagtct ctaaattaag ttctgtctgt
   154921 ttagctacat gatttgctat gtgtttggtc cctgactgat aaacagatag aactatatag
   154981 atacgttgga agacattaca atagttggaa ggaagttatc cagaaaactt tttggcatta
   155041 aagaatctta actagagaat ttttatacaa agtttgatga ggttactagt ataaaaacat
   155101 ggtacaagtg ggtatttctt tttatgcttg ttcatgttcc cattgttgtt gattaatcct
   155161 tattatcatg agagcaaatc atgtatttgt caacaaaaag gacacgagaa gtagaaaata
   155221 taatgtttta gaatgctaga ttggcatacg caaaagctta cacaacactg agacacacat
   155281 taaatattgt tcagggctct ccggggttca atcatgtgat agaaaatatt gaagaatgct
   155341 tgtaggttac aaaaatgtat tgtgtttttg tttgagattg tgaattaaca aaatggtgag
   155401 ctattcacat tcctgaacaa taattcaaga ggcaatttcc gagtatcaga agcaggcatg
   155461 aatatgtctt taaacctagc acttatgaag cagtggcagg tacatctctt tgaggtcaag
   155521 gctagcctgg tattcaaaat gagtccaagg atagtcagag ctacatagtg agaccctgtc
   155581 tgaagcaaaa gaaaacaaaa taaactaacc aactaacaaa catgaatgaa tatctcgatc
   155641 tcggctaacc aatgataagg ctctgcttta tcactggtat gaaattaatg aggtatgatg
   155701 taaagagtaa gaaggagaga gaagatctgg agatagattg gacaagtgag gtgattactt
   155761 tgacatacag tgtgcaagag aatgaggaat gcagttacac attttgggat ctaccatata
   155821 aatgtgagcg tgaagatgga gtggttaacc gggaaagggg aaagttgtga gccacgattt
   155881 ttcagttcag tttacaattc catatattta gatatctgtg ctgtacattt ctttataact
   155941 agaatacatg cctatcttgt ttattctgta ctgtcatatt aactagtgaa taaaaagcca
   156001 gattatatat tctggacaca taatagttcc caagaagaat caaggggcaa atggatgtat
   156061 ttgatgaatt ggttttaaaa aatcttcaag taaagcaact attagtttaa taagttaggg
   156121 tcagttacaa gatccactat taagtctcaa tattaaacgc actgtataat gttttctaca
   156181 tcactaccct tctctaacga aggcttagca tgaatattct ctttgtcaaa cactatgcta
   156241 agcaatgaga aaagcacaac agagaacagg aagatctctc ctggagcttc tattcgtgtg
   156301 ggaagatatg aatatataaa tggcaaaaac aagctatgta cgagtccata agaacaaatg
   156361 gtaagcttta catagctcat gagatgcttt tgataggtgt agatttaaca tagactgaaa
   156421 agtcagcggc accagggaga aaggatagag agcttgaatt gttaatggac actttagaaa
   156481 agagatcaca gatttggtat ggcttacgaa agaacactaa gaaggactga ctctcacaac
   156541 ttcaaggcat ggttttatag aattcacatc ccccagaaac atgagctaac agctactatg
   156601 cagaaaagaa agagtcttaa acattttata aaacaagtaa taaacaatga ttttaatttt
   156661 tgcccaatga agtaaataga atgatataac attatcaaca tgacaaaaat agtgatatgt
   156721 gggcttcatc acttcttgtt cttgaagaat tcaatttttc atagagtttt gtacaatatt
   156781 tagtatcaaa aattgccttt aatgctttaa cctttggtga tttgagtgtt tatttcaata
   156841 atactaacag gccaaaactt aaatgtgtat gtgtgaggac atttttatta taaaacattt
   156901 aagagaaaaa ttgtaagtat agcagaaatt tgtcaagtat agcctaaaaa accaattaaa
   156961 agtagtggta ggcagtgact aggcatggaa atcatgtata tcaaagacaa acagtgaaaa
   157021 taagtccact tattatggaa ataagtccat catcttatcc ctatatgatg attagtgtta
   157081 gccagacatg aaactgtatg taacagacac ttgatttctc agctccattg tagataagat
   157141 ttacattgta agtaagttct gattattaat ttataaatga aagtggttca ccaagaagtg
   157201 ttctttagtg tttttctctt tcattcattt tacagagatg tacaaatata attttaataa
   157261 aataaagtaa aaggtgtgga aatttggaag gaaggaacta atctatactt ttcatgcaaa
   157321 attttacatg tcaagtttcc cccaaaaact aacctatgga aattatctag ctttatgata
   157381 ttctataaga catctaactg aaaggttgta cagatttata aatcctggga tctttgaatt
   157441 ttcttttctt ctcatccaca ggaatacttg actgggaact gtgaagaaaa tgaacaaaac
   157501 ttacttaaaa taatttcaaa ataaaagagc ctatggatat tcttttttta atttcaaaat
   157561 gtttttaaaa ataaaaatat aacactcttg gttaaaaaaa aagggaaata acaatgaatt
   157621 agcagagcac agttctaaac ataattaaat cctgtggaaa tctcatgaca actacaagaa
   157681 aaccttttag aatataatgc aaataaccag aaagaaatac acaatcaaaa taaatgagga
   157741 aattatggac aatacatgac actcaaatct cagtcattca caacatggaa tgacattcac
   157801 cactgagaag caaatcaaga caaccaatgg taatggctta tatagtaaac cattgtccaa
   157861 atggtaggag atagaggaga cacctgctat gcacacatca acttgtggag gctggtgtta
   157921 gcataaacat ttaacacctg ggaactggtg tcagaggagc caggtcatta attaatagtg
   157981 ttacaatcaa tttcacaatg tttcaatact attgaatgta tgtaagtctt aagagcaatg
   158041 atttgttgta tattggttac tatcctgttt tagtaatatg tatataagtt tctcatgtaa
   158101 ttttgaggct attatacata gaaatatttg tatttatata cccagatttg attttagaca
   158161 tatattctga gaaaagtaac ttcattttaa caaaactaaa ggcataaaat atcactatta
   158221 aaagttgtat agaaattaaa taatcaacaa ctctgaaggt aaagtagagg caataatggt
   158281 ctgtgcatgt ttcacagatg tcatgagaat caaaactata ggacacactg cgttgccatt
   158341 atcaaaggct ttaaccaaac aataactagc attgttgaat acaagtggat atctttgcaa
   158401 aaccattttt tttcataaat tttttcagtg attattcatt gtttttaaaa atatgacatt
   158461 tatatttgct ttgtagtgag cataatttaa tcttataaaa tgagaaactc atagtttctc
   158521 aggatttatt tgttcatcgg cccagttatg attatatttt tgatcctgat atttgtggaa
   158581 agtaaataga taaaaagttt ggttgaaaac ttctctatgg aacaatgggt ctcttacaag
   158641 aactcctttg ttataattct ttcactttct ttcaaaaagt gaataagcct tcacagaact
   158701 gaatttaaga tataagtaga atggtctctg cagttagaaa taaatctgga ttctcggaag
   158761 aaggtggtta gcagacccag gctcctcagc acagtttggg caatgctcag atcatgctta
   158821 ccacaagcat gaagtacatg ggtcagcaaa atgccttctt cataagagat aactcctgtg
   158881 catggtattt ccaattagag aatgttgtac ttgcatcaaa atcaaatatt ttccttcact
   158941 gattacaatc cagaaagaag actaattctc agtgggtttt cacttgtcta ccagatgtct
   159001 aataattttt atgcaattat tatactacag tgaaagcaaa taaaaccaag attttcccca
   159061 gcttcattaa ggaatatccc cagaaatagg aatctgctgt catcatcatt ctctagtcta
   159121 ttcagataga ataaacgggt tcccaaatcc actacccaca tacatttacc tgcatgagag
   159181 ttgcctgtgt taattcccag ggaaaaggta aaaatagcgt gtcatagata ctctctcaat
   159241 ggtgggcatc tgggtcagtt cacctgggac ctcaaatgag tgttgaacct gcaatgataa
   159301 agaaagtctt aagagatctc ctaagaaggg aacttcttct gctgctctac atgaaaccac
   159361 caacaacaaa tgcaacaaca acagcaacaa caactaaagt cgtggtgtct actagggctg
   159421 tggctgggta gtataacact gtttatttag cttttccttg gatataagga tgtaatgcag
   159481 gtagaatgac ttacaaactt atgaaaagtg actgagcaag agtctgaaaa tcagagggtt
   159541 ttggaaaaac acatattgct tatatgtggt attctaaaca tgtgttttta aaataaatag
   159601 gctgttaagt ataatcagaa taaaatgatt tatggccctt agtatatgac agttttagag
   159661 gacataaaag agcaaaacca aacccttacc tttcgaaaaa tttcctccaa atgataacgc
   159721 caacaatact ttttgaagca gtcgatgagt ttggaaatga agagagagcc atgcttgcct
   159781 accttccaag aaatattatc tgcaaataaa ggcatgggaa tgatggaaaa tgaagagttc
   159841 tggcatgaca gtttagaaac caagtatgat tggatgcttc aaagaagaca ggaggcctgg
   159901 catgacagtt taggaaccaa gtatgattgg atgcttcaaa gaagacagga ggccaaagga
   159961 gagtacagca gaatgatcca taaaagacat tgagaacctg tgcagatcct ctgtcataaa
   160021 accaaaaggg ttttaaaata ggtgagtcca atacagtcta cagcaagcaa gtcctgtgaa
   160081 agatcacaga gcccttccag gaccaaattc atgataaaga aaaactctca tctgtcacca
   160141 gtccttgctt cactgctgta ttttttacat gctttcctgt cctatttaag aaaaacatgt
   160201 ctctgccttt tgaactaagc ttctctttgt aaagcacaga gaaacagttc tctaactgcc
   160261 acttaactag catcgagctg ccaatttttc ctttagtgta ctcaaagctt tccttccttg
   160321 gcagctcctt tcataagact ctactcagat ctggcttctc ctagtagatc ttataccaat
   160381 gtcacaaaac aggcctgcca cctgccccca accacctaac agttccgaat ccctgaagaa
   160441 atctcattta tcaagcctca cctgcacctg gcctatcatt cacattagaa cttggtagct
   160501 ctgacaacct tactgataac tctgaaattc attcgttttg gtttttcttc ctttggtctg
   160561 taagtcaagc acactggcta cctttttcat cttttggctt tgtttttaag agttgatttt
   160621 caacttcgtt ccaagaaatt ttctaacact attctcaatg ttctgttgtt tttatctgtc
   160681 tttagcaccg gaaaacattg ctttggcaat tgacaatctc aaactcgacc tttaaggcag
   160741 atatttcctg gaaatcgacc tttgttcaac tctttatcca tcatttcact ttcagctatg
   160801 ctaatgccat ctccaactca gtgacagaat cttccccttc ttcactttaa agcaggtact
   160861 taaaaactta aaaacgttca ttgacatttt aagttacaac atatagagaa tatttgtagt
   160921 gcttccttcc atataggttt ctgctaaata gaattttagc atgatatgaa acaacataga
   160981 aaaatctttg ggaaaaataa aacatcctac ttaaataatt ttactgtatt aatttctttg
   161041 gataatgaat cacctccata ttccatatct cttcccagtc aaatcaacta aagcagcgac
   161101 tcatgttcgc ttgcctcctt ccctgctatc attatcatcg gggtctcagt tctgaaatag
   161161 cagtctgacc ggctttgcta catccactct cactatactg tatttcactc attttattta
   161221 actgtcaaat ctgcatcatt tcattgttta aatttctcca aagttactac catgaaagat
   161281 catgtaagag cttcccttat ctggccaaga tctctcatga ttctgtgctt acatgactgt
   161341 gactttgtct tttcttccaa gcttttctat tttcctagtc ttccatgcac tctgtacaat
   161401 gtgcagtacg ccctcttttt cttgacatgg gcaaccttct catgttgtga gccgtgtatt
   161461 tctttatagt acttaatgaa agtgactatt actctttctg ttataatgtc ttcctcaaaa
   161521 ctctgagaat tggttcagag cagtcagggt ccacattttc ttttattgtg gaatacgtgt
   161581 ttttcattag cccaattaca gcacaacatt ttacatgaac aataggaatg aaacaatttt
   161641 gtgtactata cttcatttcc accagtaaga aaatctttag tgttcttagc aggttacata
   161701 taattttcaa ttcatttttt tcaataaaaa atagaatttt ctttcaaata aaatctcatt
   161761 aaaattacaa tacgtaaaac aaatagaagt gtgccttttc taggtgtagg tggccacact
   161821 tagttcagtt ttcattctct ggtctagact tgaagagtcc tctaatctct cttagctcac
   161881 atatgggcat gcatcagcag cagatacatc actatgattt attaggaaga ctacatgcca
   161941 tggctcactg cagacacaca gaatcagaac actgcatatc accacctcaa aattgttcat
   162001 acacactaga ccttatactc acagtgtgtg aatgcaagga accatgattt gtacaaactt
   162061 gtcacaagct atcttgttct ctaaatcttt ggtagagccc tgttgtagat gactgtttaa
   162121 aagaatgttt gcataaatca gcattcagct actgggaatg ttttgtttct gagctgcatc
   162181 tcacctttac tgtagtttct ctgtcatagg gagatcatta accatttgtt ggctacatta
   162241 atatgaaggc atatatttca gtgttaacta atttctaaaa attagattaa gataataggc
   162301 taagagtttc tacactatgt gctatagacc taggattttt tactggtaga gttttggcaa
   162361 attacaggtt atgcattgat atgtcactaa tatgtttaaa aaaaaaaaac aaagtgaaat
   162421 agcattcatt ttttttacag tgtaaatatc taaattttgg attccccaaa actacctgtc
   162481 tacattaatc atttctaagc aaatcaaatt atgaaaaccc aaatacttca aatatctgta
   162541 ccattgaaaa tgtcccaata attaaacata gaatattcgc tgaaaatata ttacctcagc
   162601 ttagcatgct gtataaaaac tactactaac agagtgatct gaagtcactt acatggagta
   162661 gaagatttga aagcaatgaa atccgtctct acgtgggcct ttgttatact gttattccat
   162721 ttatagctca atacacattc ttcatctgta tcagcagtgg ctatcccttt gtttgtggat
   162781 acccaaatag ttccagtatg tcctaggaga gacgatagtt ttttaaaaaa atgtaacaca
   162841 cacacattct tgcatagtcc atgatatata taaaaaatgc cattatatac cttatttggt
   162901 acattgaatt atgattttac tgaaaatgca gatatcaata tgcacatgtt acatgtgttt
   162961 gaaacaaata catatatgag tgcaaggtat ccatgtcctt gtgcacactc agagtccaaa
   163021 ggaaaaaatg ataatagttt tgctttatca ctcttaatct tactcttttg acagatttct
   163081 cagtgaacct agagcttacc tgctagtaaa gcatcagtaa tctgcctgtc tctaccatct
   163141 atggtcctgg tattatgtga gagcatgcta tgcctgcttt ttcacatatg ttcttagaat
   163201 ttgttcttga acagtaagca ctcttactca ctaagccgtc ccttagcctc aaaaatatat
   163261 tataagaagt cccaatgaac tggaagaata caatacccat gatattgaca aatgactggt
   163321 acatttcttt ttatctcaga atactaattg tttctttaag acataagaca taggatagtt
   163381 tcttttggac tggaactcca gtagtactaa aatgccccct ctcatgtact ggaacatgcc
   163441 agactcataa aagaatgttc agaaccacat gctagaaccc tgactcaaac tcactgcctc
   163501 tgcaggcctg catgatgaga atcttgggtt tgtttctcag actcctacag ttagagttgt
   163561 tgaaaattgt gaagatagtg tcatcatgaa gaacatctgg ctttttgttt ctgtgcttca
   163621 ccccacagat tccttccagg atgccatggg acataaacac caggaatgtg ctgtcggagg
   163681 actggtgctc tggacgggca gcaaactgca ttaactctgt ctccatttcc taaaaagact
   163741 ctagagtcag tcccagtgca gtccaaatac agtttgtata tgagtaatag aggaagttca
   163801 caaaaactaa acaacttcta ggaatcaagt aatttaggca gagcggtaaa ataaataata
   163861 ttcttacatc agatcagaac atgatataaa cattaggttt tttttgtttt gtttttctaa
   163921 acataggttt cattactatg gttttaaaga gaattttaaa cttttatagc gtatgagaga
   163981 tggaatataa tcaaaatcaa ttctattaca gttaggtttt agaaaattct cattaaatga
   164041 agtggtacac agagaagttt aaggaaaaaa tcaaaaatat aaatttcttt cattatcaaa
   164101 caatatcaag ttttacatgc tttaatcaaa tctgaccagg ttattttaga tagaactgag
   164161 atcaccactt ttgtataact ctcaataatt atgcattttg ttctgatagt gttaagatct
   164221 tacgtgttca ttctctgggt cgtgcaagtt tcaaggctca gaacttatgc atctattaga
   164281 attccagtta atagaaacac ccagactagc acttaagaaa taactcctgt tttgttgaga
   164341 taatgcagca aggcattctg tgaatacttt caatgagact acactttgga gaaggttgaa
   164401 actcaggaaa tcctgctctg gagcaaatat aatttgttct tgttgctatc caaagaaagg
   164461 ttgacaaaag caaagtgaag gttatcctga tctctgaaat cattaactga gctgtaaggt
   164521 tttcctttaa cacaactgag tatccaagat tttgaagtag ttcttgcatg ttcaaaatat
   164581 caatatcagc atcatctcga tcaaaaaggt agtcaaactt tttgttgcag atgatgaggg
   164641 ccaggcatgt tcgaccttcc ttctccatta ctggatatat ctgcagttaa cagacacagg
   164701 ggatttgaga aagggacctc accatgcctc tgaaatcaat acaatgccag atgaaaatag
   164761 ttattatgaa caacagaatg ttgcttagag agctctgctg atagaatgtg agattggaaa
   164821 cgtctctcag ggcctgaata gggtataaag tttggctagt gacatagctt ggattatgtg
   164881 gtggggtgga cttcaggaca tactttgaaa taagatttaa aaatggaaaa aatttgagat
   164941 gagcaccact tgattaggtg aagttcattt tcctttgtca gatctgaagg aatctgtgta
   165001 cgaagactga ataggctaac ttcaatcccc tgcttccaaa actcatcacc tcttttgccc
   165061 tttctgtctt catcttacaa aactgatcac gaggacaaag cttcagtgta tgttgaactt
   165121 ctgagctctg gattccctga ggaactgaaa gagaaaatag aaccaaagaa ctctcactgg
   165181 tccataagtc atgcgcatgt cacagccccc agttcatcat tcaggagtgt tcactggttc
   165241 tcctcagaaa actaatgaaa agtaaaaacc aattcataca taaacgattg aagggaagtt
   165301 ccgatttttt cgcttatttc attttctgtt tgtcattgac agttttgtgc tcttctagtg
   165361 tttgcaacat tgtctggtct gtcaagttca acacattaga atcacataaa cttagggatc
   165421 taaactttgt aaggaagtta agcttcattt agtagaatta gaaacgagta attgatattt
   165481 tgattttcta cacttgtatt atctttcagg acattccagt gataggaagg ccatatcagt
   165541 ttaatggttc tttacagttc gagctattgc aaaatgtgca ccttcatatc tggaccatgt
   165601 agacaacatt taatatcttt gcccataaaa atctcacaaa ttcttctgtg tttactgctt
   165661 gtaatcttta tactacctgt gtctagtctg atgcctggaa gagaaaaatt cacttcatta
   165721 ctaatgactg aatatcttca acttcttgaa aacatttgct tttaattctt tgattttcca
   165781 aagggcagag gccctcctga tctttataaa cccaagtcat ttatatactt gtgcctctat
   165841 ccatttctgt gttttcactc atacaacaag aaactggata ttcttgctaa ggacgctacc
   165901 ctattttatg cttttaatcc cacaccttct cattccctca caagaatttt ggtggaacat
   165961 ttacttagca tttttcattt ccctctcctc ctctatccct ctgtccttct tgctttgttt
   166021 ggctctttca acaaatctgt ggtctctatt tgctgattta tgatatgcaa gctgagatta
   166081 cagaaacagc gtacacacaa agtattcctt actgtttgca aatgcttgag cacagtccag
   166141 tggtgagtgt tgttaactct catagatgac taggctggtt tatgttaagc caaattttta
   166201 tggaatgaca actcttaatg aaagcagtct tagaagaaac acacacacac atgcatgccc
   166261 atatgcgcat acacacctaa gcacacattt atacacacac aaacacacac ccaatgtaca
   166321 cacatgtaca catgtatgca caccttcaca acatgcatac acttccacgt gtgtactcat
   166381 attcacattc atgtacactc atgcatgcac acaaattagc acatatgcat atgcacatct
   166441 accacagtag gcttcttttc cactgagaag aaggtggagg gatcacatct ctgactctga
   166501 acttagtagg tttacttatg tttaatttcc tactttcctt ttagattata accgtccata
   166561 tggacctgtg acatgaaaaa gtcattactg tatccagtct accctggcct ctaattttgt
   166621 tctacagttt tgcacaaatt ttcattgcac ctgtaatgta tattctagat tatctcctca
   166681 tgggggtggg ttgggcttgg caagacatat gctcttcctt ggctattctc aaccctcaac
   166741 ccatctctct agtctatttc tctttcttgt atatgttaaa tgaatttaca ctacttctta
   166801 tgtgtttatt gtatatcact actcactaag ttataaactc aatggtagtg agggggtctt
   166861 gatctatctt tcttaatgct ctgtaaacca aatattgaga atagaaattc aatattttat
   166921 ttaacatgtg gtgcaggcct aaaaacataa aaaaaagcaa aagttttatt ccttagtttt
   166981 tcagaatatc tgaaaatata acattcttaa aacactatca ctccctgttc tagacaagtg
   167041 taatttctta ataaacccca atagttcatc agtttctttg gtgaacacaa agactcatac
   167101 cctgttaggt atttttacat atttacatgt aaaatttaaa gcacagtata cacatatgct
   167161 taactacatc ttgtttgtgc tagtaattta tggaaccttt atcattatgt aaacatgaag
   167221 atgttattaa aagcatttta aaacatttaa aaacatgggc tattacagca catgtcagtg
   167281 atagtgatgg ccttgctgca tggccttctt ggctgtggcc ctagtcctac aacccatgaa
   167341 agcattgaaa atgtactttc tctcaaatgg catcagcata caccctggga tggacattac
   167401 ctgtcagcat tagatgtgat gcatgggtca ctccagcatt tacctccatt tcttcatctt
   167461 cttcttttcc cttggattct gaagagaagt tgagaatcag gatttgaagg actttctagt
   167521 ggtggaggtt aaaaaaccct agagtttctg agattccatg aagtagtctc tgaagtaatt
   167581 cagggaacct gtgaccccat cccttagtga taagcaagac ccataaaaca gaggttttgg
   167641 tgcaattacc cattagagat aaagatgatg tctgtcttaa taaagcttgt ccttcatctt
   167701 tgctgtcttt aatttcattt tcagagtcta gagtagacaa aaaagggggg atcattttat
   167761 ttcaaagata ttttattttg cttatgtttt tgaaagttcc atatgtcgat acattgcatt
   167821 gtgaccatat ccatccatca ctattcagaa caaaacagga aaaatatgct ttataagcta
   167881 aggactctgt ttacagttaa gatagttaat aaataagttc atgtttttct tgcttcttaa
   167941 gcatgatgta aatttcaaaa acatattttt caaactacta aacttgcgac actgttcaca
   168001 tgatttatag ccttgggttt gttctttccc ttgcattgtc tttctctaac agtgtataac
   168061 atctaattct ctcacccctg ggagcacctc atctctccta cacaaaggac ctcaagaggc
   168121 tggcaggggc tcatctgtca aatctctaat taggatgagg tagctggttg gccagtccct
   168181 ggtgcaccct acaggacagc ttaactggac aattgcggat ttggtctttc tacttgcagt
   168241 tcctgggttt aacattatct ctttttaact tctgtttgtt tccccattcc ttacccctct
   168301 agagtcgtgt cctcctctta ttttttatat tgtgttaata ttagtaatcc ctgaatccaa
   168361 attctgttgt ccatttgctg agggctgagg ggtcatctaa tggatatgag caactaatga
   168421 ctacctctcc agtgtcaagt gactctacct cactcagcag ttatatattg ctgtcgcttc
   168481 tgagaataaa aatgtagaag gctacatttc cctgagtcgt tcctgggaca taaaaaaaag
   168541 agatcaaatg gtttctgtgg caatcagtca catagggtaa ttacctgatg gaaaagatgg
   168601 tgtacacatt ttctgaggtt catcatactc atcattagaa gaaaattctg aaacaatatg
   168661 aacaacattt ctaggccgta tatccatgaa acccctctca aagcactgat aaataaatct
   168721 tcatgttgct ctttgaaaca tggatggtcc atctgttttc caagcttcag atttgtttat
   168781 aagcatgtta gccttttcca aataaaaact ggaggcacac attctatgaa acaagagctt
   168841 ttctcttctg tgatttttat ataaataaag atgtacacaa agtctgtacc cagagtttct
   168901 ttgtaacagc atatatttct gagagcaaag ctatacttga ctgtattaaa gttgttcttt
   168961 atacaacaaa gtaacacaga caaaaatgtc aagaacttaa gatatacatt ttctgtatca
   169021 tttgctgagg caggatcgtg gacctgcaga ccaaggacca cttgccacct gttcctagta
   169081 tttaatggag cacacaaaca ctcagtgatt aatgctgtcc taccaaacag aaaacttgag
   169141 agatgaagga gacagctaca tacacaacat ttacaagact tgctgtactt acttacttaa
   169201 tacaatactt aataatccat taaaagtcaa atttggatat ttttgtttgt ttattttgtt
   169261 ttgttttatt ttttccagta gaaattaaag caaagatttt catctctggt attgagttat
   169321 attgaagtga ctagagtgga tccctctccc tcattcacat tctgtatctg tgaatgagtc
   169381 taaaatttcc atgatatgac cagaaggtta gatcataata aaaatgtggg gacagggtca
   169441 agattaggta tgggaggaga caggggagaa gttcagagga tcaggaaatt aaatggaggt
   169501 atgtagcagt gggagatagg gaactgggga tagccactag aaagtcccag atgccagaga
   169561 agcaagagat tggcaggaca caacagggaa caaaaatact tgggtgatag aacctgtaga
   169621 taccacatct agtgcataag cagagctcct agttgaggga tggggccaca caccagtctc
   169681 aaaaatttta acacagaatt gttactgtct agagaaaata tagggactaa gagtggagca
   169741 gagactgaag gaaaagccat ccagagacta cccctcccac ggatccattc catctgcaga
   169801 ccccaaaccc agatactatt gctggtgccg agatactatt gctgacagga gtctggtata
   169861 gcggttcccc tagaggccct gccagagcct gatcaacata ggtgtggatg ctcgcagtca
   169921 accatcggag actatgggaa ccgcatggga aaacataaga gaaggactga aggagctgaa
   169981 ggagattgca accctatagg aagaacaaca atataaacta actggatctc ccagggctct
   170041 cagagactaa accgccaatc aaagattata catggaagga cctcatggct ccagacacag
   170101 atgaggcaga ggattggctt atctggcatt aatgggaggg gaggctcttg gacctgtgga
   170161 ggcttgatgc cccagcatag agggatatta gatggtaagg agtgagtggg tgaggaagca
   170221 ccttcataga ggcaggggga taggcgatgg gatagggttc tttccgagtg gaaatgagaa
   170281 gggggacaac atttgaaatg taaacaaaca aataaaataa ccaatgaaaa ataaaataaa
   170341 aaataaaagc aaaaaatcct gctttatttt aatcaagatg acttaatttt tgctgagtac
   170401 ttgccatctg tcacatgtca tttctcacat gatcaatatg tattctcaaa taaagcagcc
   170461 aatgaggttt aacttcttag tactatgttt taggacaggg aaacacaata atgtagtgac
   170521 tatgtaaatt tcatcgggta gtcaatggtt caattgttaa gggaagaata aaatattcag
   170581 gagtagaaag gtagtttggg tgaatctgag cccttttcat cagttaaaca aatagacaat
   170641 caatagtcta agggaggtgg ggaagttaga ttttcttaag aacaggagaa gtaaagacag
   170701 aagccctgga ggcagtagaa aaggagctga tgccgttttg gccagagcta ctcacttaaa
   170761 ctcagctgtt catgggaatt ggcaatgtga cctgcaaata tttttcctgc catttctgtt
   170821 ttctcaaaga agctctcaac caggttctca gtgttgttca ggatgaatct tgcttcttcc
   170881 ccgattttga gtaattcatc accatttaaa acattcttct ccaccaggtc atcaaaaacc
   170941 ccatccagca tgtccttggc caaacctttg atcttgtaga ttggatctct ttcaagtatt
   171001 ctcttggctg taaaaataat agcatttgga catggaaaga tatttagata tctgtttcta
   171061 cactaccagc tttgaaattc aaatacagac aacaatcatc cacatatcta aattaaacag
   171121 aactccctga aaggctttct tggaaattat acttcctgca ttaggatggg acctatgggt
   171181 ttttctttct ttttaaaggc tttctttcat ttttgagatt ataatacaat taatcaggtg
   171241 acagttgagt ggcaatttat ctatgaaccc acaagagcat ttacatgttc aacacatttc
   171301 aaatgtgtat aggaggaaac tgaggtgctg agaagaaaaa gaactctatc aggcaattca
   171361 gccatagata tgtgacatct gacatttctg cagatcactc atgatccttt cacttttgct
   171421 catttttgta aataacttaa aatgacactt tactccatac acagcatagc gtaatgtgaa
   171481 cacattacag ccatcttgtc cctcattttg tttacattac cagtactcct tgagggctcc
   171541 gtgtagaaat ggagaaatca aacaactagc tggttttctt gctgctgaaa gtagttcaga
   171601 tgcagagcag aaagatggag gaaatgcaag gttttgttcc ataataaagc ttctcatcct
   171661 cacaacagaa cacccataga gctggagaaa atctctagtc agtgagtcaa aggcaatcct
   171721 taaaccacag gaaaatacta aaaagatggg tcgagagacg atctattttc tttaatttcc
   171781 cacagttgta aatgctgagt gtaaatgcct ttgagtgtct gcatgccctg tgctttaaca
   171841 tgtgccacct tagcccctcc ccccacttac aaacaaacaa ctctgctctg atgaagccct
   171901 tccaggttgt tatctcttct ttcagacatc catatgtaac gccctcataa caaccataaa
   171961 caaagaaagg actcactcac cagccacagc agtgcaggac tcctagcaat gaaactgaaa
   172021 gcaatctgag tctgcctttc cttcccataa acataccaat ggtgctttct cattggaaac
   172081 tcctgcttgc caaattctct gctcttttcc ccgaaagtca accagggctc tgctttgata
   172141 agcagagttt ctccttgagt tcacaaagtt ttctgactga aaatgtacat tcacacacaa
   172201 ttcattctcc atcctgtcta tctttagcac attttgaaat gtactctgag ttgtttttct
   172261 tagcacttct acggacctat acacagatat aagaccatga aacagtgaca cttggtcaac
   172321 ccagaatgtg tcaattcaca gggctacatc tgaaagagat gctgaggaga taccatacct
   172381 tcatgctggt accatcattt caaaatccag gtaagctaca ttgttaccat ttctcccagt
   172441 cagcaagttt atttgtcaat tttagatatt atttatctag agacaccaga ttataaacat
   172501 tatggtatgt taaatgcaca ggatagtctt tccctctaac ttttgaaaat ttatggataa
   172561 ataatggcat aaaagttaaa taagggaaat gtttataaaa tggaagctat ttggctattt
   172621 tactttcatg gttcaggatg ctgcatgtta gcattttttt ttttttgttc ctattcctca
   172681 tagaatactt aatacaattc tcatgctgtt gactttcatc catttgcctt cttgtaggag
   172741 gaaccgtctt tgccttactg ccctcaggag ttaattggag taactaacac ctcaccttca
   172801 aagaaggagg taaaagttcc aggcctgcct tcacaaagcc ttgtgatttt tcccagcttt
   172861 gaaatcggaa acatccatgt agaaaacttg ttgactagaa caggaagaga gtgtcctcat
   172921 ttcttcgcag aacaggaaac agaatgtagc cactcagttg caattctcct tttctgtttc
   172981 ttaacttctt caggacctca gtacaagggg aagtacatcc aggccacttc cttatcctca
   173041 cccccctgga gtcagtcctt tctagaaact cctcagaatc ttctcccctc actgacaaca
   173101 taagactctt tgagtctaat caaaaggcta ctgtagtccc agtgtcagac aattgtatta
   173161 gaaagcaatc aatttgctcc ttgaaaacac catagtgaaa gtatatactc tgagaacttg
   173221 agaactatca agcatggtag gttataacta taaaatgttt gtcatattaa cacattacac
   173281 aattccgtga gtgagcacag tgtgggaaag tttagacaga aaatcagatc ctccaacttg
   173341 tctccctcct gtattctgta tagtacttca ctaaattatt tatacttttt caatggtggt
   173401 aataatttct taaattattt tgcatgattg tttcatacag aaagaaatga agctattttc
   173461 accccctatt taccactctt atcctctttc tctcctgctg cagcattgct caacaagtcc
   173521 cctactgtca cagcctgttt ctatttgggt cttattgtgt tttgttagtt tctttcctga
   173581 tcataggtgg aaggttgttt aatgtagcat cagaagctta gcagttgtta caccactgat
   173641 gaaattgaca acaccacttc aaacaaccct cagctgacaa tagtactcca aggagggtct
   173701 ctcctctcct gatgatgaaa tgttgatggg actaatactg gggctgccat gtgaggtagc
   173761 cagagtcaca atgagctcat catcatcctg taagatagcc aaagtgatag ggagttcttg
   173821 caagatagtc agagccacag tgactttctg agagatagac agagccacag tgagttcata
   173881 taagataagt agagctacag tgagttcata taagatacag ccacagtgaa ttcctgtgag
   173941 atagacacag ccacagtgag ttcatgtaag acagagctac agtgacttcc tgtgagatag
   174001 ccagagacac agtgagttcc tgtgaggtag caagagctgc tttgaatttg tgtggacaac
   174061 agctttttta taatgagaag acatcatttt gctgcacatc tttccctctt ccaaatactt
   174121 gaggatgttt gtgtattagc tgtcattgac tatttcatat aaaagcgaac tgtagctagc
   174181 atcatctcct tcttgttgct gataccatgg cttttaatga ctttttttta aaaccaagta
   174241 tcatgaatta attagttttt gagaaaagtt tcatagctcc tgacaggttt caaagtcatg
   174301 gtcttcttgt cttggcctca tgagtgctga ggttgtaggc tgtaccatca tactgacttg
   174361 aaaacacact taactcttct ttttatttta gaatattaac aagtggcttc actttcttat
   174421 gtgtaagtta atttacagcc attcttcttt ttccctgtta tcatactcca ttttgatatt
   174481 tatgatttta ttgtggcaaa atgtcaataa tacaaattta ccatcttgaa caacttttgg
   174541 actacaaaag agttgacacc tgttcatgag actgcctttc tcctgttgga attgatttac
   174601 agattttgtt gttgttgttg tttcattttt aaaactgaag gactatacca attaaacatt
   174661 tatcatctgc tatggtctga tcatgtcaat atttatgtgc tggaatcatt tttgcattat
   174721 ggtgggtttt ataaagacaa attattacaa aataaagtcc acagttacaa attctgtcac
   174781 taggttggca cctttaggag gtgctaatat tggtctctga ttgtttaaaa caaggcatat
   174841 ttgtttttat caagtgcact ggatccattg tgtgtccagg tatttccctt ccagtgtttc
   174901 ttccatgttg tgatacagat aagttgtatg ccaagatgct gctgcatcac tatgtctgcc
   174961 agaactgtga agcaaagaaa tcatttcatt ctttaaagac aactataaac tttccatcct
   175021 cataatgcaa gttaaaagaa aaaacaaccc caaactaaac agtacccctt tcttcctttt
   175081 gtactgtctg tcattgctgt ttttctctgt gtctctgtga gtctgaatat tctttatttt
   175141 tcttaacatt tttttattgg atgttttatt tacatttcat atgttgtccc ttaccccatc
   175201 ccccacccac ccaggaaccc cctatcccct cactccccct tcttctctgt ggatgtaacc
   175261 cctacctacc cccgactccc accaccccac cctcaaattc ccacccgctg gagcatccag
   175321 acttcatgaa gtcaaggatc tcctcttcca cctatgccca gcagggccct ccgctcttac
   175381 atatagagct aaagccatgg atccctccct aagtgctccc aggctggtgg tttagaccct
   175441 ggaagctctg gttggttggt attgttgctc tcctcatggg gccacaaacc cttttagctc
   175501 caatggtctt cactctaact cctccattgg gaaccccatg atcagttcaa tggctagttg
   175561 tgagcatctg cctctgaata tgtcagactc ttgcagacct ctgaggagac atctatatca
   175621 ggctcttatc agcatgcact tcctgacttc cacatcagca tctacctttg gtgactgcac
   175681 atgggatgga tactcaggtg gaatggtctt cagacggcca ctccttcagt ttctgtccct
   175741 cactttgtct ccatatttga acccttgagt attttattgc tccttctaag aaggaccgaa
   175801 tcacccccag ttggtcttcc tttttcatga gtttcatgtg gtctgtgagt tgcatcttgg
   175861 gcatttcaag attctgggct aatatccaat aataagtgag ttaataacat gtgtgttcct
   175921 ttgtgattgg cttaactcac tcaggatgat aatttctagt tccatccatt tacctaggaa
   175981 gctctcaaat tcattgtttt taatagctga gtaatacacc attgtgtaaa tataccacat
   176041 tttttgaatc cattcctcag ttgaaggaca tctgggttct ttccagctcc tggctattat
   176101 aaataaggct gctatgaaca tagttgagca tatgtccttg ttatgtgttc gagcatcttc
   176161 tgggtatatg cctaggagtg gtatagctgg atcctcaggt aatgctatgt ccaattttct
   176221 caggaacctc cacactgatt tccaaagtgg ttgcaccatc ttgcagtccc accaacaatg
   176281 gaggagtgtt cctctttctc cacaccctca ccaccatcta ctatcacctg agtttttaat
   176341 cttagccatt cttactggtg tgagatggaa tcccagggtt gttttgattt gcatttccct
   176401 gacgactaag gatactgaac atttctttag gtgcttctcg gccattggag tttcctcagt
   176461 tgaaaattct ttgttaagct ctatacctca ttttttaata gggttttttg gttgtctgga
   176521 gtctaatttc ttgagttctt tgtatatatt ggatattacc cctctatcag atgtaggatt
   176581 ggtaaagatc ttttcccaat ttgttgtttg tcgttttgtc ctattgacag cctattgaca
   176641 gtgtcctttg ccttacagaa actttgcaat tttataaagt cccatttgtc aattcttgat
   176701 cttagagcat ataccattgg tgttctgttc aggaactttt cccctgtgcc caagtattcg
   176761 aagctcttcc ctaccttctc ttctattagt ttcagtgtat ctggttttat gtagaggtcc
   176821 tttatccacc tagacttgag ctttgtacaa ggagataaga atagatcaat tttcattctt
   176881 ctacatgttg tcctcaagtt gaaccagcac catttgttga aaatgctgtc cttttttcac
   176941 tggacagttt tagctccaat gtcaaagatc aagtgaccat aggtgtgtgg gctcatttct
   177001 gggtcttcaa ttctattcca ttgatcttcc tgcctgtctc tgtaccaata ccatgtagtt
   177061 tttatcacta ttgctctgta gtacagcttg aagtcaggga tggtgattcc tccagaagtt
   177121 cttttattgt tgagaatagt tttcgctatc ctgagttttt tgttattcca tatgaatttg
   177181 agaatttcct tttctaactc tgtgaagaat tgagttggga ttttaatggg aattgaatct
   177241 gtagattgct tttggcaaga tggccatttt tattatatta atcctgccaa tccatgagca
   177301 tacttctgag atctttttca atttctttct tcagggattt gaagttgttg tcatacaggt
   177361 ctttcacttg cttggttaga ttcacaccaa gatatttcat attatttgtg actattgtga
   177421 agggtgtcat ttccctaatt tctttttcag gagtctgact attatatgta tacaaatcaa
   177481 tcacattctc tctatttctc attgcatgac atcatgttca cagtagccac tcactttgca
   177541 gtatgcagaa tactcttggt tttaaatgta aataagattc atatttgcag actgaataga
   177601 atgccatttg cttattcatt tgcttttggt ttgttgtcat gttttgagtg actattacgg
   177661 ccataaataa aaatattaaa atatttcttt gatgtgttgt ttttaatcat tttgtttaaa
   177721 tacacagatt ggtccctgaa atgcataaac accatgctgt atgtcatggt ggctataaaa
   177781 caacacagta cagccaatag ggcagcaaga ttctgattac agcatttcct tgctaataca
   177841 tgttattaag atttttagaa tatttatttg tgtgtgtgtg tgtgtgtgtg tgtgtatgtg
   177901 tgtttacata tgctactcct gtatggaagc cagaagacaa cttgtggaat gagtcacttt
   177961 tcttttctcc ttttaccatg tgagactcaa aaatcagact aaagtcttca gccttgtcag
   178021 taagagtgtt gatgattcat tatgtcatct caacagcctt tctgatatat tttttttaaa
   178081 ataatatctt aatgtgtgca aggcatacca tgtaatcatt tatattctat ctcatctact
   178141 tgccctctta ctgagaaaat gccctaacaa aagcaactga aggaagaatg agtttactgt
   178201 gcttcagagt tttgaggata caatccacca tgatagagat tcattttcca ggaacttagg
   178261 gctttgtgtg cataaccaag aagaagaaag tgatgaattc tgatgtacag ctagcttttc
   178321 agggctcaga cttaggatat gatccttccc tctattagcc taggctttct tgcatcactt
   178381 gacctaatca acacaatgct tcacttgcat ggtcagaggc ttgtctccaa gataccctat
   178441 attctgtcaa gttggatatt gaaagctgac cattacaatc acaactttct tttatccaac
   178501 tgccagagct aaattccctg tttttctttt ctagtaatgt gtgcatcata tgatccctaa
   178561 agtttgaaac tatagtttac tattccctat ctcttcaatt tactgtcatt ttaacttaaa
   178621 tattattctc cattaaagaa tctaacataa tacaattatt tgctttcttt ttatttatat
   178681 acacaaataa attcatgttc tcttttgata aagatttttt tgtttatttt gtttttgttt
   178741 gtttgcttgt ttatgtgaca gaatctcact gtattactca ggctggtctt gaattcacaa
   178801 ttcttctttc attagtttcc ctagttccag aaatgcaggt ataaaacttg atccttggcc
   178861 aagatcactt cttcaagctg aagaaatgag cttcagttgc ttgttgcttc tgtaggggag
   178921 acaaagaata gatagatagt aagtatgttt attccacaga gaatccattc ccttattcat
   178981 tgtttattgc taattaagtt ctagctatac ctattagaca ttcacttgga ttctctgtgg
   179041 attatgcagg gaataaaaag atatactata ggagagaagt tatataaaca ctaattaata
   179101 tatgggcata atataactta ctttaataat cgtcaaatta agtcttccac catttattgt
   179161 tgattgtttt tattttacct ttgttttccc tataaccttt atcatttgct tgatagtttg
   179221 aggcaataaa tggaatctag atgtatgaaa gtataacaaa aatgtgccag tactcaataa
   179281 attaggccaa ccaagagatc aacttggcca tccaagtatt caggcttcta ataggaaatc
   179341 tacttactgt tctcagttgc caggaaagag atagaaatat cttgttaagg ttgctcggtc
   179401 aatggtgggc atctgggaat gaatacttgc cttttcaaat gattgttgca cctaaaacca
   179461 aaaataagat ttatactata ttagcttcaa gattcacaga aaacatgctt cattgcagtg
   179521 cagaaagcta tagggataaa agaacttaag agttgttgga ataaggctaa tggaaattct
   179581 aactcaacat tatgtcccta ccccatgtat aattgtaatg tccaagtcac agggagctca
   179641 aagaccactg agtagccaat tctgatgcaa acttacaagg gtctcttatt acgagcttgg
   179701 gagcaaggtc tctcagactc tcactgtcac ggtgagtcag agagcccaga gtctaggagt
   179761 gtagggattt tattatggtt gtatcaagct tgaggaattt ccatatgggt tatcaagtta
   179821 atattgtaaa aactgcactt ctggtataat ctgcatgaac tgaacaccag ggtagaccca
   179881 cctgacaaac tgcatggtca ggttacctat tctcggcagc atgtcttaag taatctctat
   179941 gtaccttgac cctgctattg tatcctggct gttgctaaga ggatgagggt tgtcataaca
   180001 tgtttgctca ggtggacttt gtgactttct ttctggaatt agagtttaat ccctggtctc
   180061 acataaaatg gagtttctcc aaaatggagt tgctgggctt cataagatta ccctacgtag
   180121 acatgagcat catatctaat ctgagactct ccaatcttca ttgcctttcc cttccattca
   180181 tgagaattaa atttggaaga tggtctgttt ttaagcccca gccaaattaa gccttcacta
   180241 aagtaaatta aaatctcagt gacttcttct ttttcttaat ttaattttac ttattcactt
   180301 catatcccac tcattccctc ctttaccccc ttccacaatt ttccccccat acccttcctt
   180361 ttctcttcta agcagatggg ggcccttatg gatattctat atctatgata cttcaagttt
   180421 ctgtgaggct agatgcttcc tttcccactg aagccagtca aggcagccca ggtagaagaa
   180481 gatatcccaa atacacgtca cagcttttcg gatagctcct gttttagttg ttcaggaccc
   180541 acatgaagac caagctgcac atctgttcca tatgttaggg aaggcctagg tctagtctgt
   180601 gtatgttctt tttttcttgc actaatctgt ttagaacttt cagtgtgata tactggcatc
   180661 tttttctaaa ctatatttta aacatgtaaa tgaaaataaa aatctctcat tttattttgc
   180721 atgtctgact atattattga aatatgaaaa gtgattatag tgaagtctaa gaaaaatata
   180781 aatgagctgc aaagcattca ccttcagaaa tatatcaaag agatgacaag agcaggcatg
   180841 tgtccggaag caggaaatga gtttggtgat gaagtaagag cctcttgttt tgtctcggta
   180901 ggacaagtgg tctgtgaaga cagaaagtgt catacattgg tttatggatt ttgtgtgctt
   180961 tatttttctt cagcagagtc tggcaattaa tgtgtagtaa agggaagtat agataagcct
   181021 acactaactc actttataca gtaactcatg tcctacttat agacaatatt tatgttgcct
   181081 atagattatg tcactgtatt ttgttgatgg tttgtttgct tttcaccata taattaacaa
   181141 aatactacac agaaccaata tttcaggtac agaagaagaa taagtcatag agtctgctgt
   181201 atttacatgt attatatatg catcacaaat tataatactg atctgtatag tgtgctcagt
   181261 agactacatg cataatgttt tcatacaaaa tatgctcaga atgaaaaata gttgagactg
   181321 atatactttg gtaggagaga ggtaagaaga tgccatattc tgtactggtg atatctttta
   181381 cacatatacg tatatgttgg gagccgaccc ctagcagaac gcggctatca tctttgcagc
   181441 catctcaggc catatacctt gacaagatac ttgttttcaa cagcccacaa cagctgatca
   181501 cactctgata aacatcttgt ttttctcaca tatcttgttt tgctgtttag tgccctcagc
   181561 tgcaaggcgc acgtggtatc catggctacc aggcacgtag caaagcatct tcagctgtgt
   181621 tcccctgctt aggcttatgt atacctagac ttccttttaa taagaaggag acttgatcag
   181681 actctgtctt gtctccataa ttcatgtgtc tcacccctcc atccccactc tctctcttgc
   181741 tagaccctga cccacagacc agagcagcag aatgagccat tacaacgtgg cccccaaacg
   181801 tgggacagta tgggttgtta cacatataca tattcaaact cattaagtgt agacactgtg
   181861 ctttttgagg ttaacaagtt tgcctccaca aaatactttt aaaaataaac tttgaaaaat
   181921 atataaattc aaaaagtaga tgtaaagcaa cttaggaaac acatacagag atcaaacact
   181981 cagcactgtg ttccactttg agttctgcaa atgtgtcttc ttcaacttct ttaacaggat
   182041 tccccattcc tagtggacca tgtcatagaa ttggtgtatc tagaatttga caggatgttg
   182101 gccaaaatgt ccttggggct gaatatttga gatgaagcag ataattctgt gatctatgaa
   182161 tgtttatgta agaatgttga aggaatttgg ttaaaagaaa tgaatcaatc atgtatgtta
   182221 aaagagtatc ctctgaactg gaatatcctg atacacacac acatgcacac atgcatacat
   182281 ctatatctat atccatatcc atatccatat ccatatccat atatatatat atatatatat
   182341 atatatatat atatatatat atttcactat acatttcact aattatagta aaatgccatt
   182401 cttaaaagtt gtgtataagg agtccaggtt ctcaaaacaa aataagattt tatatatata
   182461 tatatacact agcctcaaaa tatgtgtcag actattgcta tagaaagatg gcttttgact
   182521 tgtaaagctg tatgtttgag aaaacacata cgtggggttg tagagtagaa ggcaatgaag
   182581 tccttctcca cgtggctcag ctggacagca tcagcttcca tattcctagg tagatctaca
   182641 gctctgcacg actgggcttt tgaagactct ctgatccaca cttccccagg gttccctgga
   182701 gaaacaatgt attctatagc actgatcaca ctcagtagaa cttccagttt cctacctcag
   182761 tcatttaaag agctcattaa agattagttt cacatataca cacaaacaag cactgtaggt
   182821 aggagcacag cacacacaca cacacacaca cacagagaga gagagagagg gggggggaca
   182881 cagaaagaca cagagagaca ggagagacaa agaacagaga gaaagagact gagagagaat
   182941 ttctttccct gtaagatcat tgagaaatgt tccatgataa gaaaaaataa ggacagagtc
   183001 ataattttgt aggaatgtgt ttactaaaac cagcagagga cttttagata tgcatcattt
   183061 tataccacct ggctatggag atattatttc tactttagtt acttataggc acatggttat
   183121 atgaattcaa actcatagag gcctatgtga attctacaag tcagatgtga tagtacacag
   183181 caataatccc aactccccag agactgaggc atgagatcac tatgagtttc tgacgtattg
   183241 gaaataaaca gcaaaactct gtttcaatgc aaataaaata aaaaatacaa tagacatatg
   183301 catgcacccg tatgtattgt tttactatta atcatatcca aattgtgaca taagcatagg
   183361 tccccactaa taattgaata tataagaaca atgaggttaa tatacacaag aaaacattat
   183421 gcaatgaaag aagatccaaa ttttattatt tcaaagtaaa ttggttaaac ttggagtcat
   183481 catgttaagc aaaataagcc agactgggaa agataacatt agatgatttt acttatatct
   183541 agtcttagat taattttaat ctttgtctag gttaaaaact aaagagacac acaaaggtgg
   183601 aagtggaaat atctcaataa aaggtgtgga gcagcaagag agggatggag acagcaaagg
   183661 ttggtatggt atagactgat cagatcaggt gtaaatgtat agaatatcat aaggaagcag
   183721 ttattttata ttattagtac aggataaaat aaaagacaga atgacatgtg ggcacactca
   183781 agtattgaat ttttatatac tggtttatac aggcagtgat tgcagcaata aatgtaacat
   183841 aatgaaccgt cacacatcga cacattggct ctgaccatgt caatctcatt tgccttgaat
   183901 ccttctctca tttcttttca ctctcccttc ttgctacatt ccccagctct aagtcctcat
   183961 ttcctcattt ataaacactc ttctatcttc agatcacatt tttatatttt tatttagttt
   184021 ccacatataa gaatctgaaa aataatatta gacaatcatc attctgtgac tgattcatct
   184081 tgcttaacat gtggatatgc agttccattt attttccttt aaatttcaag aactgattct
   184141 ttttatggtt ttacagtacc taattacgca taaagacatt ttctttatcc agtcatgtgt
   184201 tgatgctaat ctaggctgtt tctatatttt actcactatg tccttaaaaa aattggtatg
   184261 agggatattt tgaatggtaa ttttggtcag gagtaaatgt ataatatata cattttatat
   184321 actagccaca aacttgacaa ataaattgtg atgtttggcc attgggttga ggagtcttcc
   184381 atgagaatct acctttattt ttcttctcag aactgggatt tcagatgtgt attctgtata
   184441 tgttgattac aatattctgt agatattgat tctcatttga tgtataatgt agtctaactc
   184501 ttatgtttct ttgttgacct tatttctgta tggtcctatg gtccatccat tagtacgagt
   184561 aggggattga tctcagatac aacaattata ttgggaattg tctcactttc aaatacaaat
   184621 ttcaaaatga taatataaaa atcaccagta tattaaaaat taaaatcatt ttgctctaat
   184681 agttgtatac ttctatcgtt gacttgggga ttctggaaaa gttcttaatc atgtatgttg
   184741 gataaatctt ataggaaaat gtttcagcta accaggcaaa ttttagtaat ggcacatttg
   184801 atggcatttc ctattgcttc cattaatttc tgaaaactaa acagaaccta aagttatttc
   184861 tcctagacac aaagcccttg tggtattacc tgccagtact tgcatagcta gcagccttgg
   184921 agctcacagt tctatcaaag aacttaccac ctctgcaggc ctgcacaatg atgactttgg
   184981 gtttgtctcg tagacctggg cagtggcagt tgttgaatat ctgatagatg gtatcatatt
   185041 gtagtacatc tggagttttt tcactgtgca ttgttccaca gatgccatcc agtgtgccat
   185101 gagacattag cactaggaat gtgctgtccg atgtctggtg ctctgagagt gcagcaaagt
   185161 ctttcatctc tgactccatg ccctggacaa aaccaatgac gtcctttagt aggatgatag
   185221 tggtttagac cctgggagct ctggttggtt ggtattgttg ctctccccat ggggcctcaa
   185281 actccttcag ttccttcagt cttctctcta actcctccat tgggaaaccc atgattagtt
   185341 caatggttag ctgtgaatat ccacctctgt atattgtcag gctctggcag acttctaagg
   185401 agacagttat gtcaggctcc tgtgagcatg cacttcctgg catccacatc agcgtctacc
   185461 tctgggatgg atacccaggt ggaacagtct tcagatggcc cctccttcag tttctgtccc
   185521 acactttgtc tccacatttg ctcccatggt tatcattctc tgtgctacat tgcattgcaa
   185581 atatggatca cccacctcgt attcagtgtt tgctacatca tcatgctctg gcactgtgtc
   185641 tcaattgctc cactttggaa ataagaatat tgcatgaacc cacatagccg agcacttttt
   185701 gtatggcagg tacatggaat atttgaaacg taaaaaggca cagattccac ttaccgaatt
   185761 taactatttt gatctctctg tctctctgtc tctctgtctc tctgtctctc tctctctctc
   185821 tctctctctc tctctctctc acacacacac acacacacac acacacacac acacatacag
   185881 aggtgttcac aagcacacac accttcacct gtctgtatcc taagtttggt agaggattct
   185941 ccttaaatcc ttaaattaaa atggccatct gtgaataaaa ctctttatgt tcccaatata
   186001 ggaggttgca ctggctctta cctcagctgt aagctcctct ttcaccacca catcatagcc
   186061 caagtcttca agaaggcctt tcatgccaat gatgtcaaag ttagccccat acctcagtga
   186121 tagatgtttg aactctgtat tgcatatgat aagagctttt cgagtacggc cattggcctc
   186181 ctttattggg taaatctgta taaaagagac aatgaatttg tctttcttga gttttttttg
   186241 aaggtctatt tgactataat aagcattgct ttattaaggt ctcatatagc ttccttttcc
   186301 ctcaaactat aactgaaaga tgctatttgt gtccttctca agggctaaag acagaactag
   186361 aatataactg gaatagttac acataagtct tgagaaactc aggataatta ctactttctt
   186421 ctctagttta ctagcagcta gtcaaatttc catggaatgt aaggttagtt tagctataaa
   186481 atccaaagat attatcagtt catctcaata aaagtgcatt tagtaatatt attatgatgc
   186541 catttttagt atatcaatat tatgttctgt ttactacaat aataaacctt cttcagtatg
   186601 tgtgcttttt aaaaccagtc tacagataat tactagttaa ctgtgttgtt ttataaatat
   186661 tttgattcca ttactacaga taaaattttc ataattcatg aataggagag aaaaataaac
   186721 taaatgaaca ccatgatttt tatcactgaa ttaagaaaca aattgacttt gtttataatc
   186781 aagatcataa tctatagcac ttatatcacc atcacttggg ctcagaggtt taagaaattg
   186841 tctttagtat gaacaattgt tttcatatct gtattccaac aacaaaggac agtacttctt
   186901 gtgtcttttc tctgcaaaac cttgcgaact cctcaggaga acaaagcttg agagtgtcca
   186961 ctgattcttc tggttcctcc atttctggat tagctgtaaa atacatcaca taatgtgaat
   187021 ctttcagtct gatttagaga caggatttgt tggttggcag aatggtctgg aagaaaacta
   187081 aatgatacat aatgattagt atagtaatca gtagcacaga atattgtaca actaagaaag
   187141 ggaagagagg tgattgatgt gaaaagcaga acagctcaac aatgagaccc ttaattctgg
   187201 taattcttga gaacaccatt gtaatttgag attaaacctg actttttcat actcaacaac
   187261 attaaatttc tgatgatttt actcttaaaa tctacctcat tcttgtttat ttcagttgta
   187321 tctctgccaa atatacttac cagagtctta tctactagaa gattacttta attgatagtc
   187381 cagtttaact tttctattat cataaaatga aaggaaaaac aattaaggaa ataatactag
   187441 taatattctt atactcttcg gtgcaatgta ccacaaattt tgccatttca gaatgtgtta
   187501 ctatgcacaa gtggctccta gctactgtat tggaggggaa gaaattttaa aacaatagaa
   187561 atttagatac atttttaatt tttgattccc ataaactgat aagtaatcct attaaattaa
   187621 tataacaagt gagagattcc tcttagataa gacaaagata taatccttgg ccaatagaac
   187681 ttcaagtgct tctctctgac tagaagttct tggcacaaat tagttcagtg tgacaaatat
   187741 cttggattct tcctatcctt cactctgttt tgccagacct tcagaattaa atccatatgc
   187801 aaatgactag ccagagcctg gacctattct aatatctttc tcccctgtgg cctggtctac
   187861 tggaccagtg ctttcatgat gtcctgggat caccctggag attacaatat agacaaagcc
   187921 cagggttctt caagagagtg ctttctgttg aacactcaat tcaattcaat taagctcaag
   187981 agtttggaca tttctgaaat tccttaaagt attttgaaca ccttcctctg attctgatct
   188041 ttattgcatg caatattttt agtttagttt catccttgag attctttcag tttgtgggaa
   188101 agcatctaat tgacttaata ggagaagtca gtgtttagct ttacaagtgt tcatttcatg
   188161 aaacaatgga acatgtgctc agaaatacta actgtgtaga cagtgctcag tgaatatgta
   188221 gtccagcaaa gaaccttggt tggaagtcag catttgagaa gttatgttcc tgacttgact
   188281 atgtttctag ctctgaaaca atatgaaaga aaatactaga atgctcccat tttatagatg
   188341 ctagactgat gagaaccaca aaattcacaa tgtgatcaac tttaggatta gtgctccatt
   188401 ctataattgt caggtgacta gttatttctc aaaatagctt gaacatagga tgtagcattt
   188461 ttgccacgtt ggaaactaga tcctacccac acgaaagtaa aaaacacttt ctaaaaggtt
   188521 atctatttta gagaaaaatg atacattagt gatacaaaga ttagaaaatc aaaatgagtg
   188581 ttgggcctga aaacagacta gatcatgagc actatgagct gatcacagtc cattctgttc
   188641 ttacctgcac tatggtggct gcctgggtcc acattaagga atgtctggag aagcatttca
   188701 cccactttgc tgtgtttcct tttcatggca tctacaaaga cccagcgctt gtccctgcgt
   188761 tcagcattgt taaattcttg tttatcttcc tcttttaatt tcaatacatt gctttggacc
   188821 aatttttcta ggtactccgt taggaattct ttgcccagct tttccagtac tttaagtggt
   188881 ttgtcagggt ggttgttttc tgtcagagac aaaagacttg ttcaactaca agccaggtag
   188941 agcttgtact caccttggat agtctttgcg atttaacaac atttctgaaa acaagctccc
   189001 ttttcccatt aaccaagaag ctacatgcca atttctttgt acatggagaa atgggtcaac
   189061 cttgcaagtt tatagcagac tatgtttatt agggcatcac tacacaggct ttttggtagc
   189121 tgcttctctt tattatatag cattgctcat tcattggctt tatttttacc aatttcttgg
   189181 tcagtcctga agagacaatg attcacccaa aatgtgtgtt ttggggggaa ggcaaagctc
   189241 ttgtcaagat aggaaattct tctcattagt ctatatatag agtcactcct ttgtgtttag
   189301 ttcagttaaa gcagtatgct tttattctag tatagcaaaa ttacgagtca atatattact
   189361 ccttaggatg attaaatttt tatagggtag taagtaaaat agaggtatca aatcatcatt
   189421 tttaatttta gctctaaaga taagacttaa gcatggagtg tatggaaaga cagaatattt
   189481 aagcaattct tacttaactt taccacatta attacttaat gacaatgtca aaataacttt
   189541 cacatcaaaa tggcataatc aaataatatt tatctacata gtaaacaagg actttggccc
   189601 agatcatagt gcttatttac tttactgtct tgtatgttct tttcagcatt tgcttggcat
   189661 ttattatgaa aaaaagccac atagaaatta taaagcatga aaaattacct aatatcagtt
   189721 aacccaatag gtataacatt acttatgcac ttatgactaa atgtggaagc attcaccacc
   189781 taaaaaacaa taaaagacag tagcaaaaac attgtgaggt acaaatctgt acactaaggt
   189841 ttatatatat attaatataa cagaccttca cagtaagcat atacagtaat aattattact
   189901 tatttcatga tcatcacaac taaatatgag ataatatcag ttaacaagtt actataaaat
   189961 atacaaatta agataataca tattcaacca tgacatagac tctataatga taataatttg
   190021 ctgatttgcc attgaaccaa ttattttatg aatgttttcc ctatgatatc acaataacaa
   190081 ttttggtgaa aaggatatta gtaagatgta caacctatac acagagaact tagctattga
   190141 ttgaacaaat cataaaaata gtataaatta aaaagaacat agtagttcac atattagaga
   190201 cattctttta aaatagcatg tgctgctcca tgtcatttgg tgaagagatc cttgaaagca
   190261 tactaatatg atgtttcagg acacagaaag gaaaacaaaa tgtttggtta aagtgttcat
   190321 actatttaga agagatgaag agatgttggt cttggattat agtctataaa tatcatctgt
   190381 cagagtttga taatgtagaa ctcaggttca tgttgaaata tctactctac ctaagctctg
   190441 tactctgtta tagtaatttg tatattccga aaaaggaaag tgctgaatgg ttgatcaatg
   190501 gtagtaggta ataaagaaat tgataacata acaaattata tatgtatata tatatatatg
   190561 gggggggcat gcatatgtat gtatgtatgt atgtatgtat gtatgtataa atttgccatg
   190621 gataatgtca tattcaattg tcacaaataa cataattact actgtgatca gaaataagtt
   190681 accctttata cttttgttcc ataaaatatt gaaaattcta gaaatcagaa aaaatgaaag
   190741 cagctgattc tagggagaca gaaagaaggt ctaacaggag cttcaaacat ttactaaagc
   190801 tatagaaact aataggtgta atgatatatg catctgaatt ttcacacttg gaaaatagag
   190861 acagaagaat ggctataaat gtgaggccag ccttggatat atagggatat atataagttt
   190921 caacaagctt accaggtaat gacaataaaa atgaactact tattctaata gtagatcata
   190981 tgacctaaaa cttagctttc tccaatggag tctcattgga tatacaaacc acacttaaga
   191041 gtagtaacat gtccagctgt taatgtctaa tacaaaataa attagagtgc atgtatgaag
   191101 acattttgtt tcatattgct tttttgcatt acttgtattt tgattatata ttatggtttt
   191161 taatattatt ttatattagt tttatttgtg tgtgtgtatg gtttttgtgc ttctattttt
   191221 ttctagtttg atttattttg cttgcctttt gggggggtgt tttgtttgta tttttgatgg
   191281 agagagagag cgagagagag agtgagagaa agaggagttg tgtaggtggt taagtaggta
   191341 tgatcaggta gaggttgaag caatgaaaac attgatcaga atatattata tgaaaattct
   191401 caatagaaag ataaaaatat tcaaaataaa aatgctacct gttctatgat actaagtgtc
   191461 tgaaaagtaa ctcaaaaact aaattccaat aaaaatagct acaaaaattg gcacaaaaat
   191521 gaatttgtcc aaggaagtga aagatacata caatgataat taaagttcat taaattaaat
   191581 ttctgataca tattagaaaa gaaattaaat attatttata aatggaagga taccctgtgt
   191641 ttgtggaatg aaagtggtaa aattatttaa aatagccaca acacctaagc agactataat
   191701 ttcaatggaa tatctatcaa aaatcaaatc atattttaat aaaagtagaa agaaaacatt
   191761 aaaattcaca ctataccaca ttgtaaaact caaaatacat atatgtatgt aacagaaatt
   191821 aagggaaaaa agaggcagtg ggtttgaaag agaacaaaaa gagttagctc acatggatgg
   191881 gtgaggaagc aaggagagat agaggacttg gagggaggaa aggaaatggg aaaatgatgt
   191941 agttttgtca taatcaaaat caaaatagac taagacatct tgactaaaac attaaatgtg
   192001 aagggaaggc atgctatgta accacaaagt gaaaataatt aaagtgaaat gaggcctaca
   192061 gagaagccac ccagaaagcc tgtatgatag tgtggaatta tagccaaaga tttgactcag
   192121 ttacttttca atcaaagcac tgcgaacctg agatctagaa agattgcctc ttcaataaat
   192181 attattagga aaattatata tatacttgta gaggaaaatt agttctatat ctcagaccaa
   192241 acaaaaagaa aagtatctca ataattaaag tttagaccag taattatgta acactgtaaa
   192301 aacacagagg gaatttccat ttacattaca ctgtgctatg atttttaccc taatgacctt
   192361 aaaaatagtt aagcaaaatt aatgtcaatc aacaacaaat aaatgagtaa aaacaacaaa
   192421 gcaaccaagc tgaagccaaa ggaaacaatg agtgaacaga gagcttgtgg aattgtagaa
   192481 cagatttcca atctgtgaag ctaatacctt gattgtgtaa gagagccaac ctacttaata
   192541 gctttagtag caagaataca gagtaacaac ataatgacag gaactgagca gataaattta
   192601 cagaaaagca caggtagcca gtatgtatgt acaaacaaac aaacaaacaa acagtaattc
   192661 taattatcag gaaatgaata ttaaaaccac agtaagatat catctgatgt ctaacagaat
   192721 gagcattatt aaaatgacac aaaattgtat agttactatg aaaatcaaca tagcagtttc
   192781 tcagaaaatt gggaattgat ctacctaaga tctagcatga ctcttgtaac atatctatag
   192841 gactttccat cccaccacag ggacacttgt tcaactatgc tcatcacagc tttactcata
   192901 agagccagaa attggaaaca accttgatat ccctgaacta aaaagtggat acagaaaata
   192961 ttgtctatat atttacacaa tgaggtattc tcagcatttc aaaatgatga catcatgaaa
   193021 tttgcaaaaa aaaaaataga tggaattgca aagtatcatc cagaatgagg ctactcaaac
   193081 acagaaaggc aaatatagta tatactcact tataagtgaa tattatgttt agtaaaggat
   193141 aatcaggcta caattcacaa acccagactg gataagtaat aaggtggtcc ctagaggtga
   193201 tgcattgagc tttctcggaa ggggaactag atttgaaagt ggactagggg agggtgaggg
   193261 tgggaatagg aaggattagg tagagggaga gagtaatgga ggatgaggat acaggaagag
   193321 atgactggaa ttagagggca tttgggcagg ggtgatttgg aaacctagtg tggtggaaac
   193381 tccctggaat ctatgagtca gaactaccat agtgaggact cctagtgata aagtatatgg
   193441 aacctgaaca ttccatcttc tggcatgtat cctggcaagc ctttcaatgg tgagaatggg
   193501 acaccaaacc agccacaaaa cttcgagcta ccatctattc agcctgcaag atttactggg
   193561 gcaatgattc cacagaactt gtgagagtga ccaacaaaca actggtctaa tttgaggacc
   193621 atgccaggag aggaagccca tggccccaca ctgcctggat ggtaaggaac tggaagctgg
   193681 atagccagag acctagacta aaaccgaaca tgactacgaa aagaggggaa aaaaatcaat
   193741 gaaatgattc ctaatgatgt tctcggctac cctcatagat ctggtgacta atccagtcat
   193801 ctttagagaa gctatctcgg gcagttgatg ggaacagatg cagaaaccca tagccaaaca
   193861 ataggtggag atagagccta ggttgaaggt cttcattggt tccctccctt cagagtttgg
   193921 aaagttcctt gaaatggggg aagattatgg gaaccagaag ggagaaaaga agtgacagaa
   193981 tcaactaaat agggctcaaa ggtgttcaca gaggccaata ttagctatca gagtctgtat
   194041 gggtctgcac ttggtcttct gcatatacaa ttattggctt tgtgttttgg ggtgttcctg
   194101 atagtatgag tagggatgtc tctgaatctt ttgcctgctt ttaggatcca ttctcatcta
   194161 tcaggctgct ttgcccagcc ttgatgtgaa gatttgtgct aatctcattc tattttgcta
   194221 ggccatgttt ggttgatgtc ctttggaggc ctgttctttc ctgaggggag attcagagac
   194281 agagttgatt taaggggaag gggaagggga agtgataggg agaacaggga ggagtggaag
   194341 gagggaaagc tatggtcaag atgtattgta taagaaagga ataaataaaa tttaaaaaga
   194401 aagacacaag gctagtgttg tagagtatgc ttaggaagtg agcctttgta cactattggt
   194461 ggaagtataa acaagtactt ccattagaat aataaaaagg attcatagag attcttcgga
   194521 aataatatat aactaccttg gatcaataaa atctacacct gattatattc tctgtatgaa
   194581 ataaggatca tggatgaata actacttaat gtagtattgt ttcattagcc atgtttgagg
   194641 atacttgagt ggataaggaa aagaacatag ataggtatag atacagatta tatagataca
   194701 gatagggatg atatagatac tgattgatta gatatagata gattggatat agattagata
   194761 tagattagat atagatatgc atagctctag gtatagatat agtgttttta catttataaa
   194821 acttactctc ttaaatgaag ttctgacatt tgttaatata ttgatgaaat tgtaggacat
   194881 cgtgttaggt gtagtaaacc aagctatgca cacaaatcta aaatacagca ttatcttact
   194941 tatatgtggc atctaaactg ttacagccaa gaaaagagaa gaaaggtgga gtagggaaat
   195001 agcttagaga gcagctgctg aaaagaagcc accgttctct agattggata cattccatag
   195061 cttctctaga caacagtgac tgtagttcat aatgatgtgt catattgttg tatcttagag
   195121 aattaaaatg ttatgaatat ttacatggat aagaaaacta tacttagttt tgtctagtat
   195181 tattcaattt ctcattccta ttatgtaatt atctgttatt tcaatctcat aacccatcag
   195241 aagatggcat gccagcttat caggaagcag gccacaggtg tgaatttaat ttagtgacta
   195301 tgccatttgt catatggcag ttttactctt aattgaaaca ttccatctag aaggaatgga
   195361 gaggtttaaa gggattaatg tcccttctga atgtcgcata tctaagggga tgggaacttg
   195421 gaagatattc aagatttcca gtaagattaa acatctgctg tgatggaagg agactctgtc
   195481 cagcagaata aaagcgaaga gagtctcact gtagtgtcct gcacgcagtg caaagctcca
   195541 gatttgctgc tttcacgagt catcacccat gatgacatga ggtttttagt gatacagctg
   195601 tgtttgagtc atccctgctt cttgtaagta acctcaataa aaactcaagt tcatgccatt
   195661 tgattttggt gtaaaagtta ctttagtatg ttgtggtttt cctttttctg gtgagcagat
   195721 gtgtgtgttg tgtgctccaa gaaaattctg tcaacaacct aacccctgtc ctcaacaaat
   195781 ttcttactga tatcatgaga gataagccat cctagagctt aagttaaaca ctggacaatg
   195841 agacatagag cacatagaga gaactacatt ccagtgagaa tcaaaggtgt agaaaaacac
   195901 agtagaaggt agtcacctat gttcctgagt aaaaaactat agtaatagat atctaaaatg
   195961 ttaaaactga gaacaaattt actgtaaatc ctaaacatag gaatatatat atatatctgt
   196021 tctaaacaag ctgtagaatt gtccatagat atctgaagtc tctttaagat ttaactaatc
   196081 agggtgaggg cagagtagtg gcctgaatcc ttcttaatga cttctttaat tataataatt
   196141 aaaaaccaca gaaaccatct atctccacat acacattttg agaatcaggc caaagaacca
   196201 aaaagatgca tttgaacact tgctaccaaa acaccaagtg attttttagt cctgtgcctt
   196261 ttgagcttct gagtgtaaga agggtgcatg atttgaaagg aatgccaagg atggaacaga
   196321 agcctaagcc ctggaaagga agatatgagt caaaacattg tgataggaat tcaagaatga
   196381 gttacaacag acttgatttt agcagaagca gagagctagc aaaaaaaaaa aaaatggaat
   196441 catttaaaat ggaaaaagag agtaaaacta ggcttgggaa atgagtggtg acttcaagta
   196501 tgcgccaatt agcatattgg gaaaataaaa cagttttaga gttcatcaca gacttgtaga
   196561 gctgtctcat attgttattc tagctttact tttcttcttt gatttccaaa aaggaaaata
   196621 agggatcaag ttctttgtgg ctcaaagctg catatacctc agcatctcca caattcctga
   196681 aacacagtag cttccggctc cacagtaatc agacttctat gctctaaccc cacagctttt
   196741 ttgttttttt ttttgtttgt ttttttaatt tttttgctgt cccaatgcta tggatagact
   196801 atattctagg acttaagtca tagtacctat tcaaaataaa cccccagact taccagccat
   196861 gagaaaaagc ctcagttcat ttgcaccgtg cagacagctt cttagagtaa aacgaaagtt
   196921 actgggcatt tccttagcat aggggggcgg ggacttccag gagatgatga aagggctgct
   196981 cagaaagtat cagctgctat ggggaattcc ctgtaatggc ctgctttttc ctgcactcta
   197041 gtccttcctc ttgggaacaa acaaacaaag ctacatcagc tgcaaaaata gaagaaaaaa
   197101 ataaaaaatt aaattaaatt aaaaaaaact gtcatggtga agtccccaca cttttaaggg
   197161 ctttgccttt gcattttctc tacttttcaa ggcctcagta agacacacag tactgctttt
   197221 tttctcctct gacttttcag taactcgaac tttgctttct aaaacatctg ttctaagtca
   197281 atgaaattta acagtctcat ttctacagga gaattaagta attgtttcct acttcagtgt
   197341 gttgatcaag gtagtacagc ctttctatac atattcctac agactttgcc ttttattaga
   197401 catagttcag agcaagcgtt ttgtgtcccc agaatacatt tcattatctg tgcaaggata
   197461 tctttatgta taaatttttg ctgagagtga tgtattacca ctactggttg ttatcccctc
   197521 aacaaagact gcttagagaa acagttgcag gctgcaagag aatgaacgca ttatcacatg
   197581 atctcagaag agaggtatat caggggaatg gttagagaaa gggggaaaga caaatgctgc
   197641 aatgtgttca actttgagcc tttggataac gctggattaa atatgcagga ttagaatggc
   197701 tcatgtggaa gtgtccatct tcagctcctc ctgcacttaa caaatactgt tgagggaata
   197761 gataaagtaa tgccactacc atccaccttc tcagtgtcgt gcttgtctga taattgttcc
   197821 ctggttgttg gtggcgctca ctgttttatg gtctcaatca gagtgtgaaa ttttaatctt
   197881 tgatccatga ggttttgaat ctatgaagca taatatcaca tataaattgc tttgttctag
   197941 tcaaagcttc cagagtaata agtaaatact ccatttgaga taccatttat tatttgggct
   198001 atccttgttt cagttatact ttatacatct cttctgctga ccactaaatt cttagaattc
   198061 agaaacctgt ggtgtccgta tgactataag aaaaggcagc aaatgatatc ttaaaagaaa
   198121 taatggcact catccagttc tgcattcaag aatcaggtct aagaactctg ctgatgctct
   198181 ggctactaag ggattctggg agacaggcag ttaacagtct tcagttgtgt ttccatgaag
   198241 gtttctacca gactccagtg gacattccat tttcatgatt atactagcaa ttctgcctaa
   198301 actcagtgga tctcaaaaac aaacaaaaaa tatggatgtt ttgatgggaa ttgtaaatag
   198361 gagaataatt gtactatatg gaagaatact atagaggata tgaggttata gtaatcagaa
   198421 tgcattttat acatgtgtaa aattttcaaa caataaattc aataatagtt gatgtaagtt
   198481 attcttatgc gttttgaaaa ttaaataaag aaacatcaaa tagttacagc agcaacaaat
   198541 aagatagcct ttcagttttg ttttgtttta agatttattg cataatttag agtattattg
   198601 gcttcttatt ggcatgattc caagcacagg tacataagaa tgaactcctg acttccacat
   198661 cagcatctac ctttggtgac tgcacatggg atggatactc aggtggaaag gtcttcagac
   198721 ggcccctcct tcagtttttg tccctcgctt tgtctccata tttgctccct tgagtatttt
   198781 gttgctcctt ctaagaaggg ccgaatcacc cccacttggt cttcattctt tatggacttc
   198841 atgtggcctg tgagttgcat cttgggcatt ttatgtggaa gtcaggaagt gcatgctgat
   198901 aagagcctga tatgaatgtc tcctcagagg tcttcaagag tctgacatat tcagaggcag
   198961 atgctcacaa ctagccattg aagtgatcat ggggttctca atggaggagt tagagtgaag
   199021 actgaaggag ctgaaaggat ttgtggcccc aagaggagag caacaatacc aaccaaccac
   199081 agctcccagg gtctaaacca ccagcctggg agcacttatg gagggatcca gggccttagc
   199141 tgaatatata agagtggagg gccctgctgg gcacagatgg aagatgagat ccttgacctc
   199201 atgaaggctg gacgccccag ggggtgggag ttttgagggt ggggaggtgg gagtgggggg
   199261 gtagatagag gttacatcca caaagaagaa ggaggaggtg tgaggggatt gggggttcct
   199321 gggtgggtgg gggatggggt aaggggacaa catatgaaat gtaaataaaa catccaataa
   199381 aaaaaaaaaa gaatgaactc ctgaattcct atagaaaaga gaaattaaaa aaacataagc
   199441 attctgctga gatctgtgca taatatagta tcacactgta atgctagtat acacactcaa
   199501 aacagagaag aacccaagac atgggtaagt gtttatccta ctgagataaa atgtagacat
   199561 atagaacata ggcctctcaa aattttgttt cataacagcc aactctgaga atgttaagaa
   199621 aaatcaaagt gctttgtaaa ctactgaaaa tatggtgttc cttcagtctg tccctgattt
   199681 ctccatatat tacaccagat gtaaaaacat aggttgggaa cagttttatt actcttcagt
   199741 ggtcttcatc caaccttccc ctattgtgca tacatacata catacataca cacacacaca
   199801 cacacacatg cacacacaca catacataca tacatacata cactcatgca cgcacatatg
   199861 cacacaagtg tacaaagata ttggtatggc atacttattt taatgtcctt ggaagaggta
   199921 gaaacgtttt gtcagggtca acctttcagt ggtaggcatc tgtagcctag attctggttg
   199981 ttcgaatgaa aatcgaacct agaagtaaat gaaaggttta tagccataat tttcagagag
   200041 ttagatctca actcaagatg gacaaagact gcactgacta gcatgacaat aaatagtaaa
   200101 acaataactt atggcatttg taagaatcaa agttacgaga taatttcccg gactattaaa
   200161 ttctcttgtt gtagttgaca aatatgatag gcacagagat actagattat gctccatatt
   200221 ctagcaaggt aaggatataa ttaatatata tgattatttc ttaaggctcc tgatcataaa
   200281 atattggcac catgtatgga tagccctttt gaaagaatga caaacatgcc cagaactttt
   200341 ccattagaag caatttgagg agccaaagac tagggaaata gaattgataa agcatctaga
   200401 gccctacctt tcggaaaatg tcctccaagt cacaagacca ggcatagtcc ctcatgtgtt
   200461 tgatgagtga ctcaatgaaa cgagagcctc ggacaggatg tctccaagac acactatctg
   200521 tgaataaagt acattctgat tcttagaata aatctaaccc ttgatacaga tccagccttt
   200581 caactctagg tggacacatt atagtggtta tactgtattc tatatactgc ctgctatttt
   200641 tttcagtgta tacaaagttc aatgagtaga ttttccctct tactcaagtt ggtttctgta
   200701 aacaatgcag atattcagac agtgtagctc ctgatttcaa gaaggtaaaa atctaataga
   200761 gagttaggct gactacagaa gggaatgtaa ttaggtttgg gagaataagt atttgagtgt
   200821 gtgtctccag gattcaatgt aataaatttg ataaaagttc attgtacatt tttaaatgca
   200881 atgttcttaa ctgtaagatg aggataatta ttccaaaaaa aatgagataa ttgaagaata
   200941 gatgacacac aacaaatatc taagcaagtt aaaggaaatg gaaaggagtg gaagcaggta
   201001 tctctgaacg cacctttcac attgaaatga ataataaaag gccaggttac tttcataaaa
   201061 gtcctactgt atgattatac tttatataag caaaggcagc tgggtttgat agtggaagag
   201121 tagaatctga atcatttata aagaatagtg aagaagacaa aagaaaagga gacagaattc
   201181 agctggtgga tagcaagaat gtagaagaat ctagaaccgg agatcgatgt atggtgcaag
   201241 acaaaaggaa attatttaaa ggaacagtta catctaataa taaagctagc tgcattctta
   201301 agctggaaac cagtggatgc tttggtttgt tatttttaaa ttaaatacat gtattctttg
   201361 atgatttctt ccatgtgtaa aatgcatctg attatgttta tgacttgttc tgtttaagct
   201421 ccttccactc attcaccagc ctctctccct tatatgtctc tttcttgtat gcatgtcttt
   201481 tgtattttta gtgattcact aagtataatt aggactgtcc aagtgaccat gagtatgaaa
   201541 ccatgtaata gagtctcatg ggcttactaa ctgatgtatt tcttcagatg actatccatc
   201601 ttccagaatt tatcagtagc caatagttca gttaggccct atggactcag aatgtatcca
   201661 tagcctgtga ttttatcatt caaagcaaaa atatctggag tgtgaaacca tagtcagtaa
   201721 tataatttat aagctattta attagatgtg agaccttaag gacatatttg agtaaaagaa
   201781 tatagacctc aaaaatatgt aaacttcagg aaataaaaga aacaaatgag ttttaattaa
   201841 gccttaacat agtaagtaac acgttaaaat tcaaacctta gtaagaggaa cttaatgtga
   201901 atgttttagg gattcttcaa tatttcacaa atagcacctt atcttgccac aatgacagta
   201961 tatttgcata tattggtgag aaatttgaag aaatttcagc atgaggaaac aattagactt
   202021 aatattagat atgataaatg aaaatacaag aatgtaatcg gaatatacca gttagcatac
   202081 atttgagtta cttacaaatg tttgttttaa tgtataaaat gtctcacatt aaaacttact
   202141 tatcctctaa tatgtaccat aagtgagctg gcctgtatct atgctcccaa ctcctcagag
   202201 gaacactggg attacagatg aatgtcgaga ttttcatggg ccctgaggat ctcagattaa
   202261 gtgaccaatc tttctgtctc catattccaa tcatcaagat tctgtaaata cttgatgcct
   202321 gtgtacagtg atgttctaac taagctagtg atgtacacct ttaagattct atataacttt
   202381 agggaggatg tttacctatg taattctata ttatctctca tagttttaaa agaactatca
   202441 tgcagcatga agagttcact aattcagaaa aaagacatgt atatcttgtc tgtgtgtata
   202501 agggggtttg gatatgaagt ttaaaaatgg tcttaaaaat cttatgtaat gttatgtatg
   202561 gagtccctct ttttgtaata gagacaaaag caatctgtat taaaaccctt tacctggtgt
   202621 tgaagagtag aaagcaataa aatctttctc tatatgggcc ttcttaatgc catcatcttc
   202681 aaaaattgca tctgctaaga attccttttc agagtctttt actgagtcac ttaacaaaac
   202741 cactccttct ttctctggaa aaccaaaagt gatttcatat tacaaacaat ttttcaagga
   202801 aattactgtt gtcttgaaac ttctcttaaa ccctatttct aaacttatta gtttgtcttt
   202861 tattaatata tgtatgtgtt tgtttatgaa tatgaataca cttatatgta taaaatgttt
   202921 gttgtaagct atgtctcaac aattcctttt atccttaatt atttttgcaa taatatgcga
   202981 agatcaatat gtatgcattg atcattaata tcaatactct ctagtaaaaa aatgaagcaa
   203041 gtatttacca atttgatcta aaatccatag aatacatgag tggtaaaata gatgtttgat
   203101 atttaggaat caacacccaa acactgaaca gtactgtcta taaataataa agtctcaatg
   203161 agaatgccct gttattttaa accatcagta ctcacctcca cggcatgcct gaataatgat
   203221 caccttgggc ttgtctttca agcttgggca ctgtgaagtg ttcatcattt gaaagattgt
   203281 gtcaaacttt aaaatatctg caacttcatt agagtacgtg atcccacata ttccctcttg
   203341 aataccatga gacatgaata ctaggaaagt actgtcagca gtcgtgtgct ctttgcaggc
   203401 agcaaactct ttcacctctt tcaccatctc ctgtaagaga caaaaccagt gattttacat
   203461 tgtgacttca ccagggacag taaaaggagt ccttcaataa atacataaaa gtcagtgaca
   203521 tggaaataaa aatttctaat tttcaatttt atataaagca aggctataaa atcataggaa
   203581 gtcatcctga aattattgag ctgatagaaa cattttgcag ttagatgttg catgagaact
   203641 tgactaaacc atgtttgcat ttgacaggca tagataatat tcagtggcta gtcactaaag
   203701 aatatcacca gtgtaaaact agcaaaacat cagtctttag cttctctaac attttttcta
   203761 gcattaccta agggaaagaa agacatgggc actgtttcca tatcttgaga attcttaccc
   203821 gagctgtgag atttattttc tctttcacag aataccccag atcctctaac agcaacttca
   203881 tttctctgag gtccacatca gctccgaccc tccgagaaag gtgttgaaac tctatgttgc
   203941 agataatgag ggcaagacgt gatgtattca ttactggata aatctatatg aaaagcagat
   204001 tgaatggaca gcgctgttta attcattatc tattttatgt gcttatgaca gttcctaatt
   204061 tccttctctt aatcctttca agaaaccaac cttactcaag ttagaataag aatagggaga
   204121 aaactgagtc ttaatttatg aaagctagtg gagtctgtga aacactaggt gagttctgag
   204181 aatctgactg taattttgaa agtgaaattt tttaaaaaat gaaggaaatt tgtagctaga
   204241 atctgtaaat tgtaaaattt cattcttttt tgggtgtgtg tgtgtcattg actgtagacc
   204301 taagagctgc ttcacatctg actttggttt ctaatctcta aatttgggac attgcaatga
   204361 acatgactat gacacagaac caccaccctc caggatgggc tcagaattct tcagcttgtt
   204421 ccatcctgga ttctgaacac agcacctctg aaggattttc tttctggatt ttttctaaag
   204481 aacaaagctt gaggcttcca ctcagtcctg gaagtgtacc gccttctttt ttatgttctt
   204541 cttttgtttc tataagagat gaaaaatacc ataagtgcat tcaactctga tgctctcaaa
   204601 cccactccct tacagcttta gctgtagaca gatgagggca accctgagtt aattatcaca
   204661 ctgtagaaca aaatacagat cactgttaat ggaacacatt caaagccaga catccccagt
   204721 gatgtaatgg gggatctgct tttggattag tattttgact agtacatttt agtattatta
   204781 ctaaaatatt aaatatacta aaatttatta aataaatata ttttaagtaa atatatttat
   204841 tttattaaat aaataaattt taatgtatta aaatattagt atatttcagg taaaaacaaa
   204901 gcaagtaata ttaaaatgtt taatatttat tttagaaaga atttgagcct aggagaaaat
   204961 tttaagtagt gagggtggat agaaaataat tcttatgtga ttatagtaat aattttaaaa
   205021 acacgtttac ctattttttt aaaaaaaaat tatacacaac agtaggcatc aagtacttta
   205081 taaaaatgat catctgaccc agcatcccag catcactttc tgttgtgttt gcatattaac
   205141 caaagaagga acaacattga atatgtgaac tagaaggaaa gtgaggtaga gtagaatggt
   205201 aaatgatact taatttacaa attttgtgaa ttgatgtcac tcactattga ctatctctaa
   205261 aaaactgttt tcatggttta tgtcagtagt tcctgaggct tcttgggttt tttttttttt
   205321 ttttgtattc caagtttagt accatcaaac aaggtgatgt acttctaaat gatttgatct
   205381 aaactttgta tatttcaaaa tagaaataat ttattaggta cctggacaat agaaattaag
   205441 caattaaaac agacagaatt taactaatta taaaaggaat ttagataaat tgttgtgtat
   205501 ttagcaagtt gaacaaactc acaaaaatgg gttggttgtc aaaaagaata cacgctactt
   205561 agaattagta tacagaaaaa aatgtgaaaa tattcattaa ttggtaaaag aagtcttgct
   205621 ctgaacaaat atatctaaag caacaacaaa ctaaacaaat atttatttac actagagatt
   205681 ttttaaaata atacaataaa tattgagtta tatgggaatg ttacatgaaa tgaaatatct
   205741 gagaaaatac atggattaat aaccattagt tgatccatta ggataaatga tttttgtaaa
   205801 cacttgactt tctgacctgg ggaggaaggt ttgtcttcta gaagatatta tttcagaact
   205861 atggtggaaa actgctcttg taacatgcat ctgtatttat tcttaagaaa aaaatgaact
   205921 tactcaaaag taacattatt aaaaaggggt gtggtttgtg ctgactgcct cagcttctat
   205981 aatctagagg gaccatttca atgcagaccg ttccaatcaa tctgcagggt tttgtcattt
   206041 gcaaaataaa tattttctgt ggtaattcta tgttgtgtga aatgaagctt atgtttgctt
   206101 tttatttgta ggaaaagttg actgtacact ctcagattct gtactcagtg tctgtaggat
   206161 gccgtcaccg tggaccgtca agctgtcatt gttaccatca ctccagaacg tatcctgtct
   206221 gagtcatcag ctgtatccca tagaagtcac acatgtgttt ggtgtgtgac acatctaagc
   206281 tgagcttaca aagccttcca caaataatct tctcacattc attgcaatgt cttttacaga
   206341 ataactgtaa gcatatttct gttagctctg ttgactgtag gtgtgagaca caatgtggaa
   206401 gatgtctggc atgtaagaga gctccttgct cattgagaat gactatttta tagtcatcat
   206461 gaataataaa cagccttcta ccatgtaaga acaaaggtga atattgactt tcttactgca
   206521 ttcaatgttg tcttaaaatg aatttgtatt attgttacta tgactgaagt ggtggcaact
   206581 ttaacttagt gatagcttta ttactaatta tactttttta ttttaaataa tatttacgca
   206641 agttcaattc agtcgggaag tataatttgt catatttatt cttgaacact ctgtagaata
   206701 atatctggag cacaattggc atatgataac tatttttctt gtaatgatca agaaaattaa
   206761 agctgacata gatgactgta gagatttcat aattggcagc tattatatgc tatgattaac
   206821 aggtgtgagg taagacgata gaagacttga gagaggaact cattaaaacc tagccacaga
   206881 ctgaaagtag gtaggaggtg aaagaagcgg ttaggctgca tttttgagtt tcagatttga
   206941 acaactgcca gtgatgatag cattgattaa gaaaactgct aagaggtggg ttggagaaaa
   207001 atgacaaaat tacctttggg gggtgttcag ataaaatatc cagaaaaaaa aatgggaata
   207061 tgtgtactag gcacttgaat ggtaaggttt ggtacttaac tagggagata agacttggac
   207121 acagactcag aaagttttaa tataaataca caagaactgc tttgctcagg aaagatatac
   207181 agagactaag aagaagaaaa tgtaagttac tcatagcacc cccaacttcg gttcaccccg
   207241 tgaagataat ggtgaaagaa ggtccactgg atattattcc tctaccagta tgtgtatctg
   207301 aagaggaagg atttcctccc ttagaatctt tagtagtaac aaaagtttca gctgatagac
   207361 ctgaagagtg acaaaggaaa ttaattcacc atagcaaggt cctattgaga gattgagatt
   207421 agcgagacag agacctatgt gtgttacaag agacaaggca gaaggaatag gaataaagga
   207481 gccatgagac agacaacaag accacggaca caaaaatggg tgtctggagt tcaaggtgag
   207541 agagttgtct tcaaactaca taagaaatat atcaatcaga cattggttgt ccaagtaaat
   207601 agactctcaa cttggtctaa gatgcagagt cttacctgat tgaagttcca gactttctgc
   207661 caggtagcag tcttcattac aaatgtaagt gatgaagatt tggcttgcct tgggtccttt
   207721 tctagagaca tgatcacata ggtctcgtgc cttgtccata acagttctat ttttatgttg
   207781 tattccttcc atttctccct ggtttaacac tctcttctct aaaagttcat ccagcaatcc
   207841 atctactgtc tcttgagtca cagactcgat aaattgcttc ctctttgcct tcaggatctt
   207901 gtctgtttaa ggcacaaaga attctcaagt caagaaaata gttgcatgtt cctttcattt
   207961 agtaaagaag gcatactatc tttcagagtg aatcagcaaa atgtcccttt cacaaacatc
   208021 atttctcctg ctcttgtttt tctattgctg ctccacattt cccttcaaca ttacacaaaa
   208081 tcataaagtg tgaggcacat gtactgagtt accgtctttc tgttagaact caagaagcat
   208141 aaaccatttt cttttgctgc aaccatctct gtcactcatc cagttccctt tgtcacacta
   208201 gggacaatta atagtgtaaa ataaataaat aaataattgc aaaaacgatg gcaatgatgg
   208261 caagatacaa gtaaagcacc atttcctttc tggccctggc cagagattat cttctgtgca
   208321 gacttctaca cagtcttccc tttgcccaga ttcagctcat ctaaataacg caagaaacta
   208381 gtgatggctt tcagaaaagc aagtcccttt ccaaatgtct tattcccaaa tgagcccctt
   208441 taataacaga gaaaacttac cagccatggc gtttctcctc tacactgcag agctactgaa
   208501 actgaaacca tatagctagt tcccttccaa cagggcgtga atgcagattg agaaataacc
   208561 acaattgctg tgtgcgcatg tttctttctc taattaaact taggtttaag tgctcgagtc
   208621 tggtaatgag tcaaccatgg aaatgatcgt tcctgaacac ttggaagagc tcagaaaagt
   208681 aagagagtga gttttagtcg tcaagaaaga aacgggctga gcgggaagag aatgtagaac
   208741 tgagggataa acaggagaca gaacaaggaa ggctgccaca gtgtttctgc tgcaggctga
   208801 gactagagga gaagatctgt agtcagtata ctgtttccta gcttgggagg cctgtggact
   208861 agcaggggtg cctgttggag ttggtgcctg ctaaattaag taatgagtag tggaaaaaaa
   208921 gggtagaagg caggacagga gaggttggct gaagctccag ctcctgtttc attgcagagt
   208981 tagaccgaca ggattggact tggaggagca gaagcacagg tgtgtgtctg ctgtccaaca
   209041 acttgcttcc ctggcagggg aggcctttga attagcatgg gtgcctgctg ggggaagagg
   209101 acattggtag ggatggtaag gatacatcaa ggtaaactgc ttgtgtcata aacacacaca
   209161 cacacacaca cacacacaca catacacaca cacacccctc ttcttaaagg taaaaagaga
   209221 ttattcttga actattttgt gtgaccagca cccaagaaca tagatttaga ttacctcaaa
   209281 ttccaagttc caacatggac actgtttcat aaagtttttc tagttttgga gaacaaaaaa
   209341 aaaaaagata taaatcaagg caagttttaa aatgcattgg catgcttaaa atcagataca
   209401 ttgatgtggg gaaaagcttt gctatagtta caaaatgtca tctgatgtta gtctcagctt
   209461 tctgattgtt taaattgcat gttcttctat gttaatagct tctaagaggt ttttatttat
   209521 tatcacaagg ttaacacctt cagatataga gtggaacaag gcatggcact tctagaaggc
   209581 gaacattagt ctaagatgaa gtaattaccc tctgaaccta caaaaattcc aaccttttta
   209641 cagtacagca attccagttg ctctgtccat cttagcagac acaaaacctt cttccaggag
   209701 gtttctgttc acatccagac atagcttctt ttctggaatt tttcctttac ccttgtgatt
   209761 agatgcctta gttcttggtt tctttttttg tttgtttgtt tcttgtaaca taaatatcca
   209821 agaaatgtaa gctttactta aattcttaac aaaagaaagc aacagcttcc aactactggc
   209881 tttgtttacc tattatgaac tatatctgca atagtaaagc tgaagctgag agacagacac
   209941 tcaggcttca cattcacagt agacactcta gtctaggaag gaagacaggt atctagaaaa
   210001 cacaacttca ttaagcagtt attaggggaa acccatggca atacacaagc taggcaatgt
   210061 agagtcaggt ggttaatgga cagttaggac actagggtat acacttgagg aaagaaacaa
   210121 tttatagcac cttgaattat gggtgttgtc ctggctagtt ttataccaac ttgacacgag
   210181 caaaagaaaa aagcctcttc actttgagat agccttataa atgtttattg tggaataagg
   210241 aaatcaagta accatgcttt gccacaatct cagggtccaa aggtccaaac aaagccctat
   210301 gtaaatcttt acagtgccta gattagatac ataagctgtt tactttgttt tcaggtgtgc
   210361 ttaataaaag catttccttt aaaccccaaa ccacagacaa ttaatatatt atccacagaa
   210421 aatgaatata aattttaaaa atagaatgtt aagatttgat aagaaaaacc ggtattttgg
   210481 acagtaatta atatgctacc ttgtgtgagg gatgctggat aagatgctga attttgacac
   210541 atagtaaaga ctccctcaca gctagcatga gaggagtgag aactcaagat ttcagtgcct
   210601 gagcaggtgg ctgtggagaa gggacatctg acaaaaatat gagatgtgtg agtgagggca
   210661 agaagaacat tatgatgaga gaagtaagat tttgatgcaa gcagtacacc agaggcttac
   210721 aatgagtgtt cctttattct gtaaggatac ttgatgtgca gatacttttc ttgttaatct
   210781 gactcgtttt gaaatcccac aggagacctt catgtgtttt gaagttgctt gcgaagcagt
   210841 ttagatgaga aagaaagata tacccttcca gggaggaagt gaaaccatcc cttttatgga
   210901 aatccaaaag aaatagaaag ggtagtaaca agttgagtta ctggaattca acaattgctg
   210961 ctttctgcct ttgaatgtaa tatgaccagg gtctcatgtt ccggtgttcc agccttcctt
   211021 ccaccatgat tgtgctccac cttaactgtg agtgaaagga actattgtgt ttcttcattt
   211081 gttcttttta ggtatttgtc atatcattga taaaagtaac aaatttagca ggtaagctgg
   211141 caacagagaa ataccatttg gatgcatgtt taaaatatct taagtgaagt tatttgaaat
   211201 gaaatactca tttcaaaagg aaggttctag ttgcaaatga agctctgaca tatttaggaa
   211261 agggaacttt cttgattaag gaagctgtga attaagaaac taaggcaatc actttaaaac
   211321 gtcctctctt aatgttttag acttcattta cattgcacat atcttgacta gggttgacta
   211381 agagtttctg aacttcagag aatgagttag gttgggtaga ggaggtcaga tgctcctgct
   211441 ttgagtcact gtcactacca ttattactga agagtggatg tccagtgcac atggctgcaa
   211501 cctggagccc ctcatttgct ttcatagatt tgttgaacat gaagcccctc caaagcctct
   211561 ttaatactct ttgaacttat ttgtaatgat catgtgattt acatgttcat tcaaataatt
   211621 gtaagttttg tagtgttcat gatgttaagg gacagtcatt tgccaactct gcaacagggg
   211681 ttataatgca tattttctaa attttctttt actcaatctc atgattctga gtccctacag
   211741 atattaagag caataaatat attatatttg gaagcaaaat tctctgtttt tgattatgct
   211801 gctattgagc attgagttgg gcctttataa ggtcttatag ttctttgagg gactgtgtgt
   211861 gtactgtggt gttaatgcca ttttacacat gggcaaatta gggtgagaaa acttcacatg
   211921 gacacacagc ctatgattgt ccttccctga acctagacag aactcttgat cctggaaatg
   211981 atatcaaacc accctaaaag aattcatgtc attagtaaaa ctttcaacat actgtatagt
   212041 atttcccaga cacatacaaa ttttctgtca atgatacaac cttcttctat ggaataaaat
   212101 gttggaaatg ctcaatattg tattcggctt caaactacag tgattttaca ctgagattta
   212161 tggtgagtgt ctttgttagg gttttactgc tctaaacaga caccatgatc aagtcaactc
   212221 ttgtaagtac agtatttaat tatggttggt ttagaggttc agagggtcag tccattatca
   212281 ctgaggcagg aatattgagg actccaaaca agcatggtgc ccgaggagat gagagttctt
   212341 caccttcatc tgaaggctgc tagcagaata ctgacttcta ggtagctagg atgagtgtct
   212401 taaagcacag gttcatagtg atacaactat tccaacaagg ccatacctcc taatagtgcc
   212461 attacttgag taaagcatat acaaaccatc gtagcaagga agctcaatag aataagaaac
   212521 acagcaaatt ttctttcagc tccatgaaga gctcatcaga agtccagtga ctgaaaatcc
   212581 cagtaaatgc cttgatcttc atttctagta ctatccatat actataaatg atactccatg
   212641 ccagacaaaa atgaaattgg caggatttaa tgagttagaa actctcctga gctttctaaa
   212701 agataatact tcagaatata tcaatatata ggaaaataga agacagcata agcaaaatta
   212761 tgctcatttt cctcctagga aggatgtaga ttcttggtca gtcaccattt gtactagctc
   212821 ttcttatttg tgttccctag aaagcatgct gaatcagtag cacctgccca ctggagttga
   212881 aaggcagaat caatacattc ataatcacat attttgaaga cagtctgctc ctggcaagag
   212941 gctttttggg tctgttgcat tccaaataag gaaagtttgt taactataga taagtattta
   213001 taaatataaa tattgtagac ccagatctga aatatatcag agtatctctt tctccctcct
   213061 ctctttctct ctctctctgt ctctgtctct ctctgtctgt ctctgtctgt ctgtctctct
   213121 gtctttctct gtctctcttt ctgtctctgt ctctgtctct gtctctctct ctctctctct
   213181 gtgtgtgtgt gtgtgtgtgt gtgtacaatg ttactgataa ttcaaaatga agactggttg
   213241 gtttccaggc tgcaaatcac actgcataaa atatcaaagt ggagagatag tatatcttca
   213301 agattgtacg tgaattgtga ataaggacta tcaaatgttt gtcagtcccc tacaaactat
   213361 actgatgcca gtttatcttg atgggggtaa caatgtgaaa cataagaaac aatatctaga
   213421 agaatcgaaa attattagaa acagagaacc aacaatgata tcaataattg agaggatctc
   213481 catgacacag agcagcagca gaataactgg gaattgcagt gaatagagaa gaaaaaataa
   213541 aaaaaaatga tccttttgtg tctgacccat gtgttaataa gtttttacag tcatgaaaac
   213601 ttagaatcac ctggtaaagt cttaatggag aataatctca attaaattag atgaaaaata
   213661 tctgtaggca gatgttcttg atttttaatc ctagttcagt gtgagtagat tattcctgag
   213721 gcagaggttc ctaagtggta aaagagcaga gaaagctagt tttggaaagc atgctattat
   213781 gtatgcattc attgttctct actctttgac gtggatgtca tgtgaccatc tctctcatgc
   213841 ttctgatgca gtgactcccc tatgctgaat tttaacctgg aattctaagt tgaaatgaga
   213901 cctttgtttt caacattgct ttttgtcgtt gatacagaaa tgaaactaat agaatcttta
   213961 aagcaaaata agaataagta ataatatgtg ttcaagttta acattataac aaaaggaaaa
   214021 accagatcag gcattcagtg gagggaatat atcctaaaca gaaatgaatt tcactatata
   214081 gggaagtcta aggaagagtt cctgagtgta gcattaacaa ggccaagatg taagtttcca
   214141 caagtactat acaaagaagg aacaaaatac atagcatcta ttgtcttgtc tctacttgtg
   214201 agtcaactag ggaaggataa gtgataatct tcatgttatt ctcagtagtg ccacagacag
   214261 ctgatgtatt tgttgctcaa gcaacttgta gcttttagag gctctgagat ctaggaactt
   214321 ttctctataa tccatagcat agcatgacat tatgcaaatg ctcactcttc tatcctgtga
   214381 aacattcata gtgcttacac aggcttctag caactaaagt ctagaagcct aatctatgct
   214441 gttatgccaa ccctgtctag tgtctatttt gttgttactt cagaaaacaa tcaagcaaca
   214501 ctaccctaga gtcctgtgac atagtcagat agtgctttat acccttgctg tatctaagaa
   214561 acatccaggt gacaccattt acctacctga tgagtcatca aagcatgtag gctaccttcc
   214621 aaaatttctg cttgcttaga tcccagaaat catctggact gtgtatttag cttcttgacc
   214681 ttctgtactc tggtgaggac attaatccta tccttgaaaa ttactgggct cctcttgagt
   214741 acattgatgt tagtggcatt tgtgagaaac tcattaagta acaagatgac aaatccttgc
   214801 taccagacat gacacagaga aagtgctgaa ctaagtttat gggtgaaagg ggatactaac
   214861 tattaaacac taggcaccta gcatttgtga ttattacctt tatgtaatcc ttcatgtatc
   214921 tataagacag caaaacatga gagaattatc ttcacaggat gtagcactta gttcttatat
   214981 tcatttccat ggttgaggga ggcttcaaca ccagaaagac tgattgatca tcatggagtg
   215041 aaagaatata aaataagtct catacacaat gaagaatgtg aagtgaatta tactttaaat
   215101 ctgaaataac ttaccattca tgttgaacac ctttggtttt ctggccttta gtgccttatc
   215161 atagataaag acattgaaaa ctgggtttct tcttctgaga tgtctggcag aatcattaaa
   215221 gtattgagaa ctgatttgct atgcccatat gtgtgggact gcgtaagggt attctggttc
   215281 atggctgggc atgggcttag aaccaccccc ccccgagact ctacatgaga attggcaggt
   215341 gttcggccac gcctccagaa cccagagtcc tgatgcgcag tctcgtctca atagacatac
   215401 attgttcagt catgtaggcc attacaaccc ctcccaaagt gcacaggtag agggtgtgac
   215461 tataggcctc aggccctagg gatttgtata ctaatgaagg ccagagggtg gagcaaatta
   215521 agcgtgcctc cccagatcct ccccctttct ctctccctat ttaactcagg actgccctga
   215581 ggtttacgag ggtacttcca gatccatcca ccattcacca tgacaataaa cccttttaga
   215641 actaaggact tcctcatgtc attggggcct gctgtcgcca aggcccccag ctgctggaac
   215701 cttagacctc ctcatgtatg tgagacccac cgccacagcg gccccccttt tttccccata
   215761 catatgggga cagaagtgtg atagaaggat aggattgtgt ggaaattttt taacaatgag
   215821 ttttagctga gcaatatcaa aggccctcaa ttgtccatct tattgaaagg catattctac
   215881 atgtttcata ataacagtct agaaatccta tgttgactag tgacttttct tttcttactg
   215941 tctcccaaat gatctgcttt cctgaaactt gtgtatataa cacttgcctt gactcgttga
   216001 tatccacctg cccctgcctc ttggatgctg gaatcaagac ttgcaccatc tatgcgcagt
   216061 aaccctaaga catttatttt agctgactaa atggggttga agtatagaat gcacaaacaa
   216121 acataagtat tctttggatc agtgatgtca tctggagcct atgagtaagt gtttccatgt
   216181 atacctgtat gttgtttata tacgcatatt tagtcacaaa gcaaattgct tataatgttc
   216241 atttttcatt gaagagactt agataagggc ttcatcatta gcacaatttt cttttataac
   216301 aatctcaaaa gttcaatact aaaaatataa ctttcttaaa accatctaaa ttccaagaaa
   216361 aattaattga atgtgacttt tgttttggta tctttttaaa ctttttgttg attctttgtg
   216421 aatttcccat cacgcaccac aatcccattc atcttcgtgt cccttcatat tcccccctac
   216481 aaagaaaata agaggaaaaa ctatcaccgc cactaccatc attatcaaca acaaccaaaa
   216541 gatgttgtcc tggaaactat agtgcttctt agtgtcacac actatattca cttgaaatgt
   216601 ttattataat gagtcattag tctgattcaa cacctctggc tgctgctaca ctattaatac
   216661 tggatcttca tgagaatgtc tgctgattat cttcttgttg cctcatgtca tggagatcct
   216721 gcagctttgg atgtacagaa ctggcccgtt cctgttctcc agcagataat tcatataata
   216781 gatgttgggg tgggccaaat caaatatctg gatctggtca aatatctgag ttggtcagcc
   216841 ctccacctct tctttgccaa aaacatcagg gtgagctctc ttgctttcat gtccttgggt
   216901 caactccact gtgctcttca cgagaggtgc agggactaat ctcctaagtt tggtagctgt
   216961 caagggacaa gaccagttaa tcacagcagt ccagatcagg gacaccttca tgtccttttg
   217021 tgtcatatgg gccagggata taaacacaga acacagctgc cataggggaa tgaacctagg
   217081 catgatccct ggcagcagca tgtgcctgga tgtccccatg gcgaccggtg gcatcacaga
   217141 actaagatca gcatgtcccc cctgagtaag catggctgtc agatatccac atggtctctg
   217201 gtggcaactc agatgatgga catctgactg gcctttggta gtaactcagg ccacagatat
   217261 caatatagaa cctagctgca gcaggactat agactcagac aaggtccttg gtagcaccca
   217321 gggccaggac ctcaccatgg cctcctcata actgcttgtt gctcacacat aaagagcctt
   217381 tatttcctgt ctccacagtg tatatataac ccattaagct ttcctttctc ttccatctct
   217441 ctaccatgta ctccatcttt cctacctctc tatctcacct atatccatct cagtggcttc
   217501 ccacagaagg ttcttgagtg ccattctttt ggctttcatg ggctggcagg ggtgctttag
   217561 tgttttcctt caggctaccc aggccagtgg actaggagta gctatctttt ttctgccctc
   217621 ccagggccag catgtgctta tttttctttc tatgtaactg tccctgtctc tctgtgtctc
   217681 tgtgtctctg tgtctgtctc tctgtctctc tgcctcactg cctctctctc atcctgtctt
   217741 tcatcaccct ctcatccaca gctaagtttt tgtaaacagg tataacatgg taccggacaa
   217801 acatggaatc acatatttgt ttcttaattg tttttagtct cttgaccata agatagattc
   217861 aagaactcaa ggtcccaaca gtcacttgga acattctttg acttccatca agctctacat
   217921 accattaaat acctgaaaaa aaacatactc ataataccag gaaacaggta aactcatcgt
   217981 gatccctgta acagcccgtt cctttgtaac gacctgttct gctactttgt aatggcccat
   218041 tctgctgctc tggtctgcag gtcagggtct acaagaaaga gagagtgggg atggaggggt
   218101 caagtctctt caagtctctt ttattgaaag gaaatcctgg gtatttatac cctttaccac
   218161 atgacttgcc atcgtggaca agctcaacta aaggcactac atcacatgcc ttgtagccat
   218221 gtataccacg tgcaccttgc agctggggtc actaaatagt gtaacaagat gtttatcaga
   218281 gtatgctcag ctgttgaggg ctgttgaaaa caagtctctt gccagagtat atggcttgag
   218341 atggctgtaa agctgatagt cagctcccaa cagattcttt cactaaagca agacagtagc
   218401 cacatgaaag gaatcctaga agaatgaact ttagtttgtt tattatgcca gagaatgttc
   218461 caagcaccca ttttctggaa atagcactcc agcgagtata gcatccacta agctctggtg
   218521 gccagcttgt ccacatatca ttgaaattta cagacgcttg ttaaaaatga gtattctctg
   218581 gctctaccta tacctgtttt gtgagattgc cattatgata aggtcacaat gcagtttgtt
   218641 tgtctgttcc aggtttaaaa tattagtcta aacactgctt tcccctggta tcattcaaaa
   218701 agtaataaga cattatggta gtattgtcaa cttgacaaaa tctagaatca gttaaaagat
   218761 ggcctctgag caaggctgtg agagattatc ttgagattaa ctgatgtagg aaggtccatt
   218821 taattgcgga tggggccatt tccttcctga actgtacaaa tgtagaaagg agctgagtgc
   218881 tgatacgcat gcacccactg ttctctgctc tcctcctata gacataatgt gcccaattgt
   218941 ttcctcttga ctgctctgcc tcaatggact ctgagccaga accttttgcc tcttacattg
   219001 attttgtcac aatatttagc acaacaatag gaaaagtaaa ctcagacaaa cataaagaca
   219061 agaaaatctc ctggaccagc aacaaaggat tcatggagaa atcaaacctt gaaaatgtcc
   219121 acagttactt aattttggtt cagctgaagt agaacctact caaccaagta gcaaaacttc
   219181 tccatcccat ttgctgggtg cctcgggtgt gatgctgctt cctcttacca acaccaacca
   219241 ggatgctctc tttatggttt cttggaatgc agtaagaaac aaatttacgc tgaaggccag
   219301 aaaaattgct tctattacat tgagactgga ttgttgtttt cttttgaaat gaacgagtaa
   219361 agaaaatttt agcagcaact cctttaccac atttcctgaa ataaatattg cttagtggag
   219421 tgcaaagcat atgttgcctg aacagcaatc atgtttctac tgggctgatg tgctctggat
   219481 tgatgacata caattaatac caaaattagg ctacttaata attttcctac tgattttgga
   219541 attcaactaa taagtgtgct aataataagt ctaaaatatt tgtctcatga atgtaatatc
   219601 aggggttgat aaacaaatga ttgactagag tcaatgtatg tttatgtttt gattgtacag
   219661 aataactgcg tagtttatca gaatttgaca taaatagtaa agaagaaaag ttgacctttg
   219721 tcatatttta aactttaaaa atcagctttt taacatacta tttctttcct cttatcatta
   219781 atttgcaaag ttgagaactt agaggtgctc ctaataactc acaaaatatg taatttattg
   219841 tgatatactc actgcaccct gccatggcat agtacaattt attctatgtt ctatgtttta
   219901 gttgtctact accgactcaa atgtagtaaa ccaatatgtt tattaaagcc acaagagttt
   219961 gagtgaacaa tgcacacaca catagacaca cagataaaac ttacctgagt gtggaaatgt
   220021 atgctagtga tcataacaca ttggaggtca agataggata gaatatacgt ttgggagcta
   220081 gcctgggcac ttcaatccca acaaagttac aaagtgatgc cctgtctcta aaaggcaaaa
   220141 taaaacaagg tctcttctca ccaaagcctg tgctagcacc ctcatattgg tgtactctga
   220201 aaaggcagag ctatctggca aaaatgtcac tttgccatct gtgttcaaag ctcccatttt
   220261 actggatttt gtgaactttg ttcacatcag ctggcagaaa aacaacaaat agctctttgc
   220321 tataggtcaa tgaataagga gggtatcaat ctcatgctga atcctgtggt atggaatggt
   220381 gaaacccact gttctggcaa gggctgcaag ttggttgcaa ctgaaacttg gtgtcattgc
   220441 cacctcagaa tgaacaaaac accaaagctc tccgctcttc actggcttag ccttctcaac
   220501 tttgttgatg tctaaaaagt agtcatggtg aagaagtcct taaaccattc tggaggttga
   220561 aggtagtgtt tatcatttca agatgatgaa gaaggctgtt ctacttctta aggaacataa
   220621 aatgtggact gacatcttta gctgtgcctc tcagccaaag ggagcaggca aggcaaaatt
   220681 agggcctgac cacaaatcca gtgcattggt ttcagaaaca tctcttgttt tctgcttaat
   220741 gtaagcaagc tgaatgtttt aaaatatcac ctggtgggct tatggatatt tctgcattca
   220801 aattgagagt gcattccaaa agttatacga attgcaggga acatggtggt gtaaagctca
   220861 ttcccttaag agtagtgata actgccacat gcacacaaga ctgataaata accaccacat
   220921 acacaagtca gataaacaca gacactaaca aaccttcaaa agcccacaga tccaaagagc
   220981 ccctttatga ccactcaaaa agtcttgaaa aagaatacag ggacaaacat gagatttatg
   221041 ttaaaagtga accgttacac aaagactata cacaagaatg atagtattct ccattccaga
   221101 tatcacaaac ttcaatcaaa aagtagaagt aacagcagca acctgcaagc caaatcagac
   221161 acagagtcct tccagaagtc aaagatcaag aaaggcaaga cgtctgtggg tcacaagaag
   221221 ccaaagatgc cttagagtag ctgcatgcta ctaagaaacc agtagctgag aaggagccag
   221281 cagagaaaaa acatactgca agagaaaagt gttctgcaga aatcatcaaa atctgtttca
   221341 tccatagaga aaaccttcaa cctatttgaa taaaaatctg atcaaagaca taatgagaaa
   221401 caaaataaat gaataaaaca atgcaaagtg ctcaataaca agaaaactgc aattatattt
   221461 gggcaaatgt tatgaataaa tagttttcaa gagaaaacag ccagcatgtt tcttgggggg
   221521 aagaaaaccc tcacttttat tagctgtcaa tgaaacgcaa atcgaaacta caaagatcta
   221581 tcatcaccag ttagaatggc tattgttaga aagaaagaaa gaaatgatag tgttgttcaa
   221641 agcagagaaa aaggaaagcc taaatggcag gttccaacat aaatatcatc agtttttttg
   221701 aggaacaggg ataagtttac ttaaaatgct gaaaataaat caatgtgcac atctgaaagg
   221761 ttttgaccac agaattttga aagctctgaa aatatacact gtgtacaact agtcattttg
   221821 tgcttagcct caggtttcaa gttcctcttt gtgtcctgtg aaaacatttg aatatgccag
   221881 cattaagagc actgtcaaaa taagaaatag tcaattgctc tgtgataatt cttatcaatc
   221941 acttggggat acttctacac acaattaaga aaaggcccat tttcgttaca gttggttggc
   222001 tcatgagtta gagttggatg attcttcttg atgggttact atgtgttgag ttagtcacat
   222061 tgacattaat aaagaaataa ctcttggaaa gccatgtcat ttctgttgta caaactatgt
   222121 tagtttactt tattttggaa agaaagcagc ccattgatat atgattaatc caaaaatgct
   222181 tcttctaatc ctttaagttt ctaaaatgtc tagtgatatc atatttaatt gcctttgaat
   222241 gggtagagat atcttgttag aagtaatatt tcaatcagaa gcatctacac actgatacat
   222301 agctctctat gttgtgcttg ataataaaat aagtgttttt gagggaatgt ttatttttca
   222361 ggataagtat ttcaccatgt atcaaactga acctaacaag ctgaaaactg ttgttgaggt
   222421 ctgaggaaga agagctttac tactagatca gactgcaatt gccatctcta gttgtgacaa
   222481 tcccatcagc cacacttctt aaatattact cttctgtctc tacttacgaa tttaaagcct
   222541 ttcaatccca taatgtctgg tcatctgtgt ctgaaatccc tgaattaagg ctctatatta
   222601 tctttcaaaa tcaactacat ggtgatctag actttgaaat cctcaaccct caacattcac
   222661 taagagatga gtctcagatt cttaggtgtc ttgaagctta aatccagatt ttttaattcc
   222721 taaagattga ctcagattct tttcatatat ctgcctgctg agagactcat ttccatactt
   222781 tgatcaccta atctatcctt gactttattt cttgatctcc ttgtcatgtt ttattatact
   222841 gcattatcag tttccaaggc agaattactg acatcagtgc aagatattct ctgaaggaaa
   222901 aataaatttt gttaatagca ttattcttca tttttcaaaa agttaacaag agaaatcttt
   222961 acctctatca ctctttatgg aaaccacttt tgagtttatg tctcttgaat tcaagggact
   223021 ttcatctaat ttatataaat attaactttt aataatcatg tcttaatttc ctaattttct
   223081 gacctataaa catgaaagat atatttctca aatctaattt gtattattct actttattat
   223141 catcatatct ttttgcattt tctcacactt cccctcttac tctagctcct agttgtgcag
   223201 aggcacctct atattccttc tcatatatta atgtgggaga ggattgagca taaagaaaat
   223261 aacatacttc ataaaaaata aatttctagt atttgtaata ttattaaagt cctctagtgt
   223321 tgataatata ttttgaacaa taaatttgga tttggatatt tgcatagttt attgaatgga
   223381 gtgtggtctt cagtgactgt gaaattaaca gatgcacaca tttcataaga acacagtgct
   223441 ttttataaag cttaatctaa acagtgtcat tttctacatc atacaaagac tgaaaacaag
   223501 ttttaaaatt acagtcatag catataaagt tataatattt tgctgtgcat tgatatggaa
   223561 acatttttgt gattctccag tggaaaagca atgtacatag aagtactagt cattatttat
   223621 tcttttaata gttatgaaaa atcacatgta taaatatgtg cgtgtgtgtg ctcaagttga
   223681 cttatgtatg tcataaaata ccaaaagcat aaaactaaaa tacacaatca gtgttgacta
   223741 tttgaataca gagatgttat ctagaaagaa tatttaatga aacttatttt cacttatgtt
   223801 tttgatattt taacatctta gtgcttgaat ttattttaaa tttcttatac aataaataat
   223861 tttgaaacaa tatgaaatcc ttaatgatta atcataacta tagctaaaac tatatgagtt
   223921 ttattcagct taatgatttc tagactaact gtttggaaaa tctaaggtca ttattttctt
   223981 cacagtattt ggctaaagtg ttctttgggt ttggttattt gagtttcaag gaaatgagaa
   224041 cataccaatt tcccaacaga gtacctggaa aaagttgaac atactatttt aaacacacag
   224101 tgctatatct tctaatggat atcaatctaa aaggattcac tcacaagcat ctcttaattt
   224161 cttggtagta tcaggaaaga ctttcctgcc gacaaatatt acactttccc ctgtttgaaa
   224221 gtaattgcct ttgcttcttt catttgtgag ctatcccaca gctttattgt tgaaatttac
   224281 atcttatttt gagaaccaaa attctaaaat gacattggct aaagaaaaaa tttctaaatt
   224341 tattttgtga ccattgatta attcttttat aacccgtcca acaaatcatt aaattttatg
   224401 aagtagatta ggaacagatg aaaattgtta tgtgtctata taactgtgta tctgtctatt
   224461 tgttcatctt tctgtctgtc cttttatctg tctgtttatc tgtttgtttg tagactggta
   224521 agatgtttta gcaggtaaca taattttcat ttaagcccaa tgacctgatt tagttccagg
   224581 gattcacatg gtagaaggag tgtacagagt cctttaaagt gtcctctaag ccccacattc
   224641 ttgctgcagc atgttctttc taatactctc acacacacat acacacatgc acatgcacac
   224701 atacaaacac taaataaagt tttaaatgtt tgaaatatct aacatttaaa tttaaattta
   224761 atgttaaaag ttttaaatct aaaagtgtaa ttattttaat ctaacatttt ataacatatg
   224821 gtagttactt gaattccatt tgtaaatgca gacctgcaac tggactgata gaacattttt
   224881 cccagcctcc ctgtactcta gactccctga aatttttctg tgacttcagt tcttggtcat
   224941 gtaataaaaa ctttcttcca gaatttctat gtaaccacac tccttagcac ataatatgac
   225001 tttactctta cctctacctt ttctacttag tatttgtggg tcacattctc taacattaaa
   225061 catgtaataa tcttctcagt gaatttagtc tctatgttta tttgatttgt agagtatagt
   225121 agtttggctt tgattataaa tgattataca taagtaataa gacatttata tccttaaatg
   225181 tttcttaaat gaaataacac aagaaatgtg ttcaaaagtg gtaattagaa aacagtagag
   225241 aaatatgttt gtttttgatg gcatgttaca tgaggacaaa gggaataact accttgttaa
   225301 acagatccca ttgatgaaaa agaagagaac aagattccac acataatagg agacaggtaa
   225361 aataaaggat cagcctgtca cacatagact gttgtgcaca cacaatgcac ccaatatgta
   225421 ataataaaac tttacttttg gcaactacat ggttaaccgc taaaactgaa aatggaaata
   225481 gttataattc atgattcatc tctttgaaaa gaggtagtct ctttattgaa gcattctttt
   225541 gaggattggc atacaaatta agcatatgtt aatcatattt atgtcatgtc atatttcagt
   225601 ttgcttatta tttaataata catagagtta tcaagatgct tccactttca atacataatt
   225661 tagtaacttg ctgataaaga atgggtttac caggaggtat gtgtgaccag gggcctctgt
   225721 ttgattcatt ctagtatctc caggcaacaa aaaagtttct taattcgaca aatgtgcaag
   225781 aaataggttt ttgtttcatg ttaaatacat gcattaacat gtttatagaa tttttctcaa
   225841 tcatgcattc aactattatt tatgatttgt acactatgaa ccagatcttc tgcagctttg
   225901 ggctgcagtt aattgcaagt aaggcctaca catgccccat tcatctcagg agtagtgatc
   225961 tacagaaagg agagacaagg ctagaaaatg aaaatgtaaa gcatcagtga agatgctcag
   226021 catctatgta cagctgctca cagtcacctg caacgctaga tcaaggagat tcagaaccct
   226081 cttttgacct ctgctagcac attatctggc agtaagaatt tctttcctag gatgggtgaa
   226141 gccccatttc aaaatgtgat tatgtgaaac taatgacatt tgcccaatgc catcctaaag
   226201 tgaaattcat ttaaaatgaa tgtatattta agggccccaa agtgatgaca aacgcacaat
   226261 tattcccagc atgaactcat ttggcctaga aattactaga ctacacagac aaacagaaaa
   226321 gtgtattaga aaaaaaatat gcttcttaac tgggtgacag tcttattaaa gtttattaca
   226381 aaagcagaaa atcaagtaac cttacttttc cctaaacata gggtacaaag tccagcccaa
   226441 gccccacaca cacagggtag aattattttg ccgatagtga ttagagttag aagaagactc
   226501 agatccctga agtggggcaa ctccaaaatc tgtttttaat attttttgaa atattaaata
   226561 taggtttttt aaagtttcct ttattctcaa atcacagata gttttgaaga tcaacataat
   226621 cacaaaaaat tgacaggaca cgaaggactt ggtacttgag acaaagatta ttaggctagt
   226681 gtggggactg ttggagagga tactgaactc tgacacatca tgagactttc cgaagccagt
   226741 tcatagaaac aactggaaga actaaaatct gaggtgattt agaataaggt gaaagagagc
   226801 attttgaaga gagaagacag attttaatgc aaatagtgca cagggggctt aaaacaggag
   226861 ttcatgcatc cgcaaggagg ggggatgtgt cagtaatctt gtcagcctca ctggatctga
   226921 gtcacacaag cccttgtgtg tctttgaggg tgtttctaaa gccactcaat tgaagagcaa
   226981 agacatgccc ttgtagaatc tgaatgacac ccgatttctc actggttacc tacactaaat
   227041 aaaaaaggaa aaggatagag tggctgagtg ccaatagaca tttttctcta tttcctgatg
   227101 aaggaataat gagaacagct gctcatgctc ccacctctca cacttcctac cactgaagac
   227161 cttaacttct tatatatttt tgaaatttac ttcattcttt ccatgtatgc atttgatgtg
   227221 tgtgtgtgcg tgtgtgtgtg tttgtgtctg tgtgtgtatg tgtatgtgag tatgaatgtg
   227281 tgaatgtgtg tgtaaaatta tgtgtgaatg tgaatttatg tatgtgagtg tgtgagagta
   227341 tgtgtatgag tgtgtgtgtg tgtgtaaaag tatgtgtgca tgtgaatata tatatatgtg
   227401 tgtgagagta tgtaggtttg tgtgtgtgca aaaatgtgtg tgtgatgagc gtatgagtgt
   227461 gtgtgtgtaa aagtatgtgt gtatgtgaag tatatatgtg agtgtgtgtg tgtgtatttg
   227521 tgtgtgagtg tatgtgtgca gatgcacttg tgtgaggaac tgtttaccag aatttgcatg
   227581 tggatgtcag aatctaacat acagggatat aattctctcc gttcaacatg catctttcaa
   227641 taattgaact gagggcttca ggcttggcaa cacaccctcc cctctgtatc tcttgtcaaa
   227701 ctttaggcca agataaactt tcctttttaa gtcattgttt tgttttgtca cagcaatgag
   227761 aaaagtaact cataaggtag gtgcagaggc agcagcaaga acccttgtcg agcatgctaa
   227821 aaggctgtga agtgaagctt gctatctatg cttgtcaaag aattcgctga taagactgaa
   227881 gatagaaatg gtagctccaa aatatttatg caagaaatac ttcctgatta aggaagttgt
   227941 gatttcagat gagaaagtaa tcatttttta aaaaaaaaaa actcttctcc cttatttctt
   228001 ggatttgatt tataccacat gtaatttgaa tagagttaat tgagagcctc tgagcttcag
   228061 ggactgaatc acatcaggtg gaaaactgat aatcaagaac ttgcttttcc ttaagtctct
   228121 cccttcaggc atatatcaca accattgttc actgctttct gttttccaac aggcatgccc
   228181 agcacctgtg atttctcatt tgtattaaaa gggttactgg acaggagagc actccagagc
   228241 aattgaaatg tatgtgaatt ttgtcatgtt gatttgatta taagtcttac ggtatttatg
   228301 acattaatat gtgatctctg caatgtgaat tataatctgt attctctaaa ttttctacct
   228361 tttatacaaa ctcatgattc tgtgactcta taaatagaag cagaaataaa gtaacaacat
   228421 gtgcaagcaa aatacactgc ttgtactgtt gctggcgtgc tccaagttag gccatggcaa
   228481 gctcttttta tttccttgaa gatataaata ctatcatttg gatagtatta ttaattctat
   228541 tttgtctgtg aactaagtgt gcccaggtaa aatgccactc tccggaaaca ctatagcata
   228601 ctgtcccact ctatccgtga cctaggcata ttcctagaaa caatctgaaa gccaagagtc
   228661 agtaaggtct tgtcatctat tctcttgaag ctaaaatgaa ggctctgaga taggagggct
   228721 cactgttggc tatggaaaga aaataccagt gactctagta tttgaatgga aaataactta
   228781 catttccctc aggctagaat tttttgcctg tcaactctaa cttgctcctg cctcccagtg
   228841 cctgtagatt ttacacaggt gttcactcca gtgacaatga gaggtatcag attctttgtg
   228901 cacagatgat ctctctgatg tcctctctgt atattgtcag tggaaaattt atacttggaa
   228961 ggaattgtgt gattttacca agtttactca gataattcag cagagtgtat ttaccttata
   229021 atcaattatt aagcaatctt aatcatatac acaaagtctc ttttaccatg taacattaca
   229081 tataaaaatt tggcaacagg aaagcaaata acttaaggac taaaattcaa tctttctcaa
   229141 attgttaaca aaacaatata aagaaggaac ataatgtgag actggaagag atctctcata
   229201 agttaagtta gaatttagag tattagagcc ataaagtgct acactcaaaa gtcaaggatg
   229261 tacaattaat gaaggaatca ataaaaagcc taccattaag aatgttagga agtagctttg
   229321 gatatcatta aaccaagtga cgccatggac agtcttatct atctatagca agaagatgaa
   229381 tatcttttgt actatagctc acaaaactaa ttgtgactga ataaacaaac caaaaaactc
   229441 cccagaactg tttattatga tgtcatgaat gagagcccca tgactcttag tgaatgcttt
   229501 ggttatggct cattcaaaaa catcaaccat cttagacatt ttaactgtaa aaaacaggaa
   229561 gatggtgggg attattgtct aattgtgttt ttatgatcct atttgcattt ctacaaagta
   229621 tgtggtatat taagtaatga caaaactaac aaaaaagatg gaaaaccaat gaaagataaa
   229681 attaaagtcc attgttccat gtctgccaac cagtgtacat ggtggtccaa tgtgagactg
   229741 tgaagacttc ttcactgtca gagcttcatg cttcagattc ttagggttac attaacatta
   229801 ttaagactta ctacacattt gtaaaactcc ctttgaaatg aagatgatcc aagctccagt
   229861 ctttctgcat gactacaaag ctaccatcag atgtgtgaat gagaacaatg atactcgatt
   229921 gcttggccca atcagaaaac gaccactgag gcttctgaat gtgtagacag ctgagttcag
   229981 aagaatactc tcctaggctg atttgtatca ccaaaattcc aggcagtttc tgtcttcaaa
   230041 taaaatcttc taaatgagct cagagcatta tggccttcat cctaccaagg gtggtttcca
   230101 gccatttctg gaaatatctt caatgcccta atatggtctt acaaagtact ttagttcttt
   230161 ttaatggtat catatactac tacaaaagcc tatacttaac aaaactggaa aatctagatg
   230221 taatggatga ttttctaaat attgtgtacc aaagttaaat caagagcagg taaattatct
   230281 aagtatgccc atatcctcta aggaaataga agaagacatt aaaaaaattt ccaaaacaaa
   230341 ataataaaat aaaaaaaggt caggacctga tggctactag atcttcaaag aagacctgat
   230401 accaatattc ctcaaactat tccataaaat aaaaactgaa ggaacattac ctaattcatt
   230461 ctagaaaagc acaattactt tgatacttaa attatacaag gacccaacaa aaaaagagaa
   230521 catcggacca attttgctta tgaatatcga tgcaaaaatt ctcagtaaaa gtctcgcaaa
   230581 ctgaatccaa gaacacatca aaatcatcat tcaacataat caagtagact tcattccagg
   230641 gatgcaaggt tcattcaata tatgaaaatc cattaacata atccactatg taagcaaact
   230701 caaagaaaaa aatcacatga taatctccct agatgcagaa aaagcatttg acaaaataca
   230761 ataccccttc atgttaaaag tattgaagag atcaggaatt caaggcccat acctaattat
   230821 aataaaagca atttattgaa acccaacagc caatatcaaa ttaaatggag atacttgaag
   230881 taatcccact aaaatcagga tgtacactct ccccatatct attcaacaaa gtgctagcta
   230941 gaacaatatg acaacaaaaa gagatcaagg ggatacaaac tagcaaagaa gaaataaagg
   231001 tatcactatt tgcagataat atgatagtat acataagtga ccccaataat tctaccagag
   231061 aacttctcca gttgatcaat ggaatagaat taaagatcca gaaataaaac tacacactta
   231121 tagacacttg atctttgaca aaaagccaaa cacacacaca cacacacaca cacacacaca
   231181 catacacaca ctggagaaaa gaaagcatct tcagtaaata gtggtggtgt aactgacaat
   231241 ctgtttttag aaaaaatgaa agtagatccg tatttgtcac ctggcacaaa gctcaagtcc
   231301 aagtggatca aagacctcaa cataaaacca gatatattga atctaataga aaagaaagta
   231361 ggaaagagct ttgaactcat tggcacaggg ggaaaatttc taaacagaac tccaatggct
   231421 cagtcactaa catcaagaat tgataaatgg gacctcatga aactggaaag cttatgtaag
   231481 gcaaaggaca taggcaacag gacaaatcgg caatctacag attgggaaaa aaaatctcca
   231541 ctaacctgat agagggctaa tattcaaaat atatgaagaa ctcaagaagc taaccaccaa
   231601 gaaaccaaat aacacagtca aaaaatgggg tatagaacta aaccaagaat ttacaacaga
   231661 ggaatctcgg agggctgaga aacacttaaa ggaatgttcc aagtccttag tcatcaggga
   231721 aatgaaaatc aaaaggaccc tgatattcta ctttaaaaca aatagaatgg ttaatatcaa
   231781 aaactggggt ggcagaacat gctgccaagg atgtggagaa agaggaacac tcctccattg
   231841 ctggtgggat tgcaaacttg taaaaccact ctggaaatca aactgtgatt cctcagaaaa
   231901 ttggatacag atctacccga aaaccaagct atatcactct tataggccta tgcccaaaag
   231961 ataccctaca atgccacagg gacacacgtt ccactatgtt catagcagct ttatatgtga
   232021 tagccaaaag ctggaaacaa cccagatatc tttcaagaga aggatggata cagaaaatgt
   232081 ggctcattta cacaatggaa tattactcag ctattaagaa tgaggaactc atgagtcttt
   232141 caggcaaatg ggtggaacta gaaaatatca tccttagtga ggtaactcag acctaaaagg
   232201 acatacatgg tttgtactcc ttgataagtg gatacagaat accaaggata caatccacag
   232261 aattaaagaa agctaacaag ttgaaggtcc gaagtaagga tgcctcaatc ccacattgga
   232321 aagagaagaa aacaaacaca agatgtggga aggagggaga gaccacggtg ggaaagggga
   232381 catggaggaa aagaggggga tgtgatcagg tattgatgtg gggaataaca gaactgaagt
   232441 cctgactgtc agcagaaaga ctctaaacag gcaacctcag gaagtatgag gtgggggaga
   232501 ctctctagaa tgcaccatag acctgggagg tgaaagactc tcagtattca aaaggaggga
   232561 cctgatgaaa tcccctacaa tgtggagagg gaacttgcag agtccacctc caataaaaag
   232621 acagggcatc aaatggaggg atagggttgc cacccccaca gtcaaaaatt ctgacccaga
   232681 atttttgctc tctgaaagaa ctaaagaaac agaaatggag aaaagtctga ggaaaaagag
   232741 gtcccgtgac agtcccaaat tgagatcaag ctcagaggga ggccccaagg cctgacacta
   232801 ttactgatgc tatggagtgc ttacaaacag gggccgatta tgactgccct ctgaaaattc
   232861 caacaagtag ctgaaagagt cagatgcaga tatttacacc caaccaatgg acagaagctg
   232921 ctgacccctg tggtggaatt agggaaaatc tggaagaagc tgaggaggag tgtgacccca
   232981 caggaagacc agaagtctca cccaacctgg accccagggt tctcttagac actgagctac
   233041 caaccaggca ccatacacca gctgatatga agtccccaac acacatacag cagaagaatc
   233101 ttaggtctgg attcagtcac agaagatgca cctaaccctc cagaggcctg acactccagg
   233161 gagtagtgca gtctggtggg ggtggggtgg catgtggaca tcctcttgga gatggagatg
   233221 ggttgttggg ggtggagtcc ttcgataata acagtccacg cagagggtag actgggaggg
   233281 ggataaagtc tggagtgtaa caaatgatta aaggataaaa ataaaagcca ctgttttcca
   233341 aaatcactgt gtcattttaa aattcaccta aacaatgttg gaattagtgt actcaacatc
   233401 agtgtgctca agacttttat ttgtaagttc taagtaggtg ccattattat tattttcagt
   233461 tgtatctttc attttctcat tacataaaag tgagcatatt ttctgccagg agcctctaga
   233521 cctggagagg gtagaaatga ggcacagatt gggattctgg tatggcttta aactctgagg
   233581 gtctccagac atcctagctc tctatctata ctgacatgct aatgataact tctaaaaagt
   233641 cctaaaacct tccttactct tcctgagggt aaaaagctgc tagtttatgt gataaatacc
   233701 tgtagcctaa cagtgggaat taagtaatat gacctttttt ctatctcagc aggaattgca
   233761 tggctctaac ttttagcctg ctagtctgat gtcacaggaa ggaaaaggga caatctgaaa
   233821 agcgattaca gcatttgtta ttaagttgta gtttcctgtg aaagtttcct gtgaaagttt
   233881 cctgtgaaaa ctgtctgaga aagggggaaa agcataaaaa agtggggaaa gtgaaaaaat
   233941 tatttcttca tctttttgtc ctgagtattt atacatcttt cagaatacat gattacatgt
   234001 aaaaagttca tcacaacttc acacatcaaa taaaattata aattgaagca gaagtttaca
   234061 acagagaatg tttacatgca tatccattaa gagtaaaatt atctggctaa acattcatct
   234121 cttgtcacag ttccacaggt tcattgaaag ttaacaacta taactaagtt attagtgaag
   234181 ttttatataa acaaacccag tcagtcagta ttttatcttc tgtcctatca cctataagaa
   234241 atcactagtt tcatttttat gatctttggt taattgtttt acaacctctt gtaatatgct
   234301 ttgagtagta gaaagtctgg gtactatcta gaagcaagta agtggtgaca cttgggagac
   234361 tgagttctca ttgcagtttt gattatcaga aaaagatcta atagcaatcc cactataaat
   234421 gagcttagta atcactgata gaattttagg aattcttaca ggatcatcat taagcattaa
   234481 gaagtcatct acttgtttat atagcatcac tacatctaca gtacatcttt gaagatctgg
   234541 cgagatgtgc tcaaaggggt gggctaattc ctagtgatat atatattatc tatgtataga
   234601 tgatatatat atatgtgtgt gtgtgtgtgt gtgtgtgtgt gtgtgtgtgt gtgtttaata
   234661 ataacaggaa aagaatatta atagcaagaa tctttcctaa aacaatatac ccctatgcct
   234721 tgcctatcag agcttcattc tagatagaat ccaaagtgaa gtcatctcag gaagatcatc
   234781 tcttagttat tagcttgtcc tataatggct cctgacaatt ttcgtgtact aatgtgcatt
   234841 tttctgtggt atgtgttcat gttttgtcaa ttttcctact tgaattttga gacttcattt
   234901 gttttcacat atttcaaaaa aataacttta tatattacag atcctaatac attataaaac
   234961 agttatttat atttaactaa taatggtcat gtgttttttc ataatctagg tgtgccttaa
   235021 tagtaaattc tacattttta ctttttcaga tttttttgtc cctctgctct agagcatcat
   235081 ccacacatat ttcagtcttt tttttttttt aatgagtcca ctccaccgaa atttggttaa
   235141 ttttcattgt atatttttat ccctgttctt catgttgtat agtttctcca tgctattttt
   235201 cttctgtcat atctaaacca gtcctttcaa gtggtttttt taaacctcac acaaaaactt
   235261 tctagtattt catattgcca aactgagttg agatcttatt tcttttactt tttacatgta
   235321 tttattcacg atatgcgtgt gtatatgtgt gtatgtgtgc gtgtgagaat gtgtgtgtac
   235381 atgcattcta cagtgctggt atgtggctca gaaaataaca tgtaagtttt acatgtgtgt
   235441 tccagagatt gaatttaggt cttaggcatt gctgcaagtg acttaaccta ctgaggcatc
   235501 ctgtctgccc aattcaaatc taccttgact tcacttaagt atttgaaaat tacaataatt
   235561 cttagtatat ttttatgcta attgtaaaat ttataggtca gctttggttg atcatttaca
   235621 cagcttacta ttaataatga aatttatttc ctttattcaa tgcatatctg ataacattta
   235681 ttagagggat gtcaaatgtt ttgaatattt ttatataaat gcataaaata taattaaaca
   235741 taatatacat atatatgtaa atgtgcatgt tatattttat tcttacagag ctcacatgat
   235801 tttggtcctt ttctattttt tttatttttt tattattatt attatttttt ttttttttgg
   235861 tttttcaaga cagggtttct ctgtgtagtc ctggctgtcc tggaactcac tctgtagacc
   235921 aggctggcct caaacaaaga aatccgcctg cctctgcctc ccaagtgctg ggattaaacg
   235981 catgtgccac cactgcccgg ccatgatttt ggttcttggg gttaaggttt ataaaagtgt
   236041 acagctggtt gttttcctga ggctcttctt tctctacaat gttggcaaga cctttctgag
   236101 tgctctgcga ggaaactgta gttgttttcc cagtctgctt actgggaata accacccttc
   236161 tcatctctgt actaacataa ttgtgttgtc ttctttagtg tgttcttatg gtttgtttgt
   236221 tttgtttcct taactgaaca tgtttcccac acatatgctg aacagaactt agttaaatct
   236281 gtgatgtaat tttaaggacc tttctgggtg tttgtctgct gtctggtact gtgtcctgtg
   236341 atctccaaac actttgctct gtacatagtt gtgtcttaag tcctgtgatt ctgcagggta
   236401 tactttggtt ctgtctctaa attgggtgcc tggaaaaatt tttcaagata attttaaagc
   236461 ttctattttt tgtcaaggac caaggttcct tcatgcactg tttggtatct agtatattga
   236521 aaattattgc tttattttaa aaaaaaaaaa agagccgtgt gtgggaatga gaggatatga
   236581 agtctgaacg agtagaatgc atacaaagaa tttacggaaa aaaatggtca ggaatatcag
   236641 tggaatgagt ttttagaaag gggaataact gaattcctat ttacctacac atataggata
   236701 caatctctga ttttgttttt aattctcaaa tttcccctca agatggggag acttaaacct
   236761 gaaatccatg ctttaatcct caaggattcc aactcatctt tcttttgaaa tctttgaagc
   236821 cgttatctga catgcactct tcactcttga aaccactatt tatgccaccc aataccacac
   236881 aaacacttct gtgttccctc aatcatgttg tgctcaaaca tatctgaaat aaaattcttc
   236941 ctcattccct ttcacagaaa cctggcattc cctgtagaaa tttagatgca aaaaatctgt
   237001 ttttcactac ctatatttcc ttctagaact tcaggtttaa aatcaagaac tgtgcctaat
   237061 cattttcaca gtattaccag gagacttctg aagagattaa aaaaggtttc atggtaaagt
   237121 gttttcataa tttaaatatt taaataactt tttatatgat atgtcatctt catagaaata
   237181 aatattttat catagaaaag atataatctc tgatggacta ttgatgattg atgatttctg
   237241 gagaggagat gtcaatttcc tcattggtgt agccattggt cctgtccctt atgtttggac
   237301 tggaaactct agtgaaactc catgggtcac acacaatagg aggcaggaaa gatggagggg
   237361 cttgtttgga tgaaatattt cagtgcagag gaaggggatg aaagaagaaa ataaggataa
   237421 aattgctaaa attcactata taactggata atactaaaaa aaattgtaaa gaatcaaaac
   237481 tagataacct ctcttactca attgttttac ttttgtatag acttttcaat aagtatcaat
   237541 tttattaatt tatcaaaact aagtattttc aaaacaatta gaaagtcatg ttatgcaatg
   237601 aataactttc tatcatgttt gaaatcatac atattgtgtt tttcagatga ataaagaact
   237661 agatgtgaca aatgacatag acattacttt ctctaatatt tcacacaggt gataattcca
   237721 agaatatatt ttgatgtgat ttatgagttt catgatgaag agaaagaact ttttcaactc
   237781 tccaagaaac attatctatg agtaaaaatt gacttgtaaa gttcatcctt ctaaaaaggc
   237841 attaattaca catgacttca catatattca atcaagaatg atttttttaa aaaaaattaa
   237901 attttgtgcc taaatttaaa ccaaagtaac accacggact taaattagac tgtaatggac
   237961 ttttgctaag agttctctca caagtgacag aacagcattt tcagacctag gtttagaata
   238021 aaaaaataca gcacttttat gttgatgcta taatatatct tatatgtcct aatgactatt
   238081 tgactcagtc attaacattt ttcagggtag aatacttcag tgtgatagag cagttatcaa
   238141 atttgcattt atctgactct tactggttct cgactctctg tgaagtgact gtgtccttca
   238201 gaaaacaccc tggagctgga aactctcaaa cacgtcttag tacactagta ctgccttgtc
   238261 caaatatata acttactcat gcttggattt tagctcaggt tattttgttc ttttatggaa
   238321 tgtatacgga agaatgaaca tttttatatg tgagtgaata cattttgtgt atacatgtac
   238381 atgaatttgg aggcactagg acatcaggtg ttactcttag aaaagttgtc cacaagcatg
   238441 ggacaagatc tctcatggcc tagacctaac atgttaggct agactggctg cagagcaaga
   238501 tgcagggatc taactgtctc tgtttcccaa gtgttggaat ttcaagtgag tggtcttgcg
   238561 gactggagtt ttgtcatgga ttctaaggat tgaacgcagg tcttcttctt tcaaggtaag
   238621 cactttgaga gacaagctat ctctccaacc tctagactga attgttccat ttatttaatg
   238681 actattttct ggacacaaaa gcaactcttt ctgacttcaa tgttatacaa ttgccatata
   238741 gtaggaatgt tccttgttat gttatttaac taagccaccc caagttcaga ttctgactgg
   238801 cctggatcca tatctagcaa acactactaa tgtcaactaa gtatttgatg tattatcatc
   238861 tttcacttca cgtatataag agtgagatga taatacatac ttgtcagata taatacaaat
   238921 atttatcaag tatgtttgtt attatataaa tgtatgcagt taagatcaca tgtcaccatg
   238981 atgtctggat agttctccaa gttcagtgaa aaatggacaa ccccctttct tagcagcgct
   239041 tctctctctt tgcctcacct tgtttggata atgtttctga gcacagaagc ctgaccttgt
   239101 ttggagggtg tccttactca gagcttctgg taaaagctac atgactcagc atataaatca
   239161 tacttcttcc caccagtaag acaattaggt actgtgctgt gagcaattag ctcataacct
   239221 aatgagttag gttcctgctc ataaccctaa gagtccatat ataactactt ctggaccaat
   239281 aaaatgagct gtctctctga agttgacacc caaaagttct ttccaccata ctcacagcca
   239341 acaggatcct gctcactgct tctgccccca tttccatgtg gactggtgga caatgaccca
   239401 caaggaaaag gtgtcattta aagacttgag aatgttcaat aagtaaaaag ttttctgtgg
   239461 aagaattaag acctttattt gaccccctaa ggtcatatga aaacaggtct aaaggtatac
   239521 tcccgatgct ggggagctga ggcataactt ccaaggttag ctccatggcc tccatacatg
   239581 aacacacata aacatcacaa gtgtgcactt tcacatgtgt gcatgcaaga catatacaca
   239641 ttcacacaca cacacatgca ttctcacaaa catacactca cacacatata aagtttcttc
   239701 actattctta agttgttatg ttaatttaat tagcattatc tgatgttcta aaatgattta
   239761 tgtttacaat cttttattct cttcaaaatc tcttccaagg attttaataa tatagggaag
   239821 cagatttcat tcactgtccc gcgcaacctc ccgccagcag gaaagacgcg gcacactcag
   239881 gatccttctg cagtataagc tttaatgcat cttgagaggg agagcataag cttcacaaac
   239941 gaggagggac cccaagggcc taaaaccctt cccttatata gagagctaag ctcgcctggg
   240001 acgtggcagt ctctgatggg ctcctgttgc ctcaggccac atgacatgtt ccaactgtca
   240061 gattaataaa ggcgggaaaa ccttccagcg catgcgcaca gacttgttaa tggcaatgat
   240121 gtgataagga tagcttccca caattcacat aaattcttac tcaccagaga aagatgcata
   240181 tgtggtgtca aagagcaaaa tgaaacagtc tttctcaata tgaatctgta gagcatttgt
   240241 ggagctgata aacattttac cttgaagtca tttctagaat cagcaaccta gttcacttta
   240301 gtgttttcta tggagacaat aatctgttac tcactattga gctcatttag taagtaaacc
   240361 gtttactttg tcagcaaata agataacctt tcattacaca aacatgcaca tgcactcaca
   240421 catgcacatg catactcaca tgtgcacacc cacccacact tgcagatgca cacctgcaag
   240481 cactaacaac cgcacctctg tatagattct gtactttcaa ggtcccaact gactaggaaa
   240541 attgattgtg tctaccacta ctattggtca cttctaaata aaagagctta atcttcaagt
   240601 agtaaaataa tagtaatata aaaccaaaga agaaaggtat gcatgattca gtcatgaatt
   240661 ctacaccaaa catttcattt ccagtatcct cacattggaa tgtctgcctt ctaatcctct
   240721 ccccacagaa tgtaacatat tagtgtttga agtaaatact ttaaaaattt tatcatcatt
   240781 tcattgtact ccattgagat ataaatttca ctcctaaact ttcactatct tttttctgta
   240841 ctatttaaag ttgacaaacc tatattgtta tgccactacc attaagcctt ccaccatcat
   240901 tccttaacaa ataataatta gttattatcc ctatatttta gctattgttt cctaatgaaa
   240961 tatggaatga atatagtttc catatgaaat agtcatgttg tatgcagtca ctatgatttt
   241021 gctgatttca cattttctta ttctccctca cctttcttct ccatcccttc ctacattctt
   241081 ccttctctct cctttctctc ccatccactt ctgtggcaga atttccgtcc ccaatctatt
   241141 tgcagctggt ggcctatgct tggacaggaa aaagggaggc agagctaagg gtggtagaga
   241201 gacagacaga aagaaaggga ggaaggcgaa aatggcagca gacgtagacc cctgtggttt
   241261 cgagtaaata catagatatg aaatctaaag gttaggaaaa ttgggataac tttctaagtt
   241321 gtgtgagtat cttgtgtatt gagtttttat tgaaatatat aaatccacta gttaactttg
   241381 acaactagat ttactaggtt attggaagtt gggtccaatg actactgggt ggttatgact
   241441 gtgaagaaac tagcagctcc ttgtacgagc gaactggagc tggaagcata tcaagtggtc
   241501 actggggcag gggtggtggg gtggtggggg tggtacagga aagctagaga gagtagccag
   241561 acctgctgaa gagctttcag agacaaaatg gactaatcag tgcgggaaca tggtggttaa
   241621 gctgggagcc agccgaacac atcctttcta atacctcccg tgacaccttt ctttctttta
   241681 ctttctttat atataatctc cctaggttga gaggccagtg gccaactcta gagctgagca
   241741 gctgtagctg acaggacagg catgctgatt agtttggaaa tgcaactccc tctatcagaa
   241801 gaaaaatact atggagaaga aatatcataa aatgttgatt aacaagaagg ctttctgtgt
   241861 tagggtttta atactctatg ttgagacatt ttataattat tactttgtca ccatttgtcc
   241921 agggtcactg agaattagtg agatttgcct ttaagatgca tactatatcc cctattgcta
   241981 tgcttgaata ctccttctaa agaaaactac ttgaagaaaa tcatgcaaga atgaagctca
   242041 cgataagcag gtcacatgat catgactaca ctgtcccaaa aagtaaattt gaactatttt
   242101 cctccttata attgttactt caaggaaggg tttgtaatag tttacacttt gccatttctc
   242161 ctgacattgc cctatgattt tcagtctttt ataatttcat gttttcaccc attaattttt
   242221 ttaaactctt attttctctg tttatctctg tagaggggca cagtataatt aatttgtcaa
   242281 caaacttcct gttttatcag taaatggcac tgactaggga ttggaggata ctagaaagca
   242341 gactaaaaaa ttcaagaaat tatgtaattt cacaacccca cattcaggtg ctggcaagtt
   242401 tctgtcagaa gcaatggccc acaacctcta tgattgcaaa gctttctgag tgactctcca
   242461 actctcacat cctaattgca gaaagtcggt ggggtgtgtg tgtgtgtgtg tgtgtgtgtg
   242521 tgtgtgtgtt tacatggctt aagtaagtga taatctttgt gactaatcat cataaaacaa
   242581 cagcaataaa atactgtgtg ttttacatgt gtggatactt acaaacatgt ttctctaatt
   242641 tcatttctgt tattgtgata aaagacaata tgacgaagaa aggatttatt tgatttaaat
   242701 atcatattat agtccatcgt tgaggttatg gcagtgcaat gagatactca catcataccc
   242761 tcagcccaat agttagaatg ctgttgaaga cccccgcaga ggggagaccc tcactcaagt
   242821 ctcggaaggt agcaaccacc cagtaatctg cttgcgacac cgtgaactgg agcaatagtg
   242881 aggtttatta gggcatgtga cagctagctg ccggtcaatt tgtttgctca tgcaggagct
   242941 gaatctaccc cgacagccag tttgagaggg gtttttaaag ggaaaaaaca caaaccaagg
   243001 aatggggagg gggatgaggg gttgctaagg tggcataaca taaaaatagc agaacattcc
   243061 aaaggaaccc aacctacatg agtcagggtc aggtgaaaac tctctgtacg ctaatctttc
   243121 tcaagaatat ggtccttccc tgttacttca gccttgcctt gtcactgtgg ttactagctt
   243181 ggttcccagc ttggttccac ctagctcact tgcattcttt cctttctctt tgcggtcagc
   243241 cagttccagt aatggtgact tgtctttcca cattcctaac ttgcttcatg gctcggtttc
   243301 tcagaaaatt ttccatgtcc ttataaagaa agcctaaaga atattttata tgtctaaaaa
   243361 ggattctata tacccagtat ctataatttt tcactctaca ctgtgagtgc ttctttgctg
   243421 cctgcttgct tctgctcagc tggctttttt atacagctag gccatctcaa gaaacagtgc
   243481 tactctcatt taaaataggt attaacttca gcccaattaa gacatgtatt acaatacttc
   243541 ctcccatacc ccacccccgc taaaacatgg acacaggcaa aattaatcta gctaatgctc
   243601 ctttcaaact ttcatgccat ttgattcttg actgttgaca agttgacatg ttaaatcaaa
   243661 tatcaagcat gtatatataa gcatctggta tatacacata cacatatatt ttatgtgtat
   243721 atatgtagcc gcctgcggtt atggatgaac tgggttcacc tgaaagggag gctgtaaatg
   243781 aaaacaagta atggagaggc gagaaaagca agaagccaag acaaaggtct ctgatctagg
   243841 ctcaaagctt aatattcagc tcttctattt aaacagaaag ccccaccgaa cccagtcttt
   243901 gtttcagcca gagaacccat cctttgtgtc agccagatta tgtctcaagg caagctcagt
   243961 gggcattcta ttcttctagg ttcctgtagg aagttgtacc tgcagccaaa gtggataact
   244021 ccacctaggt cctattatta ggtctattgt gataaacaag gtctttcagg cctgctcacg
   244081 gctggggtag ggcacatata tatgtttata taaatgtgtt agtgtttagt gctcaaggga
   244141 aataaagtta ttatagttag cagtttttaa tttctcattc tgaagatgaa atggtaagtc
   244201 atgtagatgt tttttcttga atgtacttca aattgaaatc ctaccacact ggaggaagca
   244261 tgtgggcatt gtcactacgt agaattgtca gaggagtctt ggagtgtgtg tgtacatact
   244321 tactgtggaa ctgtaacaag tgggtgggaa tgtgtgtttc tgtgtacact gtagaattgt
   244381 aagcatgtgg acatgtttgc atccatgtgc actgttgaat tatcaaaggt atgtatgtgt
   244441 ccatgtgcac agtagaattg taataggcaa gtgtacatgt gtggtgattg gaatatgtgt
   244501 gagcccgata cactcatgtg tttgagtgcc tggcacatgt gaagtagcac tactaggagg
   244561 tcttattgga atagatgcag cattgttgaa gaagtatgtc tgtccactct tcctttctga
   244621 gcctttggag aggtttgtgt gagtgtgtgt gtgagtgtgt gtgtgtgtgt atgtatgtat
   244681 gtgtgtgaat tatctggttt agaggtgaac attgtgcagg ctcttaatct tttttgataa
   244741 taataaaata tacattgagt tacctactta ctttttctag agagattcct tcattctctc
   244801 ctatgaggaa atggtagaag aagtttcaga aagacagcag cgactgggca atgaactgtt
   244861 aactggggtg caactaaatg aacaaaactc cacaatgtga attacaacaa atgtccatgg
   244921 ttttcagtga tcttacagag aaagtttgaa ccactttctt tccctttttt ttccttctga
   244981 tatacagcaa actcttacct ctaattaaag attcatctcc aacctagtaa acactaagac
   245041 caattctcac cactggaatc tgcaattctc attttaaaaa aatctttaat gctactataa
   245101 caatgatttt aaagcctttc cacaaaaaca ttcagatagt accatcaaca tataatgtct
   245161 tatataatta ttgcatatct gttttacaca gtagaatata cctaccagcc aacatcataa
   245221 gaaaattgct aaaaagttct aaataatatc tgtatttatt tttaacccga gatacttgaa
   245281 gacactgtta tacaaaaaga ttgtgatttc tattcctccc tctatgaatt ttgcatcaag
   245341 acaagattta cccttcattt cattccctac tccatttgca gaccatatca tccaaaccag
   245401 cttccttgac aaagtgtttc aggaattttc ctgaggataa agttcgaaac tgactctttc
   245461 cttgatatta caactcaata ttaccagcaa gagtttctat aagagtttta tgaaaaatga
   245521 tgagatttga gttctgccat ctggcatagt cactctcttg gtgttactcc tcattacact
   245581 cccataaatg tcatcataga cactacacaa tcacttgaag tataaaataa tatggtgaca
   245641 aaagttattt tggttggtag aaagatacag ttttgctcaa catcattatc tttatgtaaa
   245701 aggtagttag gaaaaagttt tatttcagtt gtaagaaaaa ctacctagtt atgagatctg
   245761 tcaaaactgt acaaacctac acatggaatt ctctgctgaa gactgaaaga gatgtaactt
   245821 agttatattg atcttgctca actttgaaag ttatatgaat aggctccacc atatcccatt
   245881 tctgaagaaa atttttgaat ccattagtct tcttgttgct cgcttaagaa caaagctcaa
   245941 tgttctttag agaaatctcc agcctctctc tatcagtgtt catgcttagt aatattagat
   246001 tctcgtttct ttgatatttc tatgtaagga tttttaaaaa aatattacag gacttgtctc
   246061 atttgtgcaa tagaaattga gtttgggttt tttttgtgtg taatgttatc ttccaaatag
   246121 gattcatgat gaaaagcagc actgggtgta agtggagaaa gggagctttc actaagcatt
   246181 cagaacttag tggtctttga accgaagaat tctggtgatg atcactgtga agggaagttc
   246241 aggctggaga ataccgattt taccatgatt gtcaaaacct aaatgaactc caaaagactg
   246301 taaaatcata ggataaactg tattcagctt ttgtttgttt ggtgagaatt tgctgtcagt
   246361 tattataaac ttaaagtaga gtaaggatta ttaaagataa cagtgtttgt atagaactgt
   246421 agttcaccaa tctcgggtaa aaggacaagg ctcactctta catagcattt gtaaagataa
   246481 ctttggaagt aggtttggtc ttgtttctac cacatagaaa ccatgtgaac ttgggttact
   246541 tacatcagta ctcatcaatt ctctcaatta gaagtgagca tgaaaatata ttttagaata
   246601 ttgtataatg agttaatagt tgaagatgct gagagtgata tatgaatgca gtacacttgt
   246661 tataaatgtt gacatcattg ttctatagct actgaaagta tagtgtggat tcagacacaa
   246721 tggaatctta actatttacc atgtatacac aagatctcca tgaataataa tgtagaaata
   246781 cactctgcct gcccttgctg cattgttatt ggaaggagaa ctgcatgcag aaaggaaata
   246841 agtggggtgg gaaatctctt ggcactgata gacatgggac atttgatata ggtaataaaa
   246901 tatgttatgc cgctgtgtaa ggattgaaat ttgacacatt ttaaacagga tcttaagcat
   246961 gcttgttcac acttagtatg aaatttctac atgaatatta tcttatgtgg gttgtgaagt
   247021 gtctataaga cttattcaat gcctgtaaaa gtattcatat tataaagata attgtgggaa
   247081 gagaaatctc tctcttataa aatatgttct aataaaatag attatatttt aacatgataa
   247141 agaatcatgg tttttagtgt agcaagtttg tttttggttt gttttgtttg tttccatgtt
   247201 ttggaatcat ggttttttgt ttggtttttt tttgtttgtt tgttttacat ccttgggtct
   247261 caactagaca agaaacaaag tagaaaaaaa tatcatttgc aaagtgcttc tgaagtgagg
   247321 aaaagcttaa taaccattgt gggaaactca cacttgccat tattagagaa caagatagaa
   247381 tatgtcgagt ggcagtggag aggtgaactg gagctgtttc tatactccat ggagaaagtg
   247441 ctggctgttg gagtgtgatg acaggagtga gcagtcaaga atgcacagga agatcatatg
   247501 ttagctgtaa atttactaag ccatggagat aaaacatatc tgttcaacaa ccagtggtgg
   247561 gtaaggagta ctagagtcaa ggcaaattgc tggatatagg ggatgatact cggtgagtag
   247621 attgtagtat cttctattaa gaactaaaaa tctaagaaaa gatgttagga gacctagagt
   247681 ttgggttagt gcatgttaaa ttcaaagtga aagtgaaaca gaagcataag ttggagctat
   247741 tgtatatgtt ctgccgatta agagcaaaag accctagcca tggactagaa gcaggagtaa
   247801 agatggacaa agtgacctaa attataggac catattttat tgtgtactag atttttgttc
   247861 ttgtagtctt gttattgcat tacctgtgta gcacttttta caaagcaaaa tcagttggat
   247921 tagcaagata aggcagtggg aatagttgct aatatctcta aattgtaaag tccttggcat
   247981 ttcgcctata ttgcagcatg atgtgctgga tccaactcta ttggagaact ttatatattt
   248041 taatgacaga caaattggag aggattggat tgaaaactat aggcaagtca aagaattagt
   248101 caaacaggaa gcaatgcatg tttactgtgt cctcaggggg tcaggcacat gaggagccac
   248161 aaagatgtat ttttcaatga gcaaatgcag atagcattaa tttttattta tgaagagacc
   248221 ttaagaaaag aaaagtcttg taaaatattt caaagagcta aacagctatt aaaaaaatta
   248281 gaaagttttt taaaaagata aaacataagg agcacttgat atacaaagca gatgacagta
   248341 agaataggtc tgcaagacta gaggctggag gaagaaggct gcaagggtac tggtaggcct
   248401 ggagaataaa aaatatgagt gagactaagg gctgacctga aggacgaatg gagagatggt
   248461 aagttctgct gaatcctgca ttgaccaaat taaaaacaaa caaatggata ttgttggtca
   248521 aaatttaaag aatgaaaggt gaggttgtga ctatagctag caatgatgtg tacttaaaaa
   248581 ctgtactcag agaatacatt ttaagtgttt cacacaaaaa gctatgtaaa gcatgcacat
   248641 gttaatcatt ttaacatgtg tatatttaaa tattactttc tacatcacaa atatatggag
   248701 ctttttcaaa ttttatcaat tagtatttaa ataaacttag aaaacttatg tgaacaaaat
   248761 ttcaaccaac aagccacggc agcacttctc atgaagatat gatcaataaa taaatgttgc
   248821 acaggcaatg atgctctttg tgaactagta tgtcatgtca atcaaatcat gatcccagtc
   248881 tgtgattgta atgtgttgct tgttcactct ttcagcttcc ccttaggtag tgtgtcctca
   248941 gatacagcta acagatgttc tctctttttc ttcagtgtct ggtctcctgg aggtaaattg
   249001 gatagagaat gagtgccatc tagaacattg ttatgttcag gtcttagtac ctccaagaga
   249061 tctcaaagaa tctccgtatc tgctgtagag atacataaga gccctttatt ttaaacccag
   249121 gtttggaccg caagttgcac aaagctgtgg ccccgtgtca gggagtatag ggaatatata
   249181 caaatccgtt acacagtggg agggaagccg tggataaggg aaaccttaat gtttctacag
   249241 atcagtgcag ctgcctggga actattaact ggcatgattt ctctctaagg atgtatgggt
   249301 tttgcttttc ccaaggccat aagccacctg tgttggggag tgtttggcca tccatcagag
   249361 agggtgccag cttcaggtgg catggaggct gctgcactgt ttttgtttat ctgttttcaa
   249421 actgatattg tcgttcccag gatgtggatg ctattacaat aaggatttgt ggcctttggc
   249481 tttgactttc aagaggggtc aggtggaggg aaggggaatt tctatgtgtg cagggctgag
   249541 agggaagggg aagtgttgtg gctgtggtga gcgccagcct gctaggcttc tggggaagtg
   249601 cctaagctaa cactggcctt ttggccattt cactcagctc cttcagcatc acccagttac
   249661 ttcagctgta gaaggtttat ttctgtattt tctcttcagt gttcaggcat ccccccaaac
   249721 atgtgtatgt atattatctg aaacacattt gatttttttt cccaagacat tgccagtctc
   249781 ccagacatct gacctacctg attcaaaata agactgttca accctggact gttttgctag
   249841 tactactttg gaatgttttg agaaaaaaac ccaaagaatc tacttattca actgtttgga
   249901 acaagtatgt atggtagtaa caatgaatac taatcttagt agtgttattt tctcatcatt
   249961 tccttagtga ttgcagccca cagtgggact ccagcaggca gattctgaac tcaagtcatg
   250021 tttggacatt tgagtcttca aaggatatac aaaaacctct tgacctgagt ttacacatca
   250081 gggcattttg ccttctgcat aaaatgaaaa gaaaatccta gttgcctgga cacctggctt
   250141 atgtacccct taatatcctg tgaggccttt gatacagagg cctagagaat atagatcagg
   250201 gaaaagtggt gccttctttt tttctatctg ttcatcactg ttaataaaaa ctgtataaag
   250261 tctagtaaat aagaactcaa gttagccagt aagtgccatt ttctttccta atgagactga
   250321 agagtatcac tttgttccta gtgagccttc agtgtaaaag ccttatcagt catgtcctag
   250381 gtgggctctt ctctcatgag gcaaggaaga agcaaatgaa aactaatagt gagaggacac
   250441 agtctattcc tgtctcaaac atggtgttac tctaatatag aatgaactca tgtattgcat
   250501 atgcaaatgt atttgtttac atagattaac agatcaattt ttctaaagag atgagtttag
   250561 cagaattttt cattgacatt agagattact aagctaacat ctcgaccaac tgcatttact
   250621 gcaaccccta agctgatggg ctaactgtca ggctttgctg gctagtctcc aaagagacaa
   250681 gaagtaaatt ccaaacaaca tgaacaaaaa gcctgcttat ccataccata tcatgttcca
   250741 gaatctccac ttcaccactg aaacggacac aaacaacatc tctagctgtt attaacaggt
   250801 cattttatca actggaagct tatgaacagt gtctgtccct cctctccacc atgaattcca
   250861 tggtgatttt tttttatcaa ttgctaactt caaattaaaa aggagcatat gacatatagt
   250921 atttcaagga cttttatccc ccactgagtc ttaagtctag taagaaatca aatatgaaaa
   250981 tatttaagga atgatactat agtgaagcct atgatatgat accctaaata actgggcctc
   251041 ctcagtatcc atatgtaaag tcatttcatg tatttgtcat taaaacagga gttagaactg
   251101 ttgtttgcac tcttagtagt cacttttctg tctatactta aagacacctg ccattttttc
   251161 aaaactcaga atcagtaaat gaaaagctga tggaatctat aaaaaataat attggcccag
   251221 taatgataga atctggcacc tggtctcaat ttcaaccctt ccaaggctgg gaatattgaa
   251281 taatgtcact tgtgtcacca atgagagctt tttatttatt tatttttggc tcaagagata
   251341 ttttattatt aaaggtaatt gacgaaaaag tacaagattt tcagttatag ttcatggaac
   251401 aatttttaag tatttgagac atatatgttg tgacaaatat tgttgttatg ttgtaattca
   251461 tatatacctg ggatattata tcttatctac aaagatttca catttattcc gggaagttct
   251521 ttgctgtgag tggaagctct ggatattata ggttgatcat ctgcattgat gacttctaaa
   251581 tgctagcaaa gctcctattt gtgaaaaatg cctgaaaaat acagaggcag acgcttgaag
   251641 ccaaccattg gactgagcac aggatcccca atggaggagt tagagaaagg actgaaggag
   251701 ctgaaggggt tttcaactcc ataagaagaa caacaatatc aaccaaccag acctccagag
   251761 ctcccaggaa cttatccacc aaccaaggag tacacatggc gggacccatg gctccagctg
   251821 catatgtagc agaggatggt cttattgagc atcgatggga agagaggccc ttggtactgt
   251881 aaaggctgga tgattcaatg taggggaatg caagagaggg gaggcaggag tggatggttg
   251941 tgtggggtaa caccctcata gaagcaggga gaagggggat gggataggga gtatctgggg
   252001 gctaggggaa accaggaaag aggataacat ttggaatgta aataaagaaa atatccaaaa
   252061 taaaaattgt tcccagcttt gtcaaatctc tcattgtcca tgttgtagac ataggtgttt
   252121 taagtccctc tgtgtttgtg tgtatgtgtg tgtgtgtgtg tgtgcgtgtg cctgtgtgtg
   252181 tgtgtttcac ttgcattcct tttaacttgg aaagttattg agcttcagta ggtataatga
   252241 tatattagag atataacaat attaatattg tcaggattaa atgacagact atctgaacaa
   252301 agactacatt gtactatttg agtaaatttc agtgttgtgg tgatgatatc agtattcaat
   252361 ttttatattg aagcagtcaa atactttaca agaaacaact aaaggaatga aaggtttatc
   252421 ttggtttacc atttgtaagg ataaagccca tcatggcaag aagtataatg tacagtcagg
   252481 atacagaaat taattaggaa gtagagatag gctataaaac tacaagacct accccttgat
   252541 gaccactttc tctagtgatt gtttctccta aaatctccca attctttcta aacagcacca
   252601 acagtaattt aaccaagtgt gaaatcagcc tttggaatca tttcacattt caactacagt
   252661 agtgatcttc tgaaatacat aagtatggaa acggtacaga tgaaaaacta ggtacaaaga
   252721 ggaaactatc agacagtcat atggagacta tgtgacaaag gcagagcata aaccaaggac
   252781 tggccacaaa atctttttct gtatcattat tccacactgt gtttcagcat ttgataaaag
   252841 tggtagcagg tgtctggcac acagttacag gttggctcat attgctgata gttagatagc
   252901 tgatatgata cagctttgaa tgcaggtgtt gagccatatg tttctttctg tgctttatat
   252961 agtctgtcct cacaagcacc ttgtgagtcc catggcaaac atgctatagc ctctttctgt
   253021 gttgaataat gggtttcaat gctgccagag ggaagagatt agttggaatg agaattgatt
   253081 cttttttctt cctcaggcca gcttgatatt gtaccatgat gcacctctct caatatcatt
   253141 gtgtcagtta aaagtcaaag aaggttatct ttagggagag tctgtttggt ggacaaactc
   253201 atgaggacct caaataataa acaataatgt ggaaaattag aaaattcatt atgtgataag
   253261 agtgcacata aactcattat gtgtgctata ataggatatc agaaaacaaa agagatgtgt
   253321 gtgtgtgtgt gtgtgtgtac atgttcttca aaggtgagaa aaagaaggaa cttggcataa
   253381 gaagagtcca ctaaatacca gacattgagt tggatggttt gcatgcagtt gtcaccagtg
   253441 cccattcttg ttcttgtgca ggtgacaatg ctatatctct gttgcagtga gagatctagc
   253501 tttcatatta gaaatctgag ccactcatta aaattgttgt agaaaactca tattactaat
   253561 gaacctcaat aaagataaaa attaagttca ctctcctaac tccaaagcct tagctatttc
   253621 atgtaaaaag acaagaaagt gaactccatg cctgtagaca tatattgtaa ttttatattt
   253681 ttttaaattg aaggcatgaa aacataattc cccaaataaa ccagtagaga gactataaaa
   253741 tgtatattga agacaatgtt tattatacaa caaaataaaa taaattatct tggcaaatga
   253801 aactagcttt attactaatt gatattttta atgatttatt tttctgttac ttccttatta
   253861 caaaaatgtg ttcctaaaga agagtgatct tgcactcaga caaaaatgac tttgtattta
   253921 tactaccttt ggttctataa ccacatcatc tataatagta atttctatct tgagagtagt
   253981 tgacagacat tataatgtat gatacatttt agaaagagtg aaggtaaaac atttcaaata
   254041 tgtgaataaa aataccataa atataacatt acaattcaaa atgcaactta aactgtaaag
   254101 ataaatttaa gaaatataaa tatgagttaa ttatgtttat aatagtagtc atatattttc
   254161 atccattaac tatctatttg aagtatattt agtagaatat atatatatgg aaaacaatct
   254221 agggatttag aacacacacc caacatacac cacagtctct accattaaaa aaattttttt
   254281 tgactattaa gaatgaagag aattcttaat tctattaaga attaagaatg tgtttcaggg
   254341 aagagcctca aacacataga cacaggagaa atattcctga acagaacagc aatgtcttat
   254401 gctgtaaaat aagcaataga caaatgcgac ctaataaaat tgcaaagctt ctgcaaggca
   254461 aaggacactg tcaacaggac aaaacagcta ccaacagatt ggaaaaagat tgttaccaac
   254521 cctatatcac atagagggct aatatacaat atatacaaag aactcaagaa gttagactcc
   254581 ccaaaaaacc aaataatcca ttaaaaaagt ggtgcagagt actgtctgag tacccagcta
   254641 taccactact aggcatatac ccaaaagatg ctccaacata taacaaggac taatgctcca
   254701 ctatgttcat agcagcctta tttataataa ctagaagctg gaaagaaccc acatgtcctt
   254761 caacagagga atggatacag aaaatgtgat acatttacac aatggagtac tactcagctg
   254821 ttaaaaacaa tgacttcatg aaattcttag gcaaatggat ggaactagaa aatatcatcc
   254881 agagtgaggt aacccaatca caaaagaaca gacatagtat gtacacactg ataagtacac
   254941 attaggctaa aagctcggaa tacccattat acaagaagaa ggaagacaaa gtgtccttca
   255001 gtccttctta gaaagaggaa caaaatacac acaggaggta gaggatgaga ggaaggaagg
   255061 agggagaggg gaaaatgggg gcaggataag gtatgggagg agacaatgat gatagataga
   255121 gggtcaggaa attgagcaga gttgtgtagc aaaggggtat agggaacttg gggtagcccc
   255181 cagaaagtct cagatgtcag gaaagcaaga ggctcccagg acccagtggg tatgacatta
   255241 gctgaaatat caaacaaagg ggaaggcgat cttgtagaaa tcataaccag aggttagtca
   255301 aggctgccag ttaagggatg gggctacaca atcatctcca aatttttaac ccagaattcc
   255361 tcttgtctaa aaataatatg gggataaagt gtggagcagt cactgaagga aaggccatcc
   255421 agagactgcc acacctgggg atccattcca tatacagaca ccaaacccag acactattgt
   255481 tgatcccaag aagtgattgc tgacaggctc tgccagatcc tgaccagtat agatgaggat
   255541 gcttgcagcc aaacatcaga ctgagcacag ggaacccaat ggaggaggag ttagagaaag
   255601 gactgaagga gctgaaggga tttgcaatcc ataggaagaa cactatcaac caaccagacc
   255661 ccacccccag agctcctagg gactaaacca ccacccaaag ggtatatata catggagaga
   255721 cccaaggctc catcttcata tggagcagag aatgaccttc tttggcatca atgggaggag
   255781 tggcccttgg tcctctgaag cctggatgcc ccaatgtagg gaaatatcag ggcaatgagg
   255841 taagtgtagg tgggtgaatg tggaagcacc cttgtagaag cagagggagg tgggatggga
   255901 taggaggttt ctggacataa aactgggaaa tgggatagca tttgaaaaaa tatctaaaaa
   255961 aatataaata aaagggataa acaatttcaa gaaaagaatg cagaactctg agtagaacac
   256021 tgcgatctta tgaaatattt gatgtgggca agtaattcgt gaaatgaatc actgtatttc
   256081 tgcatgcata ggcttggcaa cggttttgtg gataatgaaa tgggctgctt catttcctct
   256141 aagtttgaca tgtgattgat acaataaaat catagattcg ttcatctaat tctctcacat
   256201 aaacttctgg taatctagct gattacaaac tgtgcttaat gaagtgctat aaattgttag
   256261 aggcaaacac tgaatgttta tttgaattac attctgaatc actgtctatt atgaagggaa
   256321 ttcagaaaag gaattcaagg caggaacctg gaagaagaaa ctgaagcaga gattatagag
   256381 gaacactcct tagtggcttg ttctctaatg gcttacaaag ctcacttcat tatatcttac
   256441 ataggtggca ccagacaaaa tgggccggac cctccccaac cctcttagtc aaagaaaggc
   256501 cctctaaata agcttatggc ccaatctgat gaagttatct attcaattaa ggttttcttt
   256561 ttctaaattt ctctatcttg tatcaagttt acaaaaacct atcatagtgg cttaatattg
   256621 tttttctaaa ttggtgaagg tagagagttg atcattatca ttttttattg gatattttat
   256681 ttacatttca gatgttatcc tcttacccta tcgcctcccc tcgcccagga actccctatc
   256741 ccattcgtcc tcctcctgct tctatgagga tgtccccccc aactatcccc actcccacct
   256801 ccccattttc gaattccctc acacacagga tccagccgtc atgagaccaa ggatctcctc
   256861 tcccacctat gcccaacagg gccatcctcc cttacacgta cagctggagc catgggtccc
   256921 tccctaagtg ctcccaggat ggtagtttag accctgggag ctctggttgg ttggtattgt
   256981 tgctctaccc acatggccac aaaccctttc agctccttca gtcttcactc taactcctcc
   257041 attgggaacc acttgatcag tttagtggtt agctgtgagc atctgcctct gaatatgtca
   257101 aggtgtggca gacctctaag gacacagata tatcaggctc cttacagcat ggcctccctg
   257161 acatccatat cagcatctac ctttggtgac tgtacatggg atggataccc aggtggaatg
   257221 gtctccagac ggcccctcct tcagtttctg tcccacactt tgtctccaga tttgctccct
   257281 tgagtatttt gttactcctt ctaagaagga ccaaagtacc ccctcttggt cttccttctt
   257341 catgagcttc atgtggtctg tgagttgaat cttgagtatt tcaagcttct gggctaatat
   257401 acagtaatca gtgggtgaat accatgtgtg ttcttttgtg attgggttac ctcactcagg
   257461 atgctatttt ctagttctat ccatttacct aagaatttct caaattcatt gtttttaata
   257521 gctgagaaat actctattgt gtaaatgtat cccatttttt gtatccattc ctctgttgaa
   257581 gtacatatgg gttgtttcca gcttctggct attataaata aggctattat gaacatagtg
   257641 gagcatatgt ccttgttata ttttggagga tcttctgggt atatgcccag gagtggtata
   257701 gctaggtcct aaggtaatgc taagtccgat tttctgagaa accaccagac tgatttccaa
   257761 agtgattgca ccatcttgaa atcccaccaa caatggagga ggattcctct ttctccacat
   257821 ccttgccagc atctagtatc atctgagttt ttgatcttag ccattctgac tgctgtgagg
   257881 tggaatctca ggactgtttt gatttgcatt ttcctgatga ctaaggatgt tgaacatttc
   257941 tttaggtgct tcttggccaa ctgactttcc tcagttgaga attctttgtt tagctctata
   258001 ccccattttt aaatagggtt atttggttgt ctggagtcta atttcttgag ttctttgtat
   258061 ctattgaata ttagctctct attggatatg ggattggtaa agatcttttc ccagcctgtt
   258121 ggttgctgtt ttgccctatt gacagtgtac tttgccttac agaaactttg caattttatg
   258181 aagtcccatt tgtcaattct tgatcttaga gcataagcca tttgtgttca gttcagaaac
   258241 ttttcccctg tgcccaagta tttgaggttc ttcctcacct tctcttctat tagtttcagt
   258301 gtatttggtt ttatgtgaag gtcctttatc aacttggact tcagctttgt acaaggatat
   258361 aagaatggat ggatttgcat tcttctccat gttgtctgtt gtcctccagt tgaaccagca
   258421 cgatttgttg ataatcctgt cgtttttcca atggacagtt ttagctcctt tgtcaaagat
   258481 caagtgaacg taggtgtgtg ggttcatttc tgggtcttca actctattcc attgatcctc
   258541 ctacctgtct ctgtaccaat accatgcaga ttttatgact attgctttgt agtacagctt
   258601 aaggtcaggg atggtgattc ctcaagagtt cttttattgt tgagaataat tttcattatt
   258661 ctagtttttt ttcctttgtt attccaaatg aatttgagaa tttctctttc taactctgtg
   258721 aagaattaag ttgagatttt aataggaatt gcattgaatc tgtagattgg ttttgacaag
   258781 atggccattt atactatatt aatcctgcca atccatgagc atgggagatc tttccatctt
   258841 ctgagatctt cttctatttc tttcttcaga ggtttcaagt tcttgtcata cagatatttc
   258901 acttgctttc tgagattcac atcaaggtat ttaatattat ttgtgactat ttccctattt
   258961 ctttttcagc ctgtttatca ttcatataga ggaaggctac tgatttgttt gagttgattt
   259021 tataaccagc cactttgctg aagttttttt tttttaatca ggtttaggag ttctctggtg
   259081 gaagttttgg ggtcacataa ttatactatc atatcatctg caaatagtga tattttgact
   259141 tcttcctttc ctatttgtat ccctttgact ttttttgttg tctgattgct ctggctagga
   259201 cttccagtac tatattgaat aggtagggag agagggggca gccttgtcta gtccctgatt
   259261 ttagtgagat tacttcaagc ttctctccat ttagtttgat gttggctact ggtttgctgt
   259321 acatcacttt tactatgttt aggtatgggc cttgaattcc tgatctttcc aagactttta
   259381 ctatcaaggg atgttgaatt ttgtcaaatg ctttctcacc atctagtgag atgaccttgt
   259441 gttttttttt tcctttgagt ttgtttacat agtggagtat attgatggat ttccaaatat
   259501 tgaaccatcc ctgcattcct gggataaagc ccacttgatc atgatggatg attgttttga
   259561 agtgttcttg gatttggttt gctagaattt tattgactat ttttgcatta atattcgtaa
   259621 gggagattgg tctgaagttc tctttctttg ttgggtcttt gtgggtttag atttgagtgt
   259681 gattgtagct tcatagaacg aattgggtag tgttccttct gtttctattt tgtggaatag
   259741 tttgaagaga attggtatta ggtctttctt gaaagtctga tagaattcag cactaaaacc
   259801 atctggttct gggctttttt tttctttttt ggtggggaga attttaatga ctgctgctat
   259861 ttgtttaggg gttctgggac tgtttaggtg gtttatttgc tcctgattta actttggtac
   259921 ctggtatctg tctaaaaaat tgtccatttc atccagattt tccagttttg ttgcgtatag
   259981 gctttcatag taggatctga tgattttttt aatttcgtca gtttctattg ttaggtctcc
   260041 cttttcagtt ctgattgtat taatttggat taatgtgctc cctgcttaat ctcactaagt
   260101 gtttatctat ctttttgatt ttctcaaaga accagctcct ggttttgttg atactttgta
   260161 tagttctttc tgtttctact tggttgattt cagccctgag tttgattatt tcctgacatc
   260221 tactcctctt gggtgtattt gcttcttttt gttctcaagc tgttaggtgt gctgtcaagt
   260281 tgttagtgta tactctctcc agtttctttt tgtaggcaca tagagttatg agttttcctc
   260341 ttagcactgc tttcatggag tcacaagttt tggaatgatg tgtcatcatt ttcattaaat
   260401 tctaaaaggt gttcaatttc tttctttatt tcttccttga ccaagtcatc gttgagtaga
   260461 gcattgttca gtttccacat gcatgtgggt ttttcattga ttttgtcatt attaaagacc
   260521 agccttattc cgtggtgatc tgataggatg caagggatta tttcagtctt tttgtatctg
   260581 ctgaggcctg ttttgtgacc aattatatgg tttatattgg agaaggcacc atgaggttct
   260641 gagaaaagca tatattcttt tgttttagag tgaaatgttc tatagatatc tgttaaatct
   260701 atttggttca taacttctgt taatttcaat gtgtctctgt ttagtttctg tttccatgaa
   260761 gcatccatgg ataagagtgg ggtatggaaa ttccccacta ttattgtgtg aggtgtaata
   260821 tgtgttttta gctttagtaa attttctttt atgtatgtgg atacctttgc atttggagca
   260881 tagatgttca gaattgagag ttcaccttgg tagatttttc ctttgatgag gttgaagtgt
   260941 ccttccttat cttttttggt tatttttggt tgaaagtcaa ttttatttga tattagaatg
   261001 gctactccag cttgtttttt gagaccattt gcttggaaaa ttgttttcca tcttttactc
   261061 tgaggtagtg tctatctttg tcactgaaat gtgtttcctg tattcagcaa aattctgggt
   261121 cttgtctgtg tatccaatct aatagtctac atctttttat tggaaaattt agtccattga
   261181 tgttaagaga tattgaggaa cagtgattgt tgcttccttt ttttgtttgt ttgttattag
   261241 agatggaatt atctttgcgt gactatcttc ttttggggtt cttggaagat tacttctttg
   261301 ctttttctag gttgcagttt ccttccttgt gttgaagctt tacatcaatt atcctttgaa
   261361 gtgctgggtt tgtgggaaga tattgtgcaa atttggtttt gtcatggaat atctttgttt
   261421 ctacatgtat agtaattgag agttttgctg ggtatagtag tctgggctgg catttgtgtt
   261481 ctcttagggt ctgtatgata tcagtccagg atcttctgac tttgatagtc tctggtgaga
   261541 agtctggtgt aattcttata ggtctgcctt tatatgttac ttggccattt ccccttactg
   261601 ctttcagcat tttttccctt tgttttgtgc atctgatgtt ttgattatta tgtgactgga
   261661 gggatttctt ttctggtcta gtctatttgc tgttctttag gcttcttgca tgtttatggg
   261721 catctcgttc tttagattag ggaagttttc cccaataatt ttgttgaaga tatttactgg
   261781 cccttcaagt tgggaatctt aactctcatc tatacctatt atacttaggt ttggtcttct
   261841 cattgtgtcc tggattttct ggatggtttg ggttaggagc tttttgcatt ttgcatttcc
   261901 tttgtgtcag tgttgtgtca acagttgtgt caatgttttc catggtgtct tctgtacatg
   261961 agattctctt ctctgtctct tgtattctgt tggtgatgct tgcatctatg actcctgatt
   262021 tctttcctag gttttgtatc tccagggtag tcagtctccc tttgagattt ctttattgtt
   262081 tctatttcca tttttagatc ctggatggtt ttgtttaatt ccttcacctg tttggttgcg
   262141 ttttcttgca attctttaag ggatttttgt gtttcctctt taagggcttc taactgtttg
   262201 cctgtattct cctgttcttc tttaaggcag ttagttcacc attttaattc tgaatcctgc
   262261 ttttccagtg tgatggggtg tccagagctt ggtatggtgg gagaactcgg ttctgatgat
   262321 gtcaagtaac ttcggtttat attgcttatt ttcttgcact tatcttttgt catctggtta
   262381 actgcagtgt tacctgtgct cactgtgtct aactggagtc tgtctttcca gttatcttgc
   262441 ttatgtcaga cctcctcaga gtccagatgt ctctgtgatc ctgtgatcct aagctcctgg
   262501 ttggaagaac tcctgggact caagatgcct ctgggatccc gaaatcctat tgttctgagt
   262561 acagtggctc ctctaggatg actcaggata tggtgtctcc aggtgtctcc actggagcag
   262621 accagctagt tgtctgcccc agtcaaaagt actgataatt accattttat cttcagactg
   262681 gcttctgttg gtccagtggc ctcaggaccc accctctcca gaggccaaac acagggcatt
   262741 tgtgcttatc cctgcattac tggtgctggg tttagggaag tacctagata ctgctccagg
   262801 ggtgggaaag tgcagtctta gatatgggag agccagagat gaatcagggt atcccaggcc
   262861 tgctatgagg cttgtgcatg gagttctcag actcttggac acacaaacac tgctgggatc
   262921 aatgaattga gtcagaggac atgcaggctg aggacagaac agcatctagc ctgtaatggg
   262981 gagctcaggc ttgtctctgc aatgattgtg cttagcttgg tggcttatgt ttgggaatgc
   263041 agatagtcct tttatgggag atgtagctgt gcctctgtag acagaagtgt tttccatgtt
   263101 ccccatggca gcggtagata aaagagacag tccatgttta aatattctgt ttattggctg
   263161 ttgatcatag gaaatgggtg catacccact tctcagggtt tgacttgaga ttaaatacct
   263221 ttggcaggga ggaatatctg ggaagggaag cttattggat tattccacag ggtctctagg
   263281 tacctcatta gcatggagaa ctttgttctg ggcatacgtg gccttatgta ggaagtgtgg
   263341 catgtgtttc agaacaggaa cctggcaggg agtcacccaa gtctcaggtg tgtgtctact
   263401 gagtctctgg gtctcaatct gctcaaccca ccaagcttcc tggtacggtc ttactgtccc
   263461 acagatgtct atcaagaaat cttcagcctg atactgctct aaaggttaaa ggtgatttaa
   263521 aaaaaactgt tacaaataaa acgtaatggg aagcatccag aacatagcta ccaagcaaat
   263581 taattcaaat tgtacatgtt ttctcccatt tgtggcttct agattttata tgatacaaag
   263641 atcatgtatg tctatgtgac attaaaatgg aagtggagtt gtatgggaaa cagagatgtt
   263701 aacacagggc accagtaaaa agatggttgg ggcgggcatg gtgataagac caacagtatc
   263761 taaagtgtaa aaaatattga tctatgttgt cagcttagat atggttaggc ttgattttta
   263821 gaaacttgta tagagctagt caaggaatgg taaggtttat gttatatagt ataaattcct
   263881 acagacgagg gagatattaa gggttttttt tttcatagaa aaaaatggat tagtggtccc
   263941 cgaattccag atatttcatt gtgctaggta ctgtcctata gtgcttttat ttgttgcttt
   264001 acaagaggtc atttcttaca tcaaccagga tggaaaatat taaagaggaa caccagttag
   264061 acaaaagcta tgtttgcttg attacctctt agccttgaaa aagtctacaa gtcttgaggc
   264121 agtctcttgg cagagatact aggtgcaaca ccacatcaaa gagctgatct cattcagagg
   264181 acaatagggc atcctgagcc actgtgcaga tgtgtacaga tgacaggggt gtgtgtacat
   264241 atattagaga ggtcagtgta gagattttca atatccaaaa ttatcctata agtcctgtct
   264301 gcccaagaac caggttacca cctgggattc tgggagttga agttctttca aaagtaacca
   264361 aagcctcatg cgaaagtaca gtgctctata ggattttgcc tacaaaagcc cctgcataat
   264421 gtgtttcaga aagttcccgg gagtggttct gaccaaagtc catcttgagg tcaatattta
   264481 atactgaata aagcttgttc tgaaatttgg ccccaaatag tggaatcgtt tatttttttt
   264541 ttctctgctg aatgttagga tcaacaattt ctattttcca tgataaatct ttagatcttg
   264601 ttattctcat gtttctctca ttcctcttct ctctgatgct gggcaccaga catgaattca
   264661 gcatttgtga gaaaaatatt cagttccttt cttcagttgc agtcagagga gagcagcaag
   264721 cactgaaggt cggggaatga agctgcttac ttctctctgc aaaaatgttt ctaaatgttc
   264781 ctaagtctca ttcattctgt ttctgctgta ggcaatggag ttaatgtaat gcctacctct
   264841 gagagagcaa tctgagtttg agttctttat tcaacacatc catgctttgc aaatccacct
   264901 ttgtctaaga gaaacctagt tgccctttag gaagcctgtt tctgacctca gtgtcagttg
   264961 tttgagaact acaattgcaa atgccctaga atgtgggtgg aaactacgaa ttatcccaca
   265021 cactcttaca ccactgacac aagggaatga catgctgaaa aaactgtaga cctcagaatc
   265081 tgagctctgt ctgaatccag atgtgatgct gatgttattt ttgtataggc agcaataatt
   265141 atttgggagt actgtcagta atgaatagag cctaccccac tttagacaat ttgtttgttt
   265201 aacctggcca gtctcactct ctttataaaa attttaaatt aaataattta tttactttac
   265261 atcaacactg aagtctcccc tctctctact ctttctactc ctttccactc cagggagtgg
   265321 ggaggtctgg tggggccagg gtgaggatat gctcttggag acaggggcag gaggtcaaac
   265381 agtctagggg acagaccagg gtggggctaa agtctggact gtaaataaga attaaagaat
   265441 aaaaaaaata ctatgccaat tctactgttc catgaccatg ggagaccttt ctattttcca
   265501 atatcttctt caatgtcttc ctttaaagac ttgacattgc tgtcatacac ttcttttacc
   265561 agcttaatta tagttactct gagatatttt gttttatctg tttatattct gatggcatta
   265621 tttctctaat ttcttttgta atccatttat taattgtata ttagtgagct actgattttt
   265681 gagttaattt tgtgtatagc cactttgctg aagttgttta tcagctttaa aagttccata
   265741 gtacatatac agagacagac gcttgcagct aaccattgaa ctaatcaagg gattcatgat
   265801 ggaggagtta gagagaagac tgaaggagct gaagaggttt gtggcctcat ggggagaatg
   265861 aaaataccaa ccaaccagag gccccagggc ctaagctgcc agcctggtaa cacacataga
   265921 gggacccatg gctccacttg tatgtgtact ggaggatggc cttgtcatga atccatggga
   265981 gatgaggtcc ttggtccatt gaaggctgga tgccccagtg tgggggaatt caagggcagg
   266041 gaggtgggag tgggatgggg gcacaccctc atagaagcag gagaaggagg aatggcataa
   266101 gggttttgag gggagaaatg ggtaaagggg ataacatcta aaatgtaaac aaataaaata
   266161 tccaataata acaaacaagt tccatggtag aatttttagg tcactttttg tagaagttag
   266221 gtagtgcttt ctcccaactc catggtctaa gaaagctgac tcagattcaa aatatattta
   266281 caaatacctc tgccatatag atagaccagt ctctgactag atcataactt aaaataacca
   266341 atttattcca atgtacattt tgtcatatgg ctgattacta gtgcttacgt gccgtatatc
   266401 cctctcctca catcttccag gatgaatctc cattgcctgg ctctatctca gaactctttt
   266461 agcctcccag atgttccacc ttctattcta acatcttcta taggctacat attttttaat
   266521 taataggtga tgtagccata caacacagaa aatgttctta agggaaattg gtctgaaatt
   266581 ctctttattt gtttaatctt tatgtggttt aagtatccgg tgactgtggc ctcataaaat
   266641 gaatttgaca atgttacttc tgtttctatt tgtattggta atagatcttc tttgaaagtc
   266701 tggtaacatt ctgcaacaaa accatctggt cctcagtttt ctggattggg agacttttaa
   266761 tgactagttc aatttcctta agtactatgg atatatttaa attgttcatc tgatcttgat
   266821 ttactcttag tggcatacat taagaaaatt atctatttca tttagacttt tcaatttttt
   266881 gaagtatagg tttttgaagt aggacttaaa tattctttgg actttctagg tctctgttat
   266941 gtcctttttt cacttctgat tttgttaatt tgtacatttt ctctctgtct ttcagttagt
   267001 ttggctaatg atttttctat tttgttgact tcctcaaaga agcacatctt tcattgttga
   267061 ttcttttatt attctcttag cttctatttt gtggatttca acctgagctt gattatttcc
   267121 tgttctactc ctctaagatg tgtttacttc tttttgttct agagttttca ggtgtactgt
   267181 taagttgcta gtatgtgata tttccaattt ccctatgaag gcatttatga actttccttt
   267241 tttaaaaaat taattggtta ttttatttat ttacatttta aatgtcgtcc gccttcccct
   267301 tttcacctct gcagactaca attccattcc cttctctcct ttgcctctaa gagggtgctc
   267361 acccacccac tcctgcctca cccttctaga gttcccctac actggggcac aagcctccat
   267421 aggtcaaagg gctttccctc ccattgatgc ctaacaaagc catccttttg tagcaggagc
   267481 catggactca tccatgtata ccctttggtt ggtgatttag tccctgggaa ctctggggag
   267541 ttgatattgt tgttcctcct atgagttggc aatcttcttc agttccttca ttccttcctc
   267601 aaactcttcc attgaggtct ctgggcttag tcctataatt ggctgtattc acatctgtcc
   267661 ttgtcagatt ctggcaaagc ctctcagagg atagccattt gaggctcctg tctgggagcc
   267721 ctttgtggca aagcaacagc tttgcagttt ggtatgtaca gaacagatag attccagagt
   267781 ggggtggatt ctggatggtc ataacctcag tttctgctcc attttttgtc ccttcatttc
   267841 ctttagacgg gaacatttct gggttaaaaa ttttgagata ggtagatggg cctgtctctc
   267901 aaattggggt ggtagtggag ggagttgctt gtttatctac tggaggaggt cttttgaggt
   267961 tctacatctc ccctgttggg tattttggat aatggcaccc cctttggatc ctgggaccct
   268021 cttacttctc tggcatctgg gacttcctag tggtctttcc cactgataca tatttccatt
   268081 cattttcttt ttttaaatag ttttttataa gtattttctt tatttatatt tcaaatgtta
   268141 tcccttttcc tgttttctcc tccaaaaacc ccctatccca tcccactctc cctgctatga
   268201 acatagtggc acacatgttt ttgttatatt ttagagcatc ttttgagtat atacacagta
   268261 gtagtatatc tggatcttca ggtagaattg tttccaattt tctgaggaac tgcaagatta
   268321 ttttccagag tggttttacc agcttgcaat actaccagca acagaggagt cttcctcttt
   268381 ctacacatcc tctacagcat cttctgttgc ctgagttttt tatcttagcc attctgattg
   268441 atgtgaggtg gaatctcaga gtcattttga tttgtatttt cttgatgact aaggatgttg
   268501 aacacttgtt taggtacctc ttggccattt gaaattcctc agttgagaat tctttgttta
   268561 gctatgaacc tcattttgaa tagatttagt tggttctctg gagtctaact tcatgagttc
   268621 cttgtatatt ctcgatatta gccttctgtc agatatagtc ccatttatct tatttatgtt
   268681 gatattcaca tttgagagga catcttgatg gatttttcct ttgatgacta ttaagtgtca
   268741 tttctcattt ttttggtaac ttttagtcaa aactttattt tattgattat taaaatggct
   268801 actccaactt ttttgtttct tggaaccaat aatttctcct ggcctatgac agcaactgca
   268861 ttcatgtgaa caaacctatg tacacatcca actactcatc tatatgcata attttaaaat
   268921 atttaaccac atcaaacaaa atatgctcaa gaaaattctg aagatatgaa gtaatgaact
   268981 aaaggatagt catgcttgtt gaattcacta ctttaaatat tttcttaagt acagcattct
   269041 ttttagctat tctagacagt ttaagttact ctggtgaatc agatcaattg atattgttac
   269101 ttcagctttg aaggattttt ttattggata ttttatttat ttacaataca gatgtcatcc
   269161 cctttcccca attcccctcc ctagaacccc ttatcccatc cctctcctct tttatgcttt
   269221 tatataattt taattatata tgtgtattaa ggtcagtgct aggttgaggg tctagcaata
   269281 caatagatcc aaatagtcaa ggaacaatca agacaataaa cacaaatagt caaagaaaaa
   269341 gtaaggcatt aaatccaatt acacgaacac tcccatgatc actgtttcta agggcttatc
   269401 aggatgacca aagcatctga gcctacttcc tggtcctagc ccaaggtcat tttcatgtct
   269461 gaagcctact tccttgttct agccaacaat ttagattcct atctgaaatt acttctttgt
   269521 tctagcctaa tatttaggtt cctgcctgag attacttcct tgttctagcc tagtgtcaga
   269581 ttcctgcctg aagcttactt ccttgtcctt gggccaatgt cagattcttg ccaagcagcc
   269641 ccaaagtctc tctgcctctc cccctttttt atttcattaa caagactgag actgtctttg
   269701 tcattctgac aagaatgcct tccttatcca tcatgggata tgcattatcc aaagcaatgc
   269761 ccttatggct taggttggta aggctctgtg cagaatttta cccatccttg gcttgccagc
   269821 cagttagttt aatatgcaaa cattgttgta gatgtctgga agtgcatggt gacagaagcc
   269881 tgatatactt gtttgggtca aaactggtgc acgggtcgca ggcgggggtg cggggtgtgg
   269941 ggtgtggcca tgagccagag cgcagaggct gtcccgggaa ctgcgactct cagcactctc
   270001 tgttgattgt tcgaccgcgg tggggcttga acagcccaca cactgttggt gactgcaggg
   270061 tcccaggaac acagcacggg acacgggccc tgcaaaggca atgcacgggc cactgttgtc
   270121 aggagaaagt gtcccgcggc ccgctagagt acagagagca caggggtggg cagaaaaggc
   270181 ttcccccctg ccccaccgtg caagttttcc acttacacaa tgagtccaga attgcaagag
   270241 acacatgaga ttgaagatgt gtagctttat tgacatggca gtgggtttgg atggtgttga
   270301 gctctcccaa aaaatgtcag aaggggcttg cttatattgg aagtgggaga ggggcagggc
   270361 ttttagataa tacataaatc ttgaggcaga gacctgttag tcttatgcct tacatgatct
   270421 agcatggagg ctgtatgtta ggtctctggg ttctgggggc atggccaaac acccaggatt
   270481 ccacagtccc acaaaccacc cttttttctt tcataaaagg agaggaatct ctgaaggtgg
   270541 agatataatg tagctcacat gtggggatgt tactctcatg tgacaaatga ctgtgggccc
   270601 ctctgtggga aggactgtgg aaggttcaag ctgagacagc cagaaggctt gggaggccca
   270661 aaccgccttc cacttcagat actagggtgt agggcttcta gggctcttct accaggcttt
   270721 ctgtccttta cagcctgtca cccataattc cctctctcag gagaggtgtc atctgtattg
   270781 aaaataaaag aaaacacaga ccggggatgt gtgtagtata accaagcaaa ggataatggg
   270841 aattgagggt tgggaaagca aggagtcatt gaatcaatta aatacacatt gcatattttg
   270901 agagtaatga catctgatta atctaaatag acattatgat ttcttcacta acacgtcact
   270961 tcagctatgt gactttggca agagttcatc tgcggctaga aggtctgggt ttatccatag
   271021 cgagcatctc tgggtcttca gtcagacgag atgactggga gaaggtagtt tggtaggttc
   271081 caggaggtgg cgctgtcccg gcgtcagctc gtctctggag tctgtggtct gacgagatgt
   271141 aggcagcttg gcaggttcta ggaggtggtg ttgtctcggc atcagcttgt ctctgttgga
   271201 tctgtgggta taatcacagg gaagcagcat ttccggcagg gagatatctt gaaagcctgg
   271261 atattgagca ttaaatcact cttggaaagt caaaggtgtt tgaggaaatt ggatggctga
   271321 aggagaaagc attgttaaca atatctgggg taggcatcca cagtttgtct gtgaaggaaa
   271381 attagttgtt aattaaaagc cgaaagatgg tggtcagcat gttgatttaa cctgtggaag
   271441 tagattatat gacctttgaa ccttgaagaa gtcttaaaat ttgaaaaaaa atgttgggaa
   271501 tatgtcatga gtgttagaga gaaaaggaga catttaaaca aaaagtgaaa aattttgggt
   271561 tgaaaagcac gaacactgtt taggaattcc tgttgggggg aaaaggcatt aatggcggga
   271621 aagcatgaac attgttcctg ttggggagaa aaggttaatg gcagatttag aagtagtgga
   271681 ggaggggcct gctctgccat gtggtggctg ggctaccacg tggtgcctgg gtgctctagc
   271741 agagaggcca aggaattacc cccttttttt ttttcttagg aatcttaaat gtagaagaaa
   271801 aaggccaacc ttgaggaaaa gctcaaagta agaatcatag gtgtttgata ggagagtcag
   271861 aaggagtaaa aggctgtgta aaactgagcc atggcaggga gacacatgga gctggcagct
   271921 cttggtagaa gccggcagct ttcagtcaga gggtgagggg aaaacaggca gcagcagttt
   271981 ctctaggctc agcctggagt ttttagttgt gagaaagaaa ctataaggta aacaggagcg
   272041 aagggagcag attgagtctc agaccctctg ctatcaggca agccagctgg gctatagctg
   272101 gccgctagct ggccgcaaat gacctagaag gtgaactggg gaagggggca agcagggagc
   272161 cagccctgtt gttacaaatg agtctgggct gtaaccagcc ggccacaaat ggcggaggag
   272221 tgggggaagt ttacactagg ctagtaggca gagttcgaaa agctgacccc tgggggaggg
   272281 gcaaaccttt tggtagacag agggtgggaa attttggggg gaggggtaaa gaatggagat
   272341 taaggagtct ccgtcatctt gtagggaaca catgttgaga gaaacttagt tttttgaatt
   272401 agacagaagt tagattgtag ttaacaatta gagaaaagat gttagttggg aacatgagaa
   272461 agagaggagg tgaagggtgg gtggacagag atgtaactca cagttctcgt aggtgccagt
   272521 ggggagagct tctggagctg gctttgtata cattgtccac cactaacggg gggaagatgg
   272581 tggcccgtgt gtcttgggag cgtgtgggcg tgagattgtc tatgtctctt gtctggaata
   272641 gatgcctcag ggaggcaggg gtcacagcag tggagaagcg gtaacagaaa gcttggtggg
   272701 caggaatgaa ctcagtcaga tctcagcggg tgtgggtgta agaccctcat atctctgctc
   272761 tgggccctaa acaccgcaga ggagagtgca gcagggcaga gattgtgggg ggcgcatggc
   272821 tgtgtgtctg aacatgtcag cacaccaatt tggcctctat tttaaaggtc tgtggacatg
   272881 cagtaaaata gaagcaaggg accttatgca gcggtggcgt gcgctgggaa aacaggagtc
   272941 tagactccgc gtcccgttgg aagtgactca tttattcttg gagtctgtgc atgttggtgc
   273001 cccacgttgg gcaccagatg tgggtcaaaa ctcgggcacg ggtcatgggc gggggcgtgg
   273061 ggcatgggtc atggccatga gccagagcgc agaggccttc ctgagaaccg tggctctcag
   273121 cactctctgt tgatggttca gtcggtctcg accacttggt ggggcttgaa cagcccacat
   273181 gttgctggag gccactgggt cccaggaaca gggacgctgg gcacacggga catggtgtgg
   273241 gccaggggcc ccacgaaggc aatgcacggg ccactgttgt caggagaaag tgtcctgcag
   273301 cccgctagag tacagagagc acaggggcgg gcggtaaagg cttccctccc caccccaccg
   273361 tgcgagtctt ccacttacac aatgagtcca gaattgcaag agacatgtga gattgaagat
   273421 gtgtagattt attgacatgg cagtgggttt ggacggtggc aagctctccc aaaaaatgtc
   273481 agaaggggct tgcttatatt ggaagcggga gaggggcggg gcttttaggt aatacgtaaa
   273541 tcttgaggca gagacctgtt aatctcgtgc cttacttgac ctaacataga ggctgtatgt
   273601 taggtctctg ggttctgggg gtgtggccga acacccagga ttccacagcc ccacatattt
   273661 gcctcctgag aggcactgct agggcttgac atatacagaa gcagatgctt acagctaaac
   273721 atcaaactga tcacagggtt cccagtggag gagttagaga gaagactgaa ggagttgaag
   273781 gggcttgtgg ctacatgggg agagggacaa tgccaaccaa ccagagatcc ttgggtctaa
   273841 acagctagct tgggaacaca catggaggga cccatgtctc tagctgtgtt tgtagaggag
   273901 gatggacttg tagggcatca gtgggagagg agggccttgc tcccttgaaa gctggatgcc
   273961 tcagtgaggg gaaatttgag cgaagggagg tgggagtggg tggttgggtg ggggtactca
   274021 tagaaatagg aggaaggagg atgggttaag gagtttttgg ggatggggaa tgaggaaaga
   274081 acatgacatc tgaaatgtag atatataaag tactcaataa tacaaaaaga aggaatttaa
   274141 tattaataga aaactactac ttgcacaata tacaatcata gtaatatgag gtaccttagt
   274201 cttttcaact tttacttaga agattcaaat gggaccctct cagtatttca cagaagcgat
   274261 gttcaataca gcagcatgat ctctagacaa agagctgctt tgatgagaaa ctgtattcca
   274321 taatctatgg ctttttctgt cttagaacca tcaccagttc tactctttag ttacggacac
   274381 tgaacttgga ggtatttgtc ctctagtcct tcatccacta tctccttcct ggactcaggc
   274441 tcacactttc ttctggaata attagcattt tctcttatgg caggtaattg gggtattgtc
   274501 tatatctgta taccttcttt cattttactg tgctggagtc agctgtatgc tgtttgacca
   274561 gagtaaacaa ttgaatacct ggactctttt gcctgtccca tgcgtactgt ttgtaaaaga
   274621 ctttactgtt ctattaaata attttagtat gttggaagta tattcatcta tccatccatt
   274681 tatccgcaca tgcatgcata cctctatcta tctatctatc tatctatcta tctatctatc
   274741 tatctattac ctatctgtca tttatttatc tacatattgt ctgttacgtt agggtaatcc
   274801 atctgacaaa ttaggattct ggttaaatat aagacaatcc atttatacct tctatcaatg
   274861 gtgaggctgt tatctaattg aactaaataa atcagcagca aatcagcagc taagatacat
   274921 gtctcggctt ctcaaatagt tcttcttctc ctacttgata ggatcaagca cagtaggttg
   274981 agaatagtag tcaattctgc tgttatacta acaaaattaa tttagaaatt attctgagct
   275041 cctagttttc tatacaatag tttgtagttt taccattgat ttctaacttt attttttcaa
   275101 aataaagctc tagaaagtga attatcttcc ttcctgtttg ctattgtaac tttctgttcc
   275161 atagatagaa tactagatga gtaaggaaaa agaaaaaaga taaacagctg cattaaatta
   275221 tagaggcatg tgatttagaa cacactagaa aaaagagact acacagagta ggtgaagtgc
   275281 agagaatctg taaggatctt tttgtgtgct ggcctcttat atttagtcag tttcctcaag
   275341 acaatcttct ccagatgtcc tgtcaggaag ggaaaagtaa ctgggtacta gttccaccac
   275401 tgcctttttc tactcaagct cgcatgaatt gtgaggaaga ctttataatg ataacctaga
   275461 tgtctcttct tgagagaata atgctagcct gaagagaaag atgggttttg ctggaggcaa
   275521 agttattgtt tagggacacc tgttttgggc tatgctatct cctacagatg gaagcagcat
   275581 ttattggtac ttatcttttt acaacaacct ttcataagga gttgtgctat gaggttgagt
   275641 tctttagttt acttcctgtc tattttaatt tcccgtatat caatgctatt ttgtaaaagt
   275701 tgtaagggga atcatgactc atactagaca atttttatca aaaaagtcta atttaagact
   275761 ataactcttt gtattattaa ttttgttttg ataaattagc actgaaagga atcgcgggat
   275821 gatcttactg tagctcagtt tttggatacc ctgtctcagg aaaagaaagc cccagaagtg
   275881 tagcagtttg tggctaaacc agtctgtgag agtattttat caaagatatt cacacctgtc
   275941 ttatggtaat ttccatgcat tcctgttgtt tttactgaca tacttatcca cagacaagta
   276001 tgtactacat gtaagctgtg caattatttt ctgagtattt accatattaa gtgacataca
   276061 taccctgaga atgtactggg aagtaaccca tgcatgctct ctgagaatcc atacaacata
   276121 ctgactatat tccactcatg tactgggaaa cataacatgt aaaagtgtgt acaatttctt
   276181 tagtcagttt ctatcccttt aaaacattta gtcagactgg aaagaaggtt cagtgagtgg
   276241 agccaacatg actggagttt gatccttagg acaccctcaa caataaacac agagagagag
   276301 agagagagag agagagagag agagagagnn nnnnnnnnnn nnnnnnnnnn nnnnnnnnnn
   276361 nnnnnnnnnn nnnnnnnnnn nnnnnnnnnn nnnnnnnnnn nnnnnnnnnn nnnnnnnnnn
   276421 nnnnnnnnnn nnnnnnnnnn nnnnnnnnnn nnnnnnnnnn nnnnnnnnnn nnnnnnnnnn
   276481 nnnnnnnnnn nnnnnnnnnn nnnnnnnnnn nnnnnnnnnn nnnnnnnnnn nnnnnnnnnn
   276541 nnnnnnnnnn nnnnnnnnnn nnnnnnnnnn nnnnnnnnnn nnnnnnnnnn nnnnnnnnnn
   276601 nnnnnnnnnn nnnnnnnnnn nnnnnnnnnn nnnnnnnnnn nnnnnnnnnn nnnnnnnnnn
   276661 nnnnnnnnnn nnnnnnnnnn nnnnnnnnnn nnnnnnnnnn nnnnnnnnnn nnnnnnnnnn
   276721 nnnnnnnnag agagagagag agagagagag agagagagag agaggagaat tttaaaaaat
   276781 aaagctggac attgtttagt agtctctttg aaaagttaag gaaatgacca tgagaattaa
   276841 gaaaaaagtc agtccataca gatgtgatta ttctattctt ttcaagtagc acattgcctg
   276901 tctctgtttc aaagctcact tttcttcatt gtctaaggta cgtattccat ccaaatgaaa
   276961 aagaaaagca gttccactgt atttctgcaa tagaatacag taaccatact gtcaaccttt
   277021 tttacttgtt atatacctct ctgtttccac ctcttggcca ctcaacaaga gctgtgagtt
   277081 tgaaaggaga tactaactct ctcaaggata tcctcaaatg ccagctcttt tagaagtgac
   277141 gtctaataat ttagcaacag ctctttaaat agtaaaaaga tgacatcttt ccattttctg
   277201 ttatgtgggt gttatgcact cactactctt actataagcc tactatggca taaaaattaa
   277261 agaaattctt accaacttcc taattttact cagtattttt cttctttcgg gtcctcatct
   277321 tagtttaaat aagattgtcc tttgcaaaag acaaagaatc tctgtacact ttccttagaa
   277381 atggttgggt ttttttagaa tcattttgcc agataaggat gtcctgatag aatcaaggct
   277441 gaatatacta taggatcaag tgagatggaa gatagggcca acaatatgaa gacatcaaga
   277501 ggcaagaccc tgtagctatt agctaataag ttaatttact cttgggagaa atctgaattg
   277561 gaaatttcct gaagaaataa aatatttaga tttaatatgt atgcacacaa aaaatatgac
   277621 ttcctagtat atcatggtaa atccatggat tatacttacc ttgggaggat tgaactagga
   277681 tataaactta agtgacaaac ctgaaagtca tttcatttgt ggtatgagtg acatttagaa
   277741 ttaaagagag gtataaatgt gagaaactgg attttaagat tccaaactag tttttatcta
   277801 gccgtgctaa gtgctaagat cttatctaag atgtagactt gagttgtgca gattttagtg
   277861 gcctagctgt ctttcacaca cacactcaca tacacacaca catacacaca cacacataca
   277921 cacacacata cacacacaca tacacacaca catacacaca cacatacaca cacacacata
   277981 cacacacaca catacacaca cacacacaca cacacataca cacacacata cacacataca
   278041 cacacacata cacacacata cacacacaca gatacacaca cacacataca cacacacata
   278101 cacacacata cacatgtgtg tgaggtttcg ttattcattt cagtaaaacg taagttgagg
   278161 tgctaagttt ttctcaagaa aatgaatgtg taatatgcaa ttcctctttt gctgtgttgg
   278221 gagaaatgtg aggtctagtg tgatgttaag aggatgtaac tttcaaacca attgagattt
   278281 cagctctcaa ggattctcag attgctactt cagtagcaca tctgacaaga tgctgctggt
   278341 cctatttgct tcttgaagat agatgcagag gtcaggaaat taaatctttg gtgacaaaca
   278401 cctcatcttg cttttctcta ctaagatgta gtgacttgtt ttctttctct ggattccttg
   278461 gtacaaggtg tgttaacctt ttactgtgtg cttagttaca tttaaaagaa agccgagttt
   278521 tagagaaagc aatcaagtgt ttttactaca gaatacaggc atttctatta attatgatca
   278581 ttatagttga tctccaatgt gcatctaaat ttgagaaaag atatgtttgt atgagtttta
   278641 aaaagacaaa atcatcagtt ccctgataga agatttagaa atcatggaaa ttttctttta
   278701 agtattttta gatttatttt attttacttt actttatttt attttgtgtt gttgacagtt
   278761 caacattaac tgtatttagg ttgcagttct aaagttacag actttgaaaa gcatggccat
   278821 gacatcattt ctgtgacaaa catgtagaga gtgttccatg tttgaataag aaaaaaaaaa
   278881 ttttaaaaag agcaatacaa aagcaaccat ttaatatgct atgaatagat tgttacagaa
   278941 ttaaaaaatg caaagagagt gaattttttc aggggcctct tcaggggtcc agagtgatct
   279001 ttacctgagt ttactatgtt aaatgagcca caaaagtttg gttacattga tttaaagttg
   279061 ccctcatttt gtgattgtgc agggacattc attaaaagtc attttagtag ctgtacatca
   279121 tgttgattta atttgaacta aaactaatga cctagatctt tcttctcact tctgaaccct
   279181 ttgacctata tttgcaatat gttactccaa caagtcaaat agtcattgaa aattcattct
   279241 gaaaatgagg aggaagtcag ggataatcaa caaaaaggaa gactagtata gcttggtcat
   279301 tgttaaatag agaagagaaa tttttttaaa agttcaaaca tctctcctct gttgtgagtg
   279361 gatttcctct ttttttctct tactcctatt ttcattacat aactaagatt tttatatgat
   279421 agaaaacaca caaaatggct tgtattttgc tatcattttc ttaaggtgta tcacaaaata
   279481 ccacaataag caagctatat agtacattgt aatgtccaaa attaagtcac ggggaaatat
   279541 caaaatacct tctaaagcaa aattaataca gttcctcagt ttaaaataaa tctaaactgg
   279601 cagggagatt taattttgaa atgaacccct aacttctctt ttaagtatca cattaacata
   279661 aatagaagat gttcaaaata ataattaata ttcagataag atactggaaa agaagatgga
   279721 aagattgtag gattcaatga accagtatgt cttctgcaat atagcatctt ctgtatatga
   279781 tagagaagtt gcacccagaa aacctaaaca aaatggcttc ttaaataagt cctccataat
   279841 gacaacacaa attgatatgc tcaagtggat gggggagacc acacaaagcc cttacctatt
   279901 aattgccatg caaaattagt tgcaagggaa tgaaaatcag tcttctttag gggaaagcac
   279961 agtttggtta tccaatctca aacaatcagc tctaaccacg ttgtcttcat tggggttttt
   280021 atttctgtga caaaacacca tatccaaaaa gcaagctgga gaataaagga ttttatttgg
   280081 tttacactcc tacattgttg ttaatcacca aaggaaggaa ggacagaaac tcaaacagga
   280141 gtttgaaaca gcaaactcag cagcaggagc tgaaacaaag gacatggaga agtattgctt
   280201 aatggcttgc tcatcatggc tacttcagcc tgctttctta aagaacagtc cgtcagtcca
   280261 ggcgtgccac caccctcaat gggctgggca ctaccccatc aataactaat ttaaaaatgc
   280321 cttacagtca gatcctacgg aggcaatttc tcagttcatg ttctctcctt ttagatatct
   280381 ctagtttatg tgtcaacttg acacaagact agccagcaca cagatagaca gaagaacaac
   280441 actaagtaga tttagctggc aaaaaacatt cgtttgtgtg tgtttgtgtg tgtgtgtttc
   280501 ctcatcttct agtttctttc tctcatgggt ccagacacag ctgcacactg ggctgtaagg
   280561 atgaagtgga ctccaaaaca agcaggatct aggttctgct ggaaatgagg gcagggtgtt
   280621 gtagggggtg ggctggtgga ggtggagctt ggcttatctc agggtcttaa tgttacagct
   280681 ctttgttgaa ggcagtggac catgaaagga agcctggtaa tgttgaacta aggctagaag
   280741 ccccagggat cctgatggga tggtaggagc tttatctgct ctcagcacca ggaccctgtc
   280801 acacagctgc agtcctccat ggagaaattt gtggccatca ggcatagagg ggcaatgccc
   280861 caagcccttg cacatgtaga aaaggcatcc ctaacatctc agagcaagtc aataggaggc
   280921 acctattgtc agacctcaac ccatcccaaa actgtatata agattctatc caaaaggatt
   280981 aagggtgtat gttgagtata gttttaaaaa tgaacccacg ctaaatcggc tattcaccgg
   281041 ccttggtggt cttatccacc gccatggcca gctccaagcg gaagtcttgt cctggttcct
   281101 gtggcctggc ctgctgccaa gccattctgg tcaaaaacta cctcccagat tatctctctt
   281161 agtctctctg ctctctgagc tgacctaatc agtcttcctt gaagtgcctg gagccaccgc
   281221 ttgcacttct caaaccagcc accctctgtg actggcctac agaatgccaa cttctgctca
   281281 ctcagatccc ctttgcccca tgaaatgaaa accctagagg cttataccac atttataatg
   281341 gtaaatctct aacctccaaa tgcccgtgca aagaataaac aactcaataa tataaactgc
   281401 atgcttagtt gggacaaata taccacttca ctactctatt gccccgctat gaaatcccta
   281461 gttacttgcc gctactccag ggcacatggt tctggttcat cttcatctcc ttctccctcc
   281521 atcttctctc tgtcctccat ctggtctgac cctgctgtcc tccccttccc ttcttgttct
   281581 gccaggaaga tcctgctccc catacttttg cccatgagtg gcttcctgtc ttctttatca
   281641 gccagtcaaa taaccagggg acattcccct acaggtttgt aggaattact tcatcatctg
   281701 agagcacggg agcgtctgtc ataatacctg cagcacttcc agaggagaga cttgctctcc
   281761 ccaaactttc cctaccagaa ggtcccctgc actcctcttg ctgcaagcca gccttccgca
   281821 ggctcagcac agccagttca gtcttggagc aagagcaggt cctgcagtgg aggtagcaga
   281881 agcagcagtg gaggtggcag aggcaattcc cactccctgc ttgtgtcctt ttccctttgc
   281941 ttgaaccctc ctacatggcc gggccagagg tctccgcaga cagccacaca ggcccacaat
   282001 gtgtgaactt ctaaaattaa taacataaaa ataatatatt aaaactaaaa atgaaagcag
   282061 aagcaaaaat ctaggcagtc aggggtctgt ctggggaaac atcactatat ttctttaaaa
   282121 agttagttca atataggaat ggaagtcata gttgttatat ttttaaatca ctaatttcct
   282181 ctttattact tctatttttt ctcattactt gctagaaaag tttcacagga catgtcttcc
   282241 tctcatcacc agctctataa aattcatggg taacaggatg ctcttcataa ttttatcatt
   282301 tcaggagctt gaagctcaca ttcaggtcca aattaggctg cacctcacct ttcttcatcc
   282361 ttttaatatg ttatacaaat atatgaaaat aatttatgta agtgctgtga ggaatatatc
   282421 taatcactta attgaatgcc cttcacatac atctggacca aagtagatat aaaaaaatca
   282481 ttttattttt ttattcctct gtagttgaat aaaaattttg ataatgagaa ttctttagcc
   282541 tcaagtcttg attttctaga gcatgttaga gggaatatat atggccaata gtaacttttt
   282601 tttttacttg tatttactga gtttgaagct gctaaaattt taatccttaa ataagcaaat
   282661 agtaacttta tatctacctt ttttttagag acaggccact gtcctttgac tataatcaga
   282721 aaatccaaat taacattctg ccttttgatg gtctataaat ttcttataat caatattcaa
   282781 tagagtctag gaagacattt gttgacagac ttgggcaaca cagaggttct cctcctccta
   282841 ctattccata aattcttttt ctgcctctgt catgggacaa agaaattaca tggcacagtc
   282901 catggaatgt tccttgattt tgatgttaag ggatgacccc accaagttaa gcttctcttg
   282961 tgaaaaagaa aataaagaac agcttaggtt caggcatggt gacatccttt aatcctagca
   283021 ctcaggagac agggcaaaca tatctctaag ttcaaggtca acctggtcta caaagcatgg
   283081 tgcaggactg aaaaccttaa gcagtgaagg aaactattga aagatcaaag gctgtagcca
   283141 caggaagcag ttatagtgaa ggaacttgga gggatagagg aaggggatta aaatggaggt
   283201 cttaagaaac aggtgtaggg agggacagga gagatagcca gatggccatg agaatgaatg
   283261 gaaaccttca actgtcagag tgtggagatg ggggaatctc gaggatgtga caaaggactg
   283321 ggataggaga gggactcaag aatcaatgga agtaacctta gctgtgactc agggcactga
   283381 ggatgtggaa cctaaagagg ccacctcctg tagccagaca ggaaccccag tagagctata
   283441 gaaacactag cccatctaca aaactttcaa ccccaaattt atcttatcta cagaaattta
   283501 ggtactggga atggagaaga gactgagaga atggcccatc ttgagaccca tcccttgggc
   283561 aagcactaat cctcgacatg tttaacgata ctgttacatt tgcagacagg tgtctatcat
   283621 ggctatcctc tgagcggccc cacacaacag ctgactcaga cagatgcaga cacccatcgc
   283681 caaacagtgg atggagcctg ggtactttta tgaaagagtt aggagaagga ttgtgggtca
   283741 caaagggaat agaggactcc acaggaatac caacagagtc aactaacctg gacacttgga
   283801 gctctcagat acggaaacac aaatcataca tgggctggaa ccagcctgcc ttccctgctc
   283861 cccctctgcc accccctgcc ccagcacata tatatcagat ctgtagcttg gtcttcctgt
   283921 ggttcacaaa caaatggagt ggcagctatc ccaaactgtt cctgtctgtg gaatatattc
   283981 ttctagctgg gctgccttgt ctgggctcag taaaggaaga tgtccctaac cctgcagaga
   284041 cttgatatgc cagggtgctg gaatacccag agtttccatc ctttcagaaa agaggagggg
   284101 gcatgagaaa aaagactgta ggagtgagtg accaagaaag gaacagtgaa caggatgtaa
   284161 tgtgaataaa ttaaaagaaa atttaaaaag aaagaaaaca aaaagctgtt tatgacttaa
   284221 ttgaaaaggg aaaccatttt tcagaccatc aagaagcaga acatgacaga ttcagccata
   284281 tggttctgtc tttagaatcc tgatttgaag aaaagattta tggaatatct ctctttaact
   284341 aaggaaggct aaagatatgt cagaggatgt gcctgcatgc aggcctagct agacactgtg
   284401 tgaacctgtt ttgatgaaac ctggattact ttggagacca aaatatgtta gagatactag
   284461 agctattgta tacttgccaa ggcgagctgg aaacagggaa tggaaccagc tcaaaagaga
   284521 aaagtccatt tcagtcaaca gagctaaaag gagttggaga tctgaaaagt gctttgatgt
   284581 cagacatgga gatgtagttt ggagttttcc tagcttgttt atggccttct tttggtccat
   284641 tatttcctta ctactctcct tttgttccaa cttgaaatag gagtatatat cctgcattat
   284701 tatgtgttag aagtatataa tctatttttt tatttagaat ttatagggat tacagttagg
   284761 caattgcatg aatctaagaa aacaaaaact ttgaactttt aaaaaagttt gaaactgtta
   284821 taaactctgg tggtagcatt atgttatggc tacaagtcta ttgaggccag agaatgaaat
   284881 ctgatgtttt gaaaaagttt ggccaccatg tgtttaaatg cttcgtccat aggaatggca
   284941 ctattaggac gttgttggag tagatgtggg actgttggag gaagtttgtc actttgggaa
   285001 caggttttga agtctcagag ttttatggta ccttcagatc aatatgtaga actctcaatt
   285061 ctctcttgca ctacatctgt cttcactctg ccatgcttcc cacaatgata atgatggact
   285121 aaacctatga aactttaagc cagtcccaac aaaatagttg cctttgtaag agttagcatg
   285181 attatggtgt ctcttcacag caataaaacc ctaagtatga cattatctat ctaacatcta
   285241 tctatctatc tatctatcta tctatctatc tacctaccta tctatctatc tatctatcta
   285301 tctatctatc tatctatcta tctatctatc tatcatctat ctatcatcta tctatatatc
   285361 tatctatcta tcatctatct atctatcatc tatctatcta tcatctatct atctatctat
   285421 catctatcta tctatcatct atctatctat ctatctatct atctatctat ctatctatca
   285481 tcttcttcct tcttctttct ttccttcttt ctttctttct ttctttcttt ctttctttct
   285541 ttctttcttt ctttcttcct atctgtctat atcttaaaag gttcattaag ttctaccatg
   285601 atgtattttg atcccagcct tttaatttaa actccctaac ttcatcaaca agaacagggt
   285661 aagatcctta gacataccaa ctgccattat tgctttccta aatgtctttc agcattgata
   285721 ctttataata attccccaat aaaacttcat ctttaaagtc taaaaataaa aatcattcat
   285781 tgagctctaa gttatgtgaa gcttctatct tcatataaga tatatgaaag ctttctagat
   285841 ataaccctac cctgccctgg gatctttgag aaaaacaaaa gtaaagtaga agtctataag
   285901 ccatcctggt ttttaaactt ccttatgttt taggcatgtg gcacttagtt tttctatgct
   285961 gtcacaaact aagactgcca tgtagtacat aggtacctgt ttagagagtt gactatgagc
   286021 tgctgtgcta aattcaccat catccatgac acaccattaa tccagtttca tcttgaaaat
   286081 tcattacaca cttgttctag ctttgtctct tctgacaatc atgtcgctct ctccttttgg
   286141 aagacaattt acctggcgat tttcattgtt tgtttgaatg cttggtacat aggaatggca
   286201 ctattaggag gttgttggag taggtgtagg actgttggag gaagtttgtc actttgggaa
   286261 caggttttga agtctccttc actcaaacta tgcccagtgt ggctcagagt cttatggtac
   286321 cttcagatca atatgtagaa ttctcaactc tctctagttt gtttgttttc actagagttt
   286381 ttgaagatca tgcattgata tacttcatct tttagggata acttcaactt actaatgttg
   286441 acacccctgg gctttattgt tattgttatg tttcttttga gggccaggtt tatctcaaaa
   286501 ttgtatataa ctaaagatta cttattttta acctctcatt tgtctgcttc tacatcctgg
   286561 aaactggaat ttgaggtatg tgttgctgtt tctgatgtgt tctacagtgc taggtatgga
   286621 acccaggcct tcatgcatgc tagccagatg accaatgaca attcattcct agaccaccat
   286681 ttgcctgtaa atgacattcc attatatcca gtgctgggct attataagta aagcttctat
   286741 aaaaaatcac atgtggcttt taatataaag ctgttttaat ttttttctga aataattatc
   286801 tgaaaagtgc cattactgaa tttcaatgtg taaacttcaa gaagctgcta gtaggctgat
   286861 ttgtcttaca tttagacaac caatatttga tatattcaga ttttccactc ttttgacaat
   286921 attcatatgg tttgtattct cagtgtagca gctttactag gcaatatatc aaggttaccg
   286981 taatgatccc ctagtgccac agacgatgag tgtattttga tatgtttatt tctcatctaa
   287041 atatatagga atacatctgt atgacttttg cttattatct aagaagaata tttgtgttga
   287101 ttgtagaatt tgagagttac ttacatattc ttagtataaa tattttgaca aatgtataat
   287161 ttacaaacat tttcagtttg tacctcaatg ttttgtgctc ttgaatgata tttacagagt
   287221 acattatctg agctttggta agatacaata aaattactgt ctcttgtgga ctgttttctt
   287281 ggatttgtat ataaaatgtc ttcacacagc cccacaccat agttttttat ttatattaca
   287341 ttctaaagat ttgaaagatc cccattttag ggatagcata ttctctcttt tgactttatt
   287401 tttctatgct tcaaaacttt ataaaggctt ggtcatgtgc taatttttgc ttaatgtaat
   287461 ttcttcctgt atttcaaact ctgtcgttcc ttactcaatt gacttttctg cttaaaaaga
   287521 attcgttgtt ttcagggtat aaagtccatt tttttactct attatttcag tgatgcatgt
   287581 agttatccct ttttgaatac tacgcaacct tttggagggt ctttttgaga ttgccatata
   287641 attccataat tgcccctccc ctttcctccc ctcaaactct cacatgtaat gctacttggt
   287701 ctttttcaaa ttcatatcct cgtttccact aacagttgtt gcacatatag ttatatgcat
   287761 ataaattcct aaatatagcc ttcccagtct gtgtaatgta tgtgtatgta gatattctga
   287821 gcttttccat ttgctattgt ataagtgtgc tcttctttga agaagactgt tacacccact
   287881 cttcccatct cttagctgcc tatagttctg taggtttgag gcttcatggt cttcatggtc
   287941 tttctcccat cactttggta tactagttat tgctgtttct tgttcacctt atgtttatgc
   288001 agtcatgttt gtgagacttt aagaatgtag ttttggatgt tatcatggaa caaaaatctc
   288061 atagatttaa ttttggtgta tggatgaact tctgtgtgag tatgatattt gcacatgtat
   288121 atgtacaaat atgaagacca gaagaggatg tctgatctct agctctctct ctctccatct
   288181 tatttcctta gacagattct ctttattgta ctttaaacta ggctggtatt caacaagccc
   288241 cagcaattct cctctctcca ctcctctgca aggattagga tttcacagtg tggttacact
   288301 gcagtttttt acatgtgtac aaggtaactg aattctcatg cttccctgac aatcagggtt
   288361 actggctgag ccatctaccc agttctcatc acacatgacc tgagcttcat tatcagatgt
   288421 agctttagct cttcgaccat atacacagtc ttgtttagtg taactgtgca ataaataatg
   288481 aaacatggta ggttcttttt ataccaattc cccaccaatt tcaaacttat atcattgact
   288541 attctagtta ttgtatcttt tcaaataaat tacagaataa ttttgcatgc ttttagaaaa
   288601 atccttgcta actacttttg ggataagaca taatatgtag aattgtatgt atacataggc
   288661 tttcaaaact acacatgtac acttacacag aaaaagatgg agggagaatt aacatttttt
   288721 tagtgttttg agccatagac aaggtatgat ttttccatca aactgaaaaa atttatgttt
   288781 atttatgttt cctggctttt aagatgcata caaattctca tatatacttt gaaaaatttt
   288841 aaaactgttg gatattattg agtgcaaatg atgttttatt tttatttcta gatttttggt
   288901 ggttcatttt tattttttca cttgactcaa tcatgtttct aattacttgt agaggcattt
   288961 ttatgatgaa tgctcttgaa tccttgccca ataattctga catctggatc atcttgatgt
   289021 ttgagtctgt tgattggctt ttgtcattca aggggaattt ctatttctgg tttatgaatc
   289081 taggagtgac tttctattga aatatgaaaa tattaaacta ttacactaga agactattaa
   289141 tcctgttttg tttgtatcag cgtttttttc tgatgttgct gaatgttaaa gtaacatggc
   289201 cacagttttg ctaggtggaa accaaagtca acatacccca acaggtctat tatggcagaa
   289261 gttgcaagaa tataacatta ctgttggtac agagaagtaa gctgagttct cagtgggttt
   289321 cactgatatc tacctagatg tcactgtttc agtggcttac aatgatgcta tagtgaaaga
   289381 gtgaaatcgt tagtatttat aggtggtcaa atcaattttc taaaacatca cgccttgcag
   289441 agaggcaggg tgccttcatc ctaggcaaaa caagcaggat aaaactactt acattgtatc
   289501 taatgacatt gtatcttctt cctgagaaaa tgtacttagt aagtgtgaaa gacctggccc
   289561 tccttctgcc tttctcattc tctgaccagt gctggggttg ggagtctgca tataacagta
   289621 tgacaagggt aagtctccat gcttcccctc tttgcagacc tttgctggaa tagtactgtt
   289681 gtttcctaca gagtctatca ggaagagaaa acctacttct aaacttttct gcattgtctg
   289741 gatacatctt ttctgatctt tgcttaggta gaaaacttta ttgtttggag attttgtaca
   289801 tatgcttcct ggtgttttca ggcatccaac ttcttctata tttaggcaaa tatgcccaaa
   289861 acccgacaaa agtagtacca ttcattattt gttgactact ctggtcactg gaaaaatata
   289921 cttgatatcc tgaaaaactt caatgttaaa aaagtagatc ttgtcaaagc ttattatgta
   289981 ggcttgcatt tcattattaa actaaaaatc ctttatctct actcccatca ttctgagaag
   290041 agttctgaaa tggagggaag aagacaggca cccagttggt ttaacatttt tttaaaaagg
   290101 atttctttaa aggaagatga aatgttataa ctgctatttt aatgagccac tgtctgtgtt
   290161 tatagggtga gtagcccaac ctgacaaact gagccatctg gcccaatctt cattgctata
   290221 taaagtaact gtttgggaat tatttataga aatttgatat gtgactattt tttactcctt
   290281 cagtctttat tgaggaatag tttcttggca gtgatccatg tatattacat atgcaatgca
   290341 gcaaagaact atttatttta agtcctaaac tgaaggacag tgtcttaagc tttatttttt
   290401 ccttcaaaat gacaacacac attcatttgc cagtgtcatg cacacaattt tttttcacat
   290461 ccatgaactt cttgggctaa aatctttact cataatgttt tatgcacctg tttcataagc
   290521 tgatttcatg ccaggctacc attagaaaga atatacagtt ccggggtgat tacatcatat
   290581 tatttcattt gactattctg taattctact ataaaattaa atattcaagg cacaatatac
   290641 agtgcttact aattactgtg cttgtaaggt tgaacaaatg ttaagtgaga tgaaaaggaa
   290701 aggccttatg ctaatagtga acactcaagc cttactgtgt tgaacagaac tataggtcta
   290761 tctgtgaccc caaggtgaat gaaaatgtat ttcactcatt gctattataa ctgatatata
   290821 tatagataga tagatataga tacagataca gatacagata gatatagata tagatataga
   290881 tatagatata gatatagata tagatatata ttatttttag acaagaagag tgaagcaggt
   290941 atgcgggaaa ctacttagag actgcttgag ttttgaagtg agcctcatag ctctataaat
   291001 atattttggg tcaagacaga gtcataaaat gaaatgagga tgagtatatt tttcagtatt
   291061 ctgaacttta tcttgacagt ttgtgaaact ggcgaacata gaattttata gaagcaattt
   291121 ctttattgta ttatctatct agcatacatt agttattagt atacatttca caactttata
   291181 tttattaatt aattgtagca caaagaacag taatatgtaa atttaactct gtaaatatta
   291241 ttttctagtt tattcttctt ataagtgcag tattgtctca tactgatcta gctatgtata
   291301 gcacactttt atgctcttgg ccaaagtata tttttgtatg ttatatagtc ataaaaattt
   291361 ccatgcattt ctacttaatt tttgctttaa tgtaactcaa tcatttcaca catctttgta
   291421 catttcaata tatttctact ccaatcagac tgtatcaatg aagctctata aaaaagtcta
   291481 aaaatatcag atatacatcc agtatcatgg gtatactgag ggagggaata tgatacttcg
   291541 ggtggttttt ctcatgattt tcaacattat tacaggaact taggtagtgg atgttctgga
   291601 aatcctgaac agttgaactc acatctttga aattcatgtt acaccaatgg aattcatcca
   291661 cgtgtgtcct ttgataactg aagctgacat atgtaccaca gaaattcagg aaagagtttg
   291721 ttgaaactgc tgatcatatc cttcctggta aatttctgaa aatatgaatg gcatactatg
   291781 tgaataaact taattatgta ttgctaaaag cagtttatat attctcaaaa atctattctc
   291841 cccattctta tgtaggagta gaaataaaat gtagttcttt aaggtattaa ttaatatatc
   291901 aagttcaagg ccatgaaatg tcccagaagc agctgattat gtttttaaag ccttttgtct
   291961 ttgttcactt tgccctacaa atagtaaatt actcatcgca cgcatttatc atatgctagc
   292021 catcttccca gaataaccta gttaagagga agtgggcaga aaaggtaggt caaaagcata
   292081 ttaagaacac tagcaacatg atactcattt ttctacaagt tttaaaatat tttactgcaa
   292141 agatatatca cctgtactag ctcttacctt atgttatttt gcaagcaagt aaacatgttt
   292201 tagaattctg ctagtcttaa agtcaaatat gtgtgtgtgt atctatctat ctatctatct
   292261 atctatctat ctatctatca tctatctatc tgtcgtctat ctatctatgc atgtacgtgt
   292321 gtgtgtgtgt gcgtgtgcgc atgtgtgcat gcatgtgtgt gtattaacag ttacataaat
   292381 atgttctttg gcagaaggaa attactgctc tagcagtatt agattctaca tgtgtccctt
   292441 tctcttattt gtaaaagttt tatcattcat ttgtcataat tggctttcta gaagtgcata
   292501 gaaaatattc ttataccaat gactaaacag aaaatttatc attgttattt aaatttgatt
   292561 tttaaaaatc tactgtattt atattttgat gctgatagtc tcatatgtgt ggttaaacag
   292621 tgtgtgtggt ggtaggaata agaatgtccc ccatttacat gctcagatat ataaatgctt
   292681 catcatctgt aaacagcatt acttgaaaag gattagggaa tatagcctag tttgtcactg
   292741 gggatggatt ttagagtttc caaaagctca gtccaacccc agtgtttctt ccagccttag
   292801 atatggatgt agaactctaa gctacttccc tgtaccatgc ctaagttctg ctatgttccc
   292861 taccatggtg ataatggact aaacctctga aactacaagt aagcaccagt taaatgcctt
   292921 attttataag aattcctttg gtcatggtgt ctcttcccag caatggaata ctcactaagt
   292981 cagtagacac aattgttcat gtgtgtttgg acagcagagg aagatattga gatgctggct
   293041 attatcttca ctatttccca ctttattttt gagtcaacat cacaagctaa atatataact
   293101 tacagatttc atctgactat atgggtagta agctcaaaga tattttgtcc tcacccccat
   293161 cttttaggtt atagaaatgt gtcaacgacc tagttttcca cattgattct gatgatctga
   293221 acacaggacc tcatgttgct ctgcaaaatg tttactacct taacctctcc tcaaactttt
   293281 gtttgttcgt ttttatatat gtatatattt ttttggtttg aagacatagt tttaccccat
   293341 agtccaaaac gctcttgaaa ttgctggcta ggccaatctg atattatact tttgataatc
   293401 ctcccatgat tacttgaagg caatgtgatt acaatcagac aaatttcaca atgctataat
   293461 gccacgcaag aaatgttttc ttctatttgc attacacatt taattaattt aattaattaa
   293521 tatttatctg cagctatgtc aaaaaattta ctctaaggag ttttgacata tgttctcgat
   293581 tcatgaatat taaaattact aagagattgt gagcatctat gttttatttt agaaatataa
   293641 aagttattcc attgacaaat tcagatggac ttacaaaatt tacatagccc actaccatag
   293701 tatacacttg aacctactta tgaacataga ccccaagaca tggaaaactg atagagactt
   293761 gtattatttt caaatgaata actgttccaa aaactaaaat tttacctagg taaccctccg
   293821 gagctatttt gtcaaggtaa ttcattgtct tttataaata tagggctaaa ataggtataa
   293881 tagaactttc cctgttaatc ttggccttta gccaagcctt gttgaagaaa gggtgtaaat
   293941 gattcaattt ctgctttaga tccagaaata gttccaggtc ttacaaagaa ctgaaggagt
   294001 tcagtgccta gcacacagat ccgatattca gatcacaatg agataaatga aaatgaaaaa
   294061 ttatggagta tgtatttcaa aatgtttcca aaaatgcaaa ttgtctcatt gacctatcaa
   294121 atcacctcac agcaccacaa cattctacaa gactttttat gttaaaaaga agatggattt
   294181 tctagcaaaa atggcattgg gaaagtatac attacttgtt acacaagagc aactgaggct
   294241 gaaccttgct tgagcttcac agagaattta cctcctgttc ttccttcaga agaataaact
   294301 cttaatgtga aacaaattat cctcagttat gtacttgaga ctcttcagaa cagaaacaaa
   294361 agagcaagtc aggttgtgtt gatgctctga aactactttt cagacaatgc ttagatttga
   294421 taaaaatttg tttcttccaa gaaagtaaaa atataataag tttgcttaag gaagctatga
   294481 ttcaatagca gaacatttat agttctgggt ttagagacta gaagggctga ttgccttgga
   294541 agcaaaatta aatgtaagtc tttgttaata cattctctgt ataacccttg atatactgga
   294601 actcatgtag accagactgg ctttgaattc agagatcttc ctgcctttgc ctcccaagtg
   294661 ctggagttaa aggcatgtgt caccacctcc tagcatttgt taacatgttc cgagtttctt
   294721 ttcctataat tttagtgaac tgcaaacaag aattcaagta aaggagaaaa gaaaagcaaa
   294781 actaaaaacc atagactggt attaaatgga gtggcagctc cctcaaaatt aagttgatat
   294841 cttaatttct agtacatttg tacataatct cagagaagga aaagatggct ttggcaataa
   294901 aattaagctt tgtatattga aatggaagca gatatctgtg gatcctaaat ccaatgatag
   294961 gcatacttat aaaaaaaata caaacagaag ctgtgcagta cagaatgcat caaggagatg
   295021 ggaacaaaac ttgctgccaa agaccacaag tccatagtca caccagctac cagagccaag
   295081 aagaagcaaa ggagggttct atgcaaacag gctttgaagg gggcaaggca ttcctgataa
   295141 gcaggattat agatttcaag tctttaaaac tgtgaaagaa taaatttttg ctgtttaaaa
   295201 ctgtaatgtc actggaattt tgatgacatc cttaagaaat atatacatta cttacttctt
   295261 tagtgttgtt ataaaacaat atcaaaagaa catgacaata gaataataca atggtatttc
   295321 ttcttgcttc gtttttttaa tattattatt tttacttatt ttatatccag ctcactgccc
   295381 ccctcttggt cactttctcc aacaatcctt ccccactcct cttttcctct tagtacctgt
   295441 ccttcctgaa tatttccccc aactaggtac ttcctctaac attgagtcta gacaaggtag
   295501 cccagctagc agaacatgtc ccacgtacag gcaacagagt ttgggatagc ctcgttccag
   295561 ttgttcggga cccatgtgaa ggccaagcta cacatctgct acatgcgaat ggggaggctt
   295621 aggtccaacc tattctttgg ttggtggttt agtctatgaa agccccaaag ggtccaggtt
   295681 agttgacttt gttattcttc ctgtggagtt cctgtcatca tcaggacctg cagtctttgt
   295741 tattcttcca taagagtccc caagctccac ccattgcttg gctgtgtctt catctgtctg
   295801 agtcagcttc taggtggagt ctctcaggga acaacttgct cctgtctgcg agcataaaaa
   295861 ctatcattaa tagagttagg gactggtacc tgcccatggg atgggtctca agttgggctg
   295921 ttcattgctt gaccattctt ccagtctctg ctccaccttc tgttcctgca tttcctgtag
   295981 acaggataaa ttttgagatg aatgttctgt gggtagtttg gtgtctttat cactccacta
   296041 gggttcatgt ctggcttaag gtggtggcct cttcaggttc catattccaa atatagtgag
   296101 gcacagctaa cgttacactc attgatgctt gagtgcctct tttattccag gtcccagtat
   296161 catcctaaag acaacctcac ctcaagtcct cacccctgaa cattttcatg gccacctact
   296221 atctcttctg tccttccata aacctgatcc tgaaactaca ccccagtctc ttacccctcc
   296281 cctctcccac tgaattctct ccctccatct gcctcttatg agtattttat ttccccttca
   296341 aaatgaaatt caaacttctt tacttgggcc ttgcttcttg tttagagact ttgggtctat
   296401 ggagtattat tttatggcta atatccactt ataggttgaa tatataccat gtatgtcctt
   296461 ttgggactga gttacctcac tcaggatggt attctcaagt taaatatatt ttcctgcaaa
   296521 attcaggatt tcatggtttt tagtacctga attgtattcc attctgtaga tgtaccacat
   296581 ttctttatct atttttcagt tgagggacat ttaggttgtt ttcaatttct gactattatg
   296641 agtaaaagtg atataaacat agttgaccaa gtgtctttgt aggatattga accatctttt
   296701 aaatacatgc tcaggcatgc tatagttgag tcttgaggta gaaccattcc cagttttctg
   296761 ataaattgcc aaattggatt ccaaagtgac tgtgtaagtt tgcactacta ccagcattga
   296821 agaagtgttc tccttgttct aatccttaac agcatgtgat atatcttgag ttgttatttt
   296881 ttttaacctt agccattctg atgagtataa tatacaacct cagagatact tcgatttgaa
   296941 tttccctgat gactaagtac tttgaacatt tctttaagtg cttcttggcc attctagatt
   297001 cctctgttga gaattttcta attagttctg taccgtattt ttaaatttgg ttatttgggg
   297061 ttttggtgtc taactacttg tgttctttgt aaattttgga tattactctt ctgtcaaaat
   297121 gttgggtcag ggatgatcct ttcccaatct gtgggctgcc aatttgcttt attgacagtg
   297181 ttctttgcct tacacaagat ttgctatttt gtgaggtccc aaatatcaat tatttatctt
   297241 agagcctgag ccattggtgt tcttttcaga aacttgtctc ctgtcccaat gcgttcaagt
   297301 gtatttccca ctatctcttc tatgagattt agtgtatctg gttttatgtt gtggtcctta
   297361 atccatttag acttgagttt tgttcagggt gataaatatg gatctatttt cattcttcta
   297421 catgtagaca tacagttagt ccagcactaa ctgtgttgaa gatgctttta tgtgtattga
   297481 aatcattccc tatttttata ttcaaaggga gggatatgag aatttgtgta tgtaaattca
   297541 atgtaattaa agtctcaaaa aataaatatg atgctaattg agaagatgta tatagtataa
   297601 cgttaagata gccctgtatc atcatggact gttgtggatt gctgtttgta ttttctgctt
   297661 tctcatgaag gtgccccaac agtagatcat gtactcaggt gaggtcaggt aaaatcttaa
   297721 ttggttggat aaggctggaa cttgtgattg gtcagtggaa ggaaaataca gagctgaaag
   297781 ctttagaaag cggaaagtaa aagaagttgg gcaagacagg accaaagaaa atggaggaag
   297841 aagatgaatc agaaccacat ggcctgaaag aactgcaggt aactagagat ttcataggtg
   297901 ggcaatatag tattatacag tagatggcct gggaagagta agtggcttgg cagcaggctg
   297961 gtcacaggaa ccaatgcaag actgcccgct tgaggctggc cattgtgacg ggcaaaactg
   298021 tcaatgctgg caattagctg gatttagtgt ggttcatttg tttaaaacta catgctgcaa
   298081 tggactttct tcaaagggta ccattaaaaa tgacaaattg ttaaatgaag cttgcgcttt
   298141 agtctaagaa tacacagtag ggttggtaga cactaatgta agtcacttca tgtatttcta
   298201 ccactcgatg taggaggaaa gcatcagtgc tataaaaatg ttatgattaa tagtgattga
   298261 taatttctga atcatttgtt attttgagaa aaatattagc tagcatctgg taaatctgga
   298321 atgggcctaa caaaataagt atgtatcaga ttatattttt gatgttataa atgatttctt
   298381 gtccctttaa cattctgtgc aattttgtca tattcagctt gctacatata gagaaattat
   298441 gaatgtgtag aaagaattga gaagctagga ggtttttatc actaggagac agcaatgaca
   298501 ttgaattgtg atttggtgat atgaaaaaat gtgtcatggt ggctcattcc tggctcattg
   298561 cttgagtttg gaaaatggat atcatttgtc ctaaattttg ccttatatta gccaaagtaa
   298621 cccattatca ttacatgtaa taaattgatt ttgctgccat ttaattagag attaaacaca
   298681 atgagattat tatatagttt acacatgttt gcaaaactaa tatcagacat aagaaaagta
   298741 aatggtctca cttatacctt atcatgaagt catactagag taataatgca gaaagtgaca
   298801 ttgaattaat aaattcaggt tactgtcata tctctttggc tgtaagacat gtcttggttt
   298861 ttcagcatca aaaaaaaatt cctttggatg ctaataactt gaaattgcct aattaagtct
   298921 gagttaacaa aataaacata ttatcgttta aatataagga agaactttga tttattattc
   298981 agtaaattgt tgtcatttaa ccaatagaaa aactactatg cttaacatga ataaatatct
   299041 ccaaactcat gctgtgaaat ataattaatc tcatttacct taccatcaaa ctataaactt
   299101 gtcatgaagt aacattgact tactctatgg ctgtgaatga taaaatcata tgtgtttctg
   299161 aaataaaaca acctatttgc aaagtatgtg agaagaaaaa atcttcaaga agagtaaaat
   299221 tactataaat gcaaaactag tatacagaaa aaatccacaa cagatagata tattgcatat
   299281 gtaaaggtat attgcatatg tatattgcac atacacacac acatacacat acacacacac
   299341 acacacacac aaatatatat atatatatat atatatatat atatatagct attttcatca
   299401 ttcactataa tttaccctac tggtagtttt tgtctatgtt cctgagatct aatttggttc
   299461 tgtgtttctc ccaattaaag caatgttagc tctgtcctaa aaaaaaggaa aacacacaat
   299521 tcttaagaag agtaatttta taagtagaaa tatagaaaca atggcataat agaataaaat
   299581 ataagacatc ccatcctggc cagttaaaaa caacacaagc tagagttgga gactctgatt
   299641 ttgaaatgaa ggaatagatg ttaggtaggg aaatgtattg atatataaaa atcttttcag
   299701 ggaagacttt ttcctctgat aagtggatac ttgagaaaat tggcccttat agactgtatt
   299761 aggaagcatg gccattaaac ataatattaa tggccactga agcatttgtg gtaaagcaga
   299821 aaacctgtca aattatattt tagggaatta ttcaatgagt actaatggac atacacttta
   299881 agagaaagat acatgtttaa aaaagactaa gaaacagaaa aaagaaaata agattaaaca
   299941 aaaagaaaaa tgagaaacaa gccgaagatc aagtagtttg gtaaataagg ttaaaaaggt
   300001 aagattctta aatagtttcc ctttttgatg acatgtaatt caaaagagag caacaatcat
   300061 ttaggtacag cagtttagaa gggaaaatca tagtatggca ggtgataaat tcctttttat
   300121 catcaattta aagtgctttg tggacattca aactgggatg ttttgcaaaa ttaaaatagt
   300181 taatatgtat atgattatga aagtcagaga ataagcccag gttgaagatc cagactgtgt
   300241 agtcaccgtc ccagggggac tagtgtaaaa ggcagagaac tagtattgct cacggtgagg
   300301 tgtagaagtt gatttacaga gattcaaaga agcaatctga tgtgtgtcaa agactgagat
   300361 gggaagaaag aatttagatt gttgatgatt acagagaaaa ctgtgatact gaaaaaattg
   300421 tcagggaatt ataggaattt aaaagaaaat ttaaaaaaga aaaaaaaaag aaagaaaagg
   300481 attaacaaag aaaaagaaag aataggattc tttccagaga accaggtaga tagcccacgt
   300541 aatgtctgtt ccactatacc aaagctacac tctagtcccg agcactggct acagcatttc
   300601 atcactgctg cccacatctc ctgtggattc cttaaatcat cctttcataa tctcccttct
   300661 ctactcattg ctgtaccccg gatcccaact ccggcaggaa gacccagcta atccaagggc
   300721 catttctccc aggacaacaa atacgctaaa ggcagaacca cacctctcac atagctcctc
   300781 ggattcaata atcccaggtc tcatcccaag ctctgtaact gaaaacttgc tgtgttctct
   300841 ctttcctcac tgcccccatt tccaaaggat caaaaaaaat cttctcttct caccttcttc
   300901 ctcaaattca tcttaagtat ccagtttgta acaccattac ttgtgaacac ataagctgaa
   300961 cagatcagaa agacaggtaa tacacacatc acactttgaa aacccagaga agtaactaag
   301021 gaacaaaaca ccacccaact gagacagaac tcagaatcta tattgtcagt catttcaata
   301081 cagattggag atgccagcat attaacacaa taaacagcat ccgagcaatg tctctaccag
[truncated: 10,515,257 more chars]
