# Supplementary material for: Evolutionary dynamics of pro-inflammatory caspases in primates and rodents
Source: bioRxiv. 2024 Aug 27:2024.06.19.599744. Preprint. [Version 2] doi: 10.1101/2024.06.19.599744 (PMC11383037; doi:10.1101/2024.06.19.599744)
Supplement: Supplement 4 — Supplemental Data 1. Alignments and full results of GARD, CODEML, and FUBAR analyses. We provide the alignments and raw data to maximize reproducibility and data transparency. [file media-4.zip › SupData1/selection_analyses/rodent_casp12/spp_tree_pamlout/rod_c12_seg1.fasta]

>algerian_mouse
ATGGCGGTCAGGAGGACACATGAAAGAGATCCAATCTACAAGATCAAAGGTTTGGCCAAGGACATGCTGAATGGGGTTTTTGATGACCTG
>house_mouse
ATGGCGGCCAGGAGGACACATGAAAGAGATCCAATCTACAAGATCAAAGGTTTGGCCAAGGACATGCTGGATGGGGTTTTTGATGACCTG
>steppe_mouse
ATGGCGGCCAGGAGGACACATGAAAGAGATCCAATCTACAAGATCAAAGGTTTGGCCAAGGACATGCTGGATGGGGTTTTTGATGACCTG
>ryukyu_mouse
ATGGCGGCCAGGAGAACACATGAAAGAGATCCAATCTACAAGATCAAAGGTTTGGCCAAGGACATGCTGGATGGGGTTTTTGATGACCTG
>southern_multimammate_mouse
ATGGCGGCAAAGAGAACACATGAAAGAGATCCAATCTACAAGTTTAAAGGTTTGGCCAAGGACATGCTGGATGGAGTTTTTGATGACCTC
>egyptian_spiny_mouse
ATGGCGGCCAAGAGAACACATGAAAGAGATCCAATCTACAAGATCAAGGGTTTGGCCAAGAACATGCTGGATGGGGTTTGTGATGACTTG
>golden_spiny_mouse
ATGGCGGCCAAGAGAACACATGAAAGAGATCCGATCTACAAGATCAAGGGTTTGGCCAAGAACATGCTGGATGGGGTTTGTGATGACTTG
>fat_sand_rat
ATGGCGGCCAAGAGAATACATGAAAGAGATCCAATCTACAAGATCAAGGGTTTGGCCAAGGACATGCTGGATGGGGTTTTTGATGACTTG
>mongolian_gerbil
ATGGCGGCTAAGAGAATACATGAAAGAGATCCAATCTACAAGATCAAGGGTTTGGCCAAGGACATGCTGGATGGGGTTTTTGATGACTTG
>brown_rat
ATGGCTGCCAAGAGAACACATGAAAGGGATCCAATCTACAAGATCAAAGGTTTGGCCAAGGACATGCTGGATGGAGTTTTTGATGACCTG
