# Supplementary material for: Evolutionary dynamics of pro-inflammatory caspases in primates and rodents
Source: bioRxiv. 2024 Aug 27:2024.06.19.599744. Preprint. [Version 2] doi: 10.1101/2024.06.19.599744 (PMC11383037; doi:10.1101/2024.06.19.599744)
Supplement: Supplement 4 — Supplemental Data 1. Alignments and full results of GARD, CODEML, and FUBAR analyses. We provide the alignments and raw data to maximize reproducibility and data transparency. [file media-4.zip › SupData1/selection_analyses/rodent_casp12/seg_tree_pamlout/rod_casp12_seg2.fasta]

>_R_fat_sand_rat_pC12_gDNA_extraction_(reversed)
GTGGAAAAGAATGTTTTAAACAGAGATGAAATACTCAGAATAGGAGAAGGTGCAAGCTTCATCCTTAACAATGCTGAGAACCTCGTTGAGAACATCTTTGAGAAAACAGAAATGGCAGGCAAAATACTTGCAGGCCACTTTGTCAATTCCAAGAAACAGCTGAGATTAAAATTTCATTCTGATGATGAAGACGATGAACCTCAGAAACTGACTATACTGCCTTCTCCATTAGAATGCAGAGCGGGGGAGGAAGATGAAGAAACGAAGGCAAATGCTGGCGTGGCCCATGCATCACAGCCTATGCTGACAGCTCCTCAGGAAATTTTGAGCACAGAAGCCCGTGACACATTGAAGCTTTGTCCTCATGACCAGTTTTGTAAGATGAAGATAGAAAAGTCA
>mongolian_gerbil_pC12_gDNA_extraction_(reversed)
GTGGAAAAGAATGTTTTAAACAGAGACGAATTACTCCGAATAGGAGAAGGTGCAAGCTTCATCCTTAACAACGCTGAGAACCTCGTTGAGAACATCTTTGAGAAAACAGAAATGGCAGGCAAAATATTTGCAGGCCACTTTGTCAAGTCCAAAAAACAGCTGAGATTAAAATTTCATTCTGATGATGAAGATGATGAACCTCAGAAACTGACTATACTGCCTTCTCCATTAGAATGCAGAGGGGGGGAAGAAGATGAAGAAACGAAGGCAAATGCTGGCGTGGCCCATGCATCACACCCTATGCTGACAGCTCCTCAGGAAATTTTGAGCACAGAAGCCCATGACACGTTGAAGCTTTGTCCTCACGAGCAGTTTTGTAAGATGAAGAGAGAAAAGTCA
>egyptian_spiny_mouse_pC12_gDNA_extraction_(reversed)
GTGGAGAAGAATGTTTTAAATGGCAGTGAGCTACTCAGAATAGGGGAAGGTGCCAGCTTCATCCTGAACAACGCTGAGAACCTGGTTGAGAGCATCTTTGAGAAAACAGAAATGGCAGGCAAAATATTTGCAGGCCACATTGTCAATTCCAAGAAACAGCTGAGCATACAATTTCCTTCTGATAATGAGGATGAAGATTCTCAGGAAATGTCTACACCATCTTCTCCATCAGAATCCAGGGGAGGAAATGAAGATGAAGAAATGGAGGTAAATTCTGGAGTGGTTCATGCGTCACATCTAACAGTGACAGATCCTCAGGGAACCCAGAGCACAGAAGTCCATTACATGCTGAAGCTTTGCCCTCCTGATCAGTTTTATAAGATGAAGACAGAAAGGGCA
>_R_golden_spiny_mouse_pC12_gDNA_extraction_(reversed)
GTGGAGAAGAATATTTTAAATGGCAGTGAACTACTCAGAATAGGGGAAGGTGCAAGCTTCATCCTGAACAACGCTGAGAACCTGGTTGAGAGCATCTTTGAGAAAACAGAAATGGCAGGCAAAATATTTGCAGGCCACATTGTCAATTCCAAGAAACAGCTGAGCATACAATTTCCTTCTGATAATGAGGATGAAGAATCTCAGGAGATTTCTACACCATCTTCTCCATCAGAATCCAGAGGGGGAAATGAAGATGAATTAATGGAGGTTACTTCTGGAGTGGCTCATGCATCACATCTAACAGTGACAGATCCTCAGGGAACCCAGAGCACAGAAGTCCATTACATGCTGAAGCTTTGTCCTCCTGATCAGTTTTACAAGACGAAGACAGAAAGGGCA
>ratnor_c12_mrna_extraction
ATGGACAAAAATGTTTTAAATGGCGATGAGTTACTCAAAATCGGAGAAGGAGCGAGCTTAATCCTGAGCAAAGCTGAGAACCTGGTTGAAAGTTTCTTTGAGAAAACAGAAATGGCAGGAAAAATATTTGCAGGTCACATTGCCAATTCCGACAAACAGCTGAGTTTACAATTTCCTTCTGATGATGAAGAGGATGAACTTCAGAAAATGTTTACACCATCTTCTGCATCAGAATCCAGGGGAAAAGTAGAAGATGAAGAAATGGAGGTAAATGTTGGAGTGGCCCATGCATCACATCTAATGCTTACAGTTCCTCAGGGAATCCAGAGCACAGAAGTACAGGATTCACTGAAGCTATGTTCTCGTGATTGGTTTTGTACGATGAAGACAGAAAGGGCA
>_R_southern_multimammate_mouse_pC12_gDNA_extraction_(reversed)
ATGGAAAAGAATGTTTTAAATGGAGATGAGTTACTCAAAATAGGGGAAAGTGCGAGTTTCATCCTGAACAAAACTGAGAACCTGGTTGAGAACTTCTTTGAGAAAACAGACATGGCAGGAAAAATACTTGCTGGCCACATTGCCAATTCCCGGGGACAGCTGAGTTTACAATT---TTCTGGTGATGAGGATGATGAACCTCAGAAAATATGTATACCTTCTTCTCCATCAGAATCCAGGAGAGAAGTAGAAGATGAAGAAATGAAGATAAATGCTGGAGTGGCCCATGCATCACATCTAATGCTGACAGCTCCTCAGGGAATCCAGAGCTCAGAAGTCCAAGATACACTGAAGCTTTGTCCACGTGATCAGTTTTGTAAGATGAAGACAGAAAGGGCA
>_R_ryukyu_mouse_pC12_gDNA_extraction_(reversed)
GTGGAGAAGAATGTTTTAAATGGAGATGAGTTACTCAAAATAGGGGAGAGTGCGAGTTTCATCCTGAACAAGGCTGAGAATCTGGTTGAGAACTTCTTTGAGAAAACAGACATGGCAGGAAAAATATTTGCTGGCCACATTGCCAATTCCCAGGAACAGCTGAGTTTACAATT---TTCTAATGATGAAGATGATGGACCTCAGAAGATATGTACACCTTCTTCTCCATCAGAATCCAAGAGAAAAGTAGAGGATGATGAAATGGAGGTAAATGCTGGATTGGCCCATGAATCACATCTAATGCTGACAGCTCCTCATAGAATCCAGAGCTCAGAAGTCCAAGATAAACTGAAGCTTTGTCCTCGTGATCAGTTTTGTAAGATAAAGACAGAAAGGGCA
>_R_steppe_mouse_pC12_gDNA_extraction_(reversed)
GTGGAGAAGAATGTTTTAAATGGAGATGAGTTACTCAAAATAGGGGAAAGTGCGAGTTTCATCCTGAACAAGGCTGAGAATCTGGTTGAGAACTTCTTAGAGAAAACAGACATGGCAGGAAAAATATTTGCTGGCCACATTGCCAATTCCCAGGAACAGCTGAGTTTACAATT---TTCTAATGATGAGGATGATGGACCTCAGAAGATATGTACACCTTCTTCTCCATCAGAATCGAAGAGAAAAGTAGAGGATGATGAAATGGAGGTAAATGCTGGATTGGCCCATGAATCACATCTAATGCTGACAGCTCCTCATGGAATCCAGAGCTCAGAAGTCCAAGATACACTGAAGCTTTGTCCACGTGATCAGTTTTGTAAGATAAAGACAGAAAGGGCA
>mouse_c12_extraction
GTGGAGAAGAATGTTTTAAATGGAGATGAGTTACTCAAAATAGGGGAAAGTGCGAGTTTCATCCTGAACAAGGCTGAGAATCTGGTTGAGAACTTCTTAGAGAAAACAGACATGGCAGGAAAAATATTTGCTGGCCACATTGCCAATTCCCAGGAACAGCTGAGTTTACAATT---TTCTAATGATGAGGATGATGGACCTCAGAAGATATGTACACCTTCTTCTCCATCAGAATCCAAGAGAAAAGTAGAGGATGATGAAATGGAGGTAAATGCTGGATTGGCCCATGAATCACATCTAATGCTGACAGCTCCTCATGGACTCCAGAGCTCAGAAGTCCAAGATACACTGAAGCTTTGTCCACGTGATCAGTTTTGTAAGATAAAGACAGAAAGGGCA
>_R_algerian_mouse_pC12_gDNA_extraction_(reversed)
GTGGAGAAGAATGTTTTAAATGGAGATGAGTTACTCAAAATAGGGGAAAGTGCGAGTTTCATCCTGAACAAGGCTGAGAATCTGGTTGAGAACTTCTTAGAGAAAACAGACATGGCAGGAAAAATATTTGCTGGCCACATTGCCAATTCCCAGGAACAGCTGAGTTTACAATT---TTCTAATGATGAGGATGATGGACCTCAGAAGATATGTACACCTTCTTCTCCATCAGAATCCAAGAGAAAAGTAGAGGATGATGAAATGGAGGTAAATGCTGGATTGGCCCATGAATCACATCTAATGCTGACAGCTCCTCATGGAATCCAGAGCTCAGAAGTCCAAGATACACTGAAGCTTTGTCCACGTGATCAGTTTTGTAAGATAAAGACAGAAAGGGCA
