# Supplementary material for: Evolutionary dynamics of pro-inflammatory caspases in primates and rodents
Source: bioRxiv. 2024 Aug 27:2024.06.19.599744. Preprint. [Version 2] doi: 10.1101/2024.06.19.599744 (PMC11383037; doi:10.1101/2024.06.19.599744)
Supplement: Supplement 4 — Supplemental Data 1. Alignments and full results of GARD, CODEML, and FUBAR analyses. We provide the alignments and raw data to maximize reproducibility and data transparency. [file media-4.zip › SupData1/selection_analyses/rodent_casp1/spp_tree_pamlout/rod_c1_seg1.fasta]

>southern_multimammate_mouse
ATGGCTGACAAGATCCTGAGGGGAAAGAGGAAGCAATTTATCAACTCCGTGAGTGTAGGGACAGTAAATGGATTGCTGGATGAACTTTTAGAGAAGAGAGTGCTGAGCCAGGAAGAAATGGATAAAATAAAGCTTGCAAACGTTACTGTTATGGACAAGGCACGGGACCTGTGCGATCATGTCACTAAAAAGGGGCCCCAGGCAAGCCAAATCTTTATCACTTACATTTGTAATGAAGACTGCTACCTGGCAGGAATTCTGGAGCTTCAATCAGGTCCATCGGCTGAAACTTTTGCTGCTACAGAAGATTCTAAGGGAGGATACCCTTCCTCCTCAGAAACAATGAAAGAACAGAACAAAGAAGGTGCCACATTTTCAGGACTGAGTGGGAACCTCAAGTTTTGCCCTTTAGAAAAAGCCGAGAAATTATGGAGTGAAAATCCTTCAGAGATTTATCCAATAATGAAAA---CA
>shrew_mouse
ATGGCTGACAAGATCCTGAGGGCAAAGAGGAAGCAATTTATCAACTCAGTGAGTACAGGGACAATAAATGGATTGCTGGATGAACTTTTAGAGAAGAGAGTGCTGAATCAGGAAGAAATGGATAAAATAAAACTAGCAAACGTTACTGTTATGGACAAGGCACGGGACCTATGTGATCATGTCTCTAAAAAAGGGCCCCAGGCAAGCCAAATCTTTATCACTTACATTTGTAATGAAGACTGCTACCTGGCAGGAATTCTGGAGCTTCAATCAGGTCCATCAGCCGAAACATCTGTTGCTACAGAAGATTCTAAGGGAGGATATCCTTCATCCTCAGAAACAAAGGAAGAACAGAACAAAGACTGTGGCACATGTTCAGAACTGACTGGGAGCCTCAAGTTTTGCCCTTTAGAAAAAGCCCAGAAGATATGGAAAGAAAATTCTTCAGAGGTTTATCCAATAATGAATA---CG
>ryukyu_mouse
ATGGCTGACAAGATCCTGAGGGCAAAGAGGAAGCAATTTATCAACTCAGTGAGTATAGGGACAATAAATGGATTGCTGGATGAACTTTTAGAGAAGAGAGTGCTGAATCAGGAAGAAATGGATAAAATAAAACTTGCAAACGTTACTGCTATGGACAAGGCACGGGACCTATGTGATCATGTCTCTAAAAAAGGGCCCCAGGCAAGCCAAATCTTTATCACTTACATTTGTAATGAAGACTGCTACCTGGCAGGAATTATGGAGCTTCAATCAGCTCCATCAGCTGAAACTTTTGTTGCTACAGAAGATTCTAAAGGAGGACATCCTTCATCCTCAGAAACAAAGGAAGAACAGAACAAAGAAGGTGGCACACTTCCAGGACTGACTGGAAGCCTCAAGTTTTGCCCTTTAGAAAAAGCCCAGAAGTTATGGAAAGAAAATCCTTCAGAGATTTATCCAATAATGAACA---CA
>house_mouse
ATGGCTGACAAGATCCTGAGGGCAAAGAGGAAGCAATTTATCAACTCAGTGAGTATAGGGACAATAAATGGATTGTTGGATGAACTTTTAGAGAAGAGAGTGCTGAATCAGGAAGAAATGGATAAAATAAAACTTGCAAACATTACTGCTATGGACAAGGCACGGGACCTATGTGATCATGTCTCTAAAAAAGGGCCCCAGGCAAGCCAAATCTTTATCACTTACATTTGTAATGAAGACTGCTACCTGGCAGGAATTCTGGAGCTTCAATCAGCTCCATCAGCTGAAACATTTGTTGCTACAGAAGATTCTAAAGGAGGACATCCTTCATCCTCAGAAACAAAGGAAGAACAGAACAAAGAAGATGGCACATTTCCAGGACTGACTGGGACCCTCAAGTTTTGCCCTTTAGAAAAAGCCCAGAAGTTATGGAAAGAAAATCCTTCAGAGATTTATCCAATAATGAATA---CA
>algerian_mouse
ATGGCTGACAAGATCCTGAGGGCAAAGAGGAAGCAATTTATCAACTCAGTGAGTATAGGGACAATAAATGGATTGTTGGATGAACTTTTAGAGAAGAAAGTGCTGAATCAGGAAGAAATGGATAAAATAAAACTTGCAAACATTACTGCTATGGACAAGGCACGGGACCTATGTGATCATGTCTCTAAAAAAGGGCCCCAGGCAAGCCAAATCTTTATCACTTACATTTGTAATGAAGACTGCTACCTGGCAGGAATTCTGGAGCTTCAATCAGCTCCATCAGCTGAAACATTTGTTGCTACAGAAGATTCTAAAGGAGGACATCCTTCATCCTCAGAAACAAAGGAAGAACAGAACAAAGAAGATGGGACATTTCCAGGACTGACTGGGACTCTCAAGTTTTGCCCTTTAGAAAAAGCCCAGAAGTTATGGAAAGAAAATCCTTCAGAGATTTATCCAATAATGAATA---CA
>steppe_mouse
ATGGCTGACAAGATCCTGAGGGCAAAGAGGAAGCAATTTATCAACTCAGTGAGTATAGGGACAATAAATGGATTGTTGGATGAACTTTTAGAGAAGAAAGTGCTGAATCAGGAAGAAATGGATAAAATAAAACTTGCAAACATTACTGCTATGGACAAGGCACGGGACCTATGTGATCATGTCTCTAAAAAAGGGCCCCAGGCAAGCCAAATCTTTATCACTTACATTTGTAATGAAGACTGCTACCTGGCAGGAATTCTGGAGCTTCAATCAGCTCCATCAGCTGAAACATTTGTTGCTACAGAAGATTCTAAAGGAGGACATCCTTCATCCTCAGAAACAAAGGAAGAACAGAACAAAGAAGATGGCACATTTCCAGGACTGACTGGGACCCTCAAGTTTTGCCCTTTAGAAAAAGCCCAGAAGTTATGGAAAGAAAATCCTTCAGAGATTTATCCAATAATGAATA---CA
>brown_rat
ATGGCTGACAAGATCCTGAGGGCAAAGAGGAAGCAATTTATCAACTCAGTGAGTGTAGGGACAATAAATGGATTGCTGGATGAACTTTTAGAGAAGAGAGTCCTGAACCAGGAAGAGATGGATACAATCAAACTTGCAAATATCACTGTTATGGAAAAGGCACGAGACCTGTGCGATCATGTCACTAAAAAAGGACCCCGGGCAAGCCAGATGTTTATCACTTACATTTGTAATGAAGACTGCTACCTGGCAGAAATTCTGGAGCTTCAGTCAGGTCCATCAGCTGAAACTGTTTTTGTTACAGAAGATTCTAAGGGAGGACATCCTTTCTCCTCAGAAACAAAAGAAAAACTGAACAAAGAAGGTGGCGCATTTCCTGGACCGAGTGGTTCCCTCAAGTTTTGCCCTTTAGAAATAGCCCAGAAGTTATGGAAAGAAAATCATTCAGAGATTTATCCAATAATGAAAA---CA
>black_rat
ATGGCTGACAAGATCCTGAGGGCAAAGAGGAAGCAATTTATCAACTCAGTGAGTGTAGGGACAATAAATGGATTGCTGGATGAACTTTTAGAGAAGAGAGTCCTGAGCCAGGAAGAGATGGATAAAATTAAACTTGAAAATATCACTGTTATGGACAAGGCACGAGACCTGTGCGATCATGTCACTAAAAAAGGACCCCGGGCAAGCCAGATGTTTATCACTTACATTTGTAATGAAGACTGCTACCTGGCAGGAATTCTGGAGCTTCAGTCAGGTCCATCAGCTGAAACTGTTGTTGTTACAGAAGATTCTAAGGGAGGACATCCTTTCTCCTCAGAAACAAAAGAAAAACTGAACAAAGAAGGTGGCGCATTTCCTGGACCGAGTGGTTCCCTCAAGTTTTGCCCTTTAGAAATAGCCCAGAAATTATGGAAAGAAAATCATTCAGAGATTTATCCAATAATGAAAA---CA
>fat_sand_rat
ATGGCTGATACCACCCTGAGGTCAAAGAGGACAACATTTGTCAATTCAGTGGATGGAGGGATAATAAACGGCTTGCTGGATGAACTTTTAGAGAAGAGAGTGCTGAACGAGGAAGAGGTGGAGAGAATAAAAGCTGAAAATGCCACTGTTAAGGACAAGGCAAGACACCTGTGTGACTCTGTCACTCAAAAAGGGCCTCAGGCAAGCCAAATCTTGATCACTTACATTTGTAAAGAAGCCTGCTTCGTGGCAAAAAAGATGGAGCTTGAATCAGGTCCACCAGCTGAAAATGTTGCTACTA---AAGATTTCAAGGGAAGAAGTCCTTTCTCCTCAGAAACAAAGCAGACGCAGAACAAAAAAGATGGCGCATGCCCAGGACCAAGTGGGAGCCTCAAGATTTGTCCCTTAGAAACAGCCCAAAAGATTTGGAATGAAAATCCTTCAGAGGTTTATACAATAATGGATA---AA
>mongolian_gerbil
ATGGCTGATGCCACCCTGAGGTCAAAGAGGACAAAATTTATCAATTCAGTGGATGGAGGGATAATAAATGGTTTGCTGGATGAACTTTTAGAGAAGAGAGTGCTGAATGAGGAAGAGATGGAGAGAATAAAAGCTGAAAATGCCACTGTTAAGGACAAGGCAAGACACCTGTGTGACTCCGTCACTCAAAAAGGGCCTGAGGCAAGCCAAATCTTGATCACTTACATTTGTAAAGAAGCCTGCTTTGTGGCAAAAAAGATGGAGCTTGAATCAGGTCCACCAGCTGAAAATGTTGCTACTAAAGAAGATTTCAAGGGAAGAAGTCTTTTCTCCTCAGAAACAAAGCAGACGCAGAACAAAGAAGATGGCGCATGCCCAGGACCAAGTGGGAGCCTCAAGATTTGTCCCTTAGAAACAGCCCAAAAGATTTGGAATGAAAATCCTTCAGAGATTTATACAATAATGGATA---AA
>egyptian_spiny_mouse
ATGGCTGATAACACCCTGAGGTCAAAGAGGAAAAAGTTTATCAACTCAGTGGATGTAGGTACAATAAATGGCTTGATGGATGAACTTTTAGAGAAGAGAGTGCTGAACCAGGAAGAGATGGACAGAATAAAAGTTGGCAATGTCACTGTTATGGACAAAGCACGGGACCTGTGTGATTCTGTCGCTAAAAAAGGGCCCAAGGCAAGCCAAATCTTTATCACGTACATTTGTAAAGAAGCATGCTATGTGGCACAAATGATGGAGCTTGAATCAGGTCCACCAGCTGAAAATTTTGTTACTACAGAAGATTTCAAAGGAGGACATCCTTTCCATTCAGAAACAAAGCAAGAACAGACCAAAGAAGATGGTGCATTTTCAGGATCAAGTAGGGGCCTCAAGTTGTGCCCTGCAGAAACAGCCCAAAAGATTTGGAAAGAAAATTCTTTAGAGGTTTATCCAATAATGACTACATCA
>golden_spiny_mouse
ATGGCTGATAACACCCTGAGGTCAAAGAGGAAAATGTTTATCAACTCAGTGGATGTAGGTACAATAAATGGCTTGATGGATGAACTTTTAGAGAAGAGAGTGCTGAACCAGGAAGAGATGGACAGAATAAAAGTTGGCAATGTCACTGTTATGGACAAAGCACGGGACCTTTGTGATTCTGTGGCTAAAAAAGGTCCCCAGGCAAGCCAAATCTTTATCACCTACATTTGTAAAGAAGCGTGCTATGTGGCACAAATGATGGAGCTTGAATCAGGTCCACCAGCTGAAAATTTTGTTACTACAGAAAATTTCAAAAGAGGACATCCTTTCCACTCAGAAAAAAAGCAAGAACAGACCAAAGAAGATGGTGCATTTTCAGGATCAAGTGGGAGCCTCAAGTTGTGCCCTGCAGAAACAGCCCAAAAGATTTGGAAAGAAAATCCTTTAGAGGTTTATCCAATAATGACTACATCA
