# Supplementary material for: Evolutionary dynamics of pro-inflammatory caspases in primates and rodents
Source: bioRxiv. 2024 Aug 27:2024.06.19.599744. Preprint. [Version 2] doi: 10.1101/2024.06.19.599744 (PMC11383037; doi:10.1101/2024.06.19.599744)
Supplement: Supplement 4 — Supplemental Data 1. Alignments and full results of GARD, CODEML, and FUBAR analyses. We provide the alignments and raw data to maximize reproducibility and data transparency. [file media-4.zip › SupData1/selection_analyses/rodent_casp1/spp_tree_pamlout/rod_c1_seg2.fasta]

>southern_multimammate_mouse
ACCAATCGTACACGTCTTGCCCTCATTATCTGCAACACAGAGTTTCAACATCTTTCTCAGAGGAAAGGAGCTGATGTTGACCTCAGAGAAATGAAGTTGCTGCTGCAGGATCTGGGCTATACTGTGAAAGTGAAAGAAAATCTCACAGCTCTGGAGATGATGAAAGAGGTGAAAGAATTTGCTGCCTGCCCAGAGCACAAGACTTCTGACAGTACTTTCCTTGTATTCATGTCTCATGGTATCCAAGAGGGAATATGTGGGACCACATACTC------------TGATGAAGTTGCAGATATTTTAAAGGTTGACACAGTCTTTCAAATGATGAACACTTTGAAGTGCCCAAGCATGAAAGACAAGCCCAAGGTGATCATTATCCAGGCATGTCGTGGAGAGAAACAAGGAGTGGTATTGTTAAAAGATTCAGTAGGGGACTCTGAAAAGGAATTCTTAACGGATGCAGTTTTTGAAGATGATGGCATTAAGAAGGCCCATATAGAGAAAGACTTTATTGCCTTCTGCTCTTCAACACCAGATAATGTGTCTTGGAGACATCCTGTCCGGGGCTCTCTATTCATTGAGTCACTCATCAAACACATAAAAGAATATGCCTGGTCTTGTGACTTGGAGGACATTTTCAGGAAGGTTCGATTTTCATTCGAACAACCAGAATCTAGGCTACAGATGCCCACGACTGAAAGGGTGACCCTGACAAAACGTTTCTACCTCTTCCCCGGACATTAG
>shrew_mouse
AGCACTCGTACACGTCTTGCCCTCATTATCTGCAACACAGAGTTTCAACATCTTTCTCGGAGGGTTGGAGCTCATGTTGACCTCAGAGAAATGAATTTGCTTCTGCAGGATCTGGGGTATACCGTGAAAGTGAAAGAAAATCTCACAGCTCTGGAGATGGTGAAAGAGGTGAAAGAATTTGCTGCCTGCCCAGAGCACAAGACTTCTGACAGTACTTTCCTTGTATTCATGTCTCATGGTATCCAGGAGGGAATATGTGGGACCACATACTC------------TAATGAAGTTTCAGATATTTTAAAGGTGGACACAATCTTTCAGATGATGAACACTTTGAAGTGCCCAAACTTGAAAGACAAGCCCAAGGTGATTATTATTCAGGCATGCCGTGGAGAGAAACAAGGAGTGGTGTTGTTAAAAGATTCAGTAGGCGACTCTGAAAAGGAATTTTTAACGGATGCAGTTTTTGAAGATGATGGCATTAAGAAGGCCCATATAGAGAAAGATTTTATTGCTTTCTGCTCTTCAACACCAGATAATGTGTCTTGGCGACATCCTGTCCGGGGCTCACTTTTCATTGAGTGTCTCATCAAACACATGAAAGAATATGCCTGGTCTTGTGACTTGGAGGACATTTTCAGAAAGGTTCGATCTTCATTCGAAAAACCAGAATATAGGCTACAGATGCCCACCGCTGAAAGGGTGACCCTGACAAAACGTTTCTACCTCTTCCCAGGACATTAA
>ryukyu_mouse
ACCACTCGTACACGTCTTGCCCTCATTATCTGCAACACAGAGTTTCAACATCTTTCTCAGAGGGTTGGAGCTCAAGTTGACCTCAGAGAAATGAAGTTGCTGCTGCAGGATCTGGGGTATACCGTGCAAGTGAAAGAAAATCTCACAGCTCTGGAGATGGTGAAAGAGGTGAAAGAATTTGCTGCCCGCCCAGAGCACAAGACTTCTGACAGTACTTTCCTTGTATTCATGTCTCATGGTATCCAGGAGGGAATATGTGGGACCACATACTC------------TAATGAAGTTTCAGATATTTTAAAGGTTGACACAATCTTTCAGATGATGAACACTTTGAAGTGCCCAAGCTTGAAAGACAAGCCCAAGGTGATCATTATTCAGGCATGCCGGGGAGAGAAAAAAGGAGTGGTGTTGTTAAAAGATTCAGTAAGAGACTCTGAAGAGGAATTCTTAACGGATGCAATTTTTGAAGATGATGGCATTAAGAAGGCCCATATAGAGAAAGATTTTATTGCTTTCTGCTCTTCAACACCAGATAATGTGTCTTGGAGACATCCTGTCCGGGGCTCACTTTTCATTGAGTCACTCATCAAACACATGAAAGAATATGCCTGGTCTTGTGACTTGGAGGACATTTTCAGAAAGGTTCGATTTTCATTCGAACAACCAGAATTTAGGCTACAGATGCCCACCGCTGATAGGGTGACCCTGACAAAACGTTTCTACCTCTTCCCGGGACATTAA
>house_mouse
ACCACTCGTACACGTCTTGCCCTCATTATCTGCAACACAGAGTTTCAACATCTTTCTCCGAGGGTTGGAGCTCAAGTTGACCTCAGAGAAATGAAGTTGCTGCTGGAGGATCTGGGGTATACCGTGAAAGTGAAAGAAAATCTCACAGCTCTGGAGATGGTGAAAGAGGTGAAAGAATTTGCTGCCTGCCCAGAGCACAAGACTTCTGACAGTACTTTCCTTGTATTCATGTCTCATGGTATCCAGGAGGGAATATGTGGGACCACATACTC------------TAATGAAGTTTCAGATATTTTAAAGGTTGACACAATCTTTCAGATGATGAACACTTTGAAGTGCCCAAGCTTGAAAGACAAGCCCAAGGTGATCATTATTCAGGCATGCCGTGGAGAGAAACAAGGAGTGGTGTTGTTAAAAGATTCAGTAAGAGACTCTGAAGAGGATTTCTTAACGGATGCAATTTTTGAAGATGATGGCATTAAGAAGGCCCATATAGAGAAAGATTTTATTGCTTTCTGCTCTTCAACACCAGATAATGTGTCTTGGAGACATCCTGTCAGGGGCTCACTTTTCATTGAGTCACTCATCAAACACATGAAAGAATATGCCTGGTCTTGTGACTTGGAGGACATTTTCAGAAAGGTTCGATTTTCATTTGAACAACCAGAATTTAGGCTACAGATGCCCACTGCTGATAGGGTGACCCTGACAAAACGTTTCTACCTCTTCCCGGGACATTAA
>algerian_mouse
ACCACTCGTACACGTCTTGCCCTCATTATCTGCAACACAGAGTTTCAACATCTTTCTCCGAGGGTTGGAGCTCAAGTTGACCTCAGAGAAATGAAGTTGCTGCTGGAGGATCTGGGGTATACCGTGAAAGTGAAAGAAAATCTCACAGCTCTGGAGATGGTGAAAGAGGTGAAAGAATTTGCTGCCTGCCCAGAGCACAAGACTTCTGACAGTACTTTCCTTGTATTCATGTCTCATGGTATCCAGGAGGGAATATGTGGGACCACATACTC------------TAATGAAGTTTCAGACATTTTAAAGGTTGACACAATCTTTCAGATGATGAACACTTTGAAGTGCCCAAGCTTGAAAGACAAGCCCAAGGTGATCATTATTCAGGCATGCCGTGGAGAGAAACAAGGAGTGGTGTTGTTAAAAGATTCAGTAAGAGACTCTGAAGAGGATTTCTTAACGGATGCAATTTTTGAAGATGATGGCATTAAGAAGGCCCATATAGAGAAAGATTTTATTGCTTTCTGCTCTTCAACACCAGATAATGTGTCTTGGAGACATCCTGTCAGGGGCTCACTTTTCATTGAGTCACTCATCAAACACATGAAAGAATATGCCTGGTCTTGTGACTTGGAGGACATTTTCAGAAAGGTTCGATTTTCATTCGAACAACCAGAATTTAGGCTACAGATGCCCACCGCTGATAGGGTGACCCTGACAAAACGTTTCTACCTCTTCCCGGGACATTAA
>steppe_mouse
ACCACTCGTACACGTCTTGCCCTCATTATCTGCAACACAGAGTTTCAACATCTTTCTCGGAGGGTTGGAGCTCAAGTTGACCTCAGAGAAATGAAGTTGCTGCTGGAGGATCTGGGGTATACTGTGAAAGTGAAAGAAAATCTCACAGCTCTGGAGATGGTGAAAGAGGTGAAAGAATTTGCTGCCTGCCCAGAGCACAAGACTTCTGACAGTACTTTCCTTGTATTCATGTCTCATGGTATCCAGGAGGGAATATGTGGGACCACATACTC------------TAATGAAGTTTCAGACATTTTAAAGGTTGACACAATCTTTCAGATGATGAACACTTTGAAGTGCCCAAGCTTGAAAGACAAGCCCAAGGTGATCATTATTCAGGCATGCCGTGGAGAGAAACAAGGAGTGGTGTTGTTAAAAGATTCAGTAAGAGACTCTGAAGAGGATTTCTTAACGGATGCAATTTTTGAAGATGATGGCATTAAGAAGGCCCATATAGAGAAAGATTTTATTGCTTTCTGCTCTTCAACACCAGATAATGTGTCTTGGAGACATCCTGTCAGGGGCTCACTTTTCATTGAGTCACTCATCAAACACATGAAAGAATATGCCTGGTCTTGTGACTTGGAGGACATTTTCAGAAAGGTTCGATTTTCATTCGAACAACCAGAATTTAGGCTACAGATGCCCACCGCTGATAGGGTGACCCTGACAAAACGTTTCTACCTCTTCCCGGGACATTAA
>brown_rat
CCCACTCGTACACGTCTTGCCCTCATTATCTGCAACACAGACTTTCAACATCTTTCTCGGAGAGTCGGAGCTGATGTTGACCTCAGAGAAATGAAGTTGCTGCTGCAGGATCTGGGGTATACTGTGAAAGTCAAAGAAAATCTCACAGCTCTGGAGATGACAAAAGAATTGAAAGAATTTGCTGCCTGCCCAGAGCACAAGACTTCTGACAGTACCTTCCTTGTATTCATGTCTCATGGTCTCCAGGAGGGAATATGTGGGATCACATACTC------------TAATGAAGTTGCAGATATTTTAAAGGTTGACACAATCTTTCAAATGATGAACACATTGAAGTGCCCAAGCTTGAAAGACAAGCCCAAGGTTATCATTATTCAGGCATGCCGTGGAGAGAAACAAGGAGTGGTGTTGTTAAAAGATTCAGTAGGGAACTCCGAAGAGGGATTCTTAACAGATGCAATTTTTGAAGATGATGGCATTAAGAAGGCCCATATAGAGAAAGATTTTATTGCTTTCTGCTCTTCAACACCAGATAATGTGTCCTGGAGACATCCTGTCCAGGGATCTCTCTTCATTGAGTCACTCATCAAACACATGAAAGAATATGCCTGGTCTTGTGACTTGGAGGACATTTTCAGAAAGGTTCGATTTTCTTTCGAACAACCAGACTCTAGACTACAGATGCCAACCACTGAAAGGGTGACCCTGACAAAACGTTTCTACCTCTTCCCAGGACATTAA
>black_rat
CCCACTCGTACACGTCTTGCCCTCATTATCTGCAACACAGACTTTCAACATCTTTCTCGGAGAGTTGGAGCTGATGTTGACCTCAGAGAAATGAAGTTGCTGCTGCAGGATCTGGGGTATACTGTGAAAGTCAAAGAAAATCTCACAGCTCTGGAGATGACAAAAGAATTGAAAGAATTTGCTGCCTGCCCAGAGCACAAGACTTCTGACAGTACCTTCCTTGTATTCATGTCTCATGGTCTCCAGGAGGGAATATGTGGGGTCACATACTC------------TAATGAAGTTGCAGATATTTTAAAGGTTGACACAATCTTTCAAATGATGAACACATTGAAGTGCCCAAGCTTGAAAGACAAGCCCAAGGTTATCATTATTCAGGCATGCCGTGGAGAGAAACAAGGAGTGGTGTTGTTAAAAGATTCAGTAGGAAACTCCGAAGAGGGATTCTTAACAGATGCAATTTTTGAAGATGATGGCATTAAGAAGGCCCATATAGAGAAAGATTTTATTGCTTTCTGCTCTTCAACACCAGATAATGTGTCCTGGAGACATCCTGTCCGGGGATCTCTCTTCATTGAGTCACTCATCAAACACATGAAAGAATATGCCTGGTCTTGTGACTTGGAGGACATTTTCAGAAAGGTTCGATTTTCTTTCGAACAACCAGACTCTAGACTACAGATGCCAACCACTGAAAGGGTGACCCTGACAAAACGTTTCTACCTCTTCCCAGGACATTAA
>fat_sand_rat
TCCACTCGTACACGTCTTGCCCTCATTATCTGCAACACAGAGTTTGAACATCTTCCTAGAAGGGATGGAGCTGATGTTGACCTCAGAGAAATGAAGTTGCTGCTGCAGAATCTGGGATATACTGTGAAAGTGAAAGAAAATCTCACAGCTGCGGAGATGAAGGAAGAGGTGAAAGAGTTTGCTGCTCACCCAGAACACAAGACTTCTGACAGTACTTTCCTTGTTTTCATGTCTCATGGAATACTGGAGGGAATATGTGGAAAAACATACTC------------TAATGAAGTTGCAGATGTTTTAAAAGTTGGCACAATCTTTGAAATGATGAACACTTTGAACTGCCCAAGCTTGAAAGACAAGCCTAAGGTTATCATCATTCAGGCCTGCCGGGGAGAGAGAAAAGGAGTGGTGTTGGTAAAAGATTCAGCAGGTGACTCTGAAAAGGAACTCTCAATGGATTCAAATTTTGAAGATGACGGCATTAAGAAAGCCCATATAGAGAAGGATTTTATTGCTTTCTGCTCTTCGACACCAGATAATGTCTCTTGGAGACATCCTGTCCGAGGCTCTGTTTTCATTGAGAAACTCATCAAACTTATGAAAGAGTATGCCTGGTCTTGTGACTTGGAGGACATATTCAGAAAGGTTCGATTCTCATTTGAGCAACCAGATTCTATGCTACAGATGCCCACCACTGAAAGAGTGACCTTGACAAAACGTTTCTACCTCTTCCCAGGACATTAA
>mongolian_gerbil
TCCACTCGTACACGTCTTGCCCTCATTATCTGCAACACAGTGTTTGAACATCTTCCTAGACGGGATGGAGCCGATGTTGACCTCAGAGAAATGAAGTTGCTGCTGCAGAATCTGGGATATACTGTGAGAGTGAAAGAAAACCTCACAGCTGCGGAGATGAAGGAAGAGGTGAAAGAGTTTGCTGCCCAGCCCGAACACAAGACTTCTGACAGTGCTTTCCTTGTTTTCATGTCTCATGGAATACTGGAGGGAGTATGTGGGAAAACACACTC------------TGATGAAGCTGCAGATGTTTTCAAAGTTGGCACAATCTTTGAAATGATGAACACTTTGAACTGCCCAAGCTTGAAAGACAAGCCTAAGGTTATCATCATTCAGGCCTGCCGGGGAGAGAGAAAAGGAGTGGTGTTCGTAAAAGATTCAGCAGGTAAATCTGAAAAGGAGCTCTCAACGGATGCAAATTTTGAAGATGACGGCATTAAGAAGGCCCATATAGAGAAGGATTTTATTGCTTTCTGCTCTTCAACACCAGATAATGTCTCTTGGAGACATCCTGTCCGAGGCTCTGTTTTCATTGAGAAACTCATCAAACTTATGAAAGAGTATGCCTGGTCTTGTGACTTGGAGGACATATTCAGAAAGGTTCGATTCTCATTTGAGCAGCCGGATTCGATGGTCCAGATGCCCACCAGTGAAAGAGTGACCTTGACAAAACGTTTCTACCTCTTCCCAGGACATTAA
>egyptian_spiny_mouse
TCCTCTCGTACACGCCTTGCCCTTATTATCTGCAACACAGAGTTTGAACATCTTTCTAGGAGGGATGGAGCTCATGTTGACCTCAGAGAAATGGAATTGCTGCTGGAGGATCTGGGATATACTGTGAAAGTGAAAGAAAACCTCACAGCTAAGGAGATGATGGCAGAAGTGAAGGAATTTGCTGCCTGCCCAGAGCACAAGACTTCTGACAGTACTTTCCTCGTATTCATGTCTCATGGTATCCTGGAGGGAATATGTGGGAAGAGGTACTCACCTTCTGATAAAAGTGAAGAGAGGGATGTTTTAAAAGTTGACAAAATCTTTCAAATGATGAACACGTGGATGTGTCCAAACTTGAGGGACAAGCCCAAAGTTATCATCATTCAGGCCTGCCGTGGAGAGAATCAAGGGGTGGCATTGGTAAAAGACTCAGTAGGAAAATCTGAAGAGAAATTCTTAATGGATGCAGATTTTGAAGATGATGGCATTAAGAAGGCCCACATAGAGAAGGATTTTATTGCTTTCTGCTCTTCAACGCCAGATAATGTCTCTTGGAGACATCCTGTCCGGGGATCTCTTTTCATTGTGGAACTCATCAAACATATGAAAGAATATGCCTGGTCCTGTGACTTGGAGGACATTTTCAGAAAGGTTCGATTTGCTTTTGAGCAACCAGGATTTAGGCTACAGATGCCCACTACTGAAAGAGTGACCTTGACAAAGCGTTTCTACCTCTTTCCAGGACATTAA
>golden_spiny_mouse
TCCTCTCGTACACGCCTTGCCCTTATTATATGCAACACAGAGTTTGAACATCTTTCTAGGAGGGATGGAGCTCATGTTGACCTCAGAGAAATGAAATTGCTGCTGGAGGATCTGGGATATACTGTGAAAGTGAAAGAAAACCTCACAGCTAAGGAGATGATGGCAGAAGTGAAGGAATTTTCTGCCTGCCCAGAGCACAAGACTTCTGACAGTACTTTCCTCGTATTCATGTCTCATGGTATCCTGGAGGGAATATGTGGAAAGAGGTACTCACCTTCTGATAAAGGTGAAGAGCCAGATGTTTTAAAAGTTGACAAAATCTTTCAAATGATGAACACTTGGATGTGCCCAAACTTGAAAGACAAGCCCAAAGTTATCATCATTCAGGCCTGCCGTGGAGAGAATCAAGGGGTGGCATTGGTAAAAGATTCAGTAGGAACATCTGAAGAGAAATTCTTAATGGATGCAGATTTTGAAGATGACGGCATTAAGAAGGCCCACATAGAGAAGGATTTTATTGCTTTCTGCTCTTCAACACCAGATAATGTCTCTTGGAGACATCCTGTCTGGGGCTCTCTTTTCATTGTGGAACTCATCAAACATATGAAAGAATATGCCTGGTCCTGTGACTTGGAGGACATTTTCAGAAAGGTTCGATTTGCTTTTGAGCAACCAGGATTTAGGCTACAGATGCCCACCACTGAAAGGGTGACCTTGACAAAACGTTTCTATCTCTTCCCAGGACATTAA
