# Supplementary material for: Evolutionary dynamics of pro-inflammatory caspases in primates and rodents
Source: bioRxiv. 2024 Aug 27:2024.06.19.599744. Preprint. [Version 2] doi: 10.1101/2024.06.19.599744 (PMC11383037; doi:10.1101/2024.06.19.599744)
Supplement: Supplement 4 — Supplemental Data 1. Alignments and full results of GARD, CODEML, and FUBAR analyses. We provide the alignments and raw data to maximize reproducibility and data transparency. [file media-4.zip › SupData1/selection_analyses/rodent_casp1/seg_tree_pamlout/rod_casp1_seg1.fasta]

>_R_golden_spiny_mouse_pC1_gDNA_extraction_(reversed)
ATGGCTGATAACACCCTGAGGTCAAAGAGGAAAATGTTTATCAACTCAGTGGATGTAGGTACAATAAATGGCTTGATGGATGAACTTTTAGAGAAGAGAGTGCTGAACCAGGAAGAGATGGACAGAATAAAAGTTGGCAATGTCACTGTTATGGACAAAGCACGGGACCTTTGTGATTCTGTGGCTAAAAAAGGTCCCCAGGCAAGCCAAATCTTTATCACCTACATTTGTAAAGAAGCGTGCTATGTGGCACAAATGATGGAGCTTGAATCAGGTCCACCAGCTGAAAATTTTGTTACTACAGAAAATTTCAAAAGAGGACATCCTTTCCACTCAGAAAAAAAGCAAGAACAGACCAAAGAAGATGGTGCATTTTCAGGATCAAGTGGGAGCCTCAAGTTGTGCCCTGCAGAAACAGCCCAAAAGATTTGGAAAGAAAATCCTTTAGAGGTTTATCCAATAATGACTACATCA
>egyptian_spiny_mouse_pC1_gDNA_extraction_(reversed)
ATGGCTGATAACACCCTGAGGTCAAAGAGGAAAAAGTTTATCAACTCAGTGGATGTAGGTACAATAAATGGCTTGATGGATGAACTTTTAGAGAAGAGAGTGCTGAACCAGGAAGAGATGGACAGAATAAAAGTTGGCAATGTCACTGTTATGGACAAAGCACGGGACCTGTGTGATTCTGTCGCTAAAAAAGGGCCCAAGGCAAGCCAAATCTTTATCACGTACATTTGTAAAGAAGCATGCTATGTGGCACAAATGATGGAGCTTGAATCAGGTCCACCAGCTGAAAATTTTGTTACTACAGAAGATTTCAAAGGAGGACATCCTTTCCATTCAGAAACAAAGCAAGAACAGACCAAAGAAGATGGTGCATTTTCAGGATCAAGTAGGGGCCTCAAGTTGTGCCCTGCAGAAACAGCCCAAAAGATTTGGAAAGAAAATTCTTTAGAGGTTTATCCAATAATGACTACATCA
>_R_fat_sand_rat_pC1_gDNA_extraction_(reversed)
ATGGCTGATACCACCCTGAGGTCAAAGAGGACAACATTTGTCAATTCAGTGGATGGAGGGATAATAAACGGCTTGCTGGATGAACTTTTAGAGAAGAGAGTGCTGAACGAGGAAGAGGTGGAGAGAATAAAAGCTGAAAATGCCACTGTTAAGGACAAGGCAAGACACCTGTGTGACTCTGTCACTCAAAAAGGGCCTCAGGCAAGCCAAATCTTGATCACTTACATTTGTAAAGAAGCCTGCTTCGTGGCAAAAAAGATGGAGCTTGAATCAGGTCCACCAGCTGAAAATGTTGCTACTA---AAGATTTCAAGGGAAGAAGTCCTTTCTCCTCAGAAACAAAGCAGACGCAGAACAAAAAAGATGGCGCATGCCCAGGACCAAGTGGGAGCCTCAAGATTTGTCCCTTAGAAACAGCCCAAAAGATTTGGAATGAAAATCCTTCAGAGGTTTATACAATAATGGATA---AA
>_R_mongolian_gerbil_pC1_gDNA_extraction_(reversed)
ATGGCTGATGCCACCCTGAGGTCAAAGAGGACAAAATTTATCAATTCAGTGGATGGAGGGATAATAAATGGTTTGCTGGATGAACTTTTAGAGAAGAGAGTGCTGAATGAGGAAGAGATGGAGAGAATAAAAGCTGAAAATGCCACTGTTAAGGACAAGGCAAGACACCTGTGTGACTCCGTCACTCAAAAAGGGCCTGAGGCAAGCCAAATCTTGATCACTTACATTTGTAAAGAAGCCTGCTTTGTGGCAAAAAAGATGGAGCTTGAATCAGGTCCACCAGCTGAAAATGTTGCTACTAAAGAAGATTTCAAGGGAAGAAGTCTTTTCTCCTCAGAAACAAAGCAGACGCAGAACAAAGAAGATGGCGCATGCCCAGGACCAAGTGGGAGCCTCAAGATTTGTCCCTTAGAAACAGCCCAAAAGATTTGGAATGAAAATCCTTCAGAGATTTATACAATAATGGATA---AA
>_R_brown_rat_pC1_gDNA_extraction_(reversed)
ATGGCTGACAAGATCCTGAGGGCAAAGAGGAAGCAATTTATCAACTCAGTGAGTGTAGGGACAATAAATGGATTGCTGGATGAACTTTTAGAGAAGAGAGTCCTGAACCAGGAAGAGATGGATACAATCAAACTTGCAAATATCACTGTTATGGAAAAGGCACGAGACCTGTGCGATCATGTCACTAAAAAAGGACCCCGGGCAAGCCAGATGTTTATCACTTACATTTGTAATGAAGACTGCTACCTGGCAGAAATTCTGGAGCTTCAGTCAGGTCCATCAGCTGAAACTGTTTTTGTTACAGAAGATTCTAAGGGAGGACATCCTTTCTCCTCAGAAACAAAAGAAAAACTGAACAAAGAAGGTGGCGCATTTCCTGGACCGAGTGGTTCCCTCAAGTTTTGCCCTTTAGAAATAGCCCAGAAGTTATGGAAAGAAAATCATTCAGAGATTTATCCAATAATGAAAA---CA
>black_rat_pC1_gDNA_extraction_(reversed)
ATGGCTGACAAGATCCTGAGGGCAAAGAGGAAGCAATTTATCAACTCAGTGAGTGTAGGGACAATAAATGGATTGCTGGATGAACTTTTAGAGAAGAGAGTCCTGAGCCAGGAAGAGATGGATAAAATTAAACTTGAAAATATCACTGTTATGGACAAGGCACGAGACCTGTGCGATCATGTCACTAAAAAAGGACCCCGGGCAAGCCAGATGTTTATCACTTACATTTGTAATGAAGACTGCTACCTGGCAGGAATTCTGGAGCTTCAGTCAGGTCCATCAGCTGAAACTGTTGTTGTTACAGAAGATTCTAAGGGAGGACATCCTTTCTCCTCAGAAACAAAAGAAAAACTGAACAAAGAAGGTGGCGCATTTCCTGGACCGAGTGGTTCCCTCAAGTTTTGCCCTTTAGAAATAGCCCAGAAATTATGGAAAGAAAATCATTCAGAGATTTATCCAATAATGAAAA---CA
>_R_southern_multimammate_mouse_pC1_gDNA_extraction_(reversed)
ATGGCTGACAAGATCCTGAGGGGAAAGAGGAAGCAATTTATCAACTCCGTGAGTGTAGGGACAGTAAATGGATTGCTGGATGAACTTTTAGAGAAGAGAGTGCTGAGCCAGGAAGAAATGGATAAAATAAAGCTTGCAAACGTTACTGTTATGGACAAGGCACGGGACCTGTGCGATCATGTCACTAAAAAGGGGCCCCAGGCAAGCCAAATCTTTATCACTTACATTTGTAATGAAGACTGCTACCTGGCAGGAATTCTGGAGCTTCAATCAGGTCCATCGGCTGAAACTTTTGCTGCTACAGAAGATTCTAAGGGAGGATACCCTTCCTCCTCAGAAACAATGAAAGAACAGAACAAAGAAGGTGCCACATTTTCAGGACTGAGTGGGAACCTCAAGTTTTGCCCTTTAGAAAAAGCCGAGAAATTATGGAGTGAAAATCCTTCAGAGATTTATCCAATAATGAAAA---CA
>_R_shrew_mouse_pC1_gDNA_extraction_(reversed)
ATGGCTGACAAGATCCTGAGGGCAAAGAGGAAGCAATTTATCAACTCAGTGAGTACAGGGACAATAAATGGATTGCTGGATGAACTTTTAGAGAAGAGAGTGCTGAATCAGGAAGAAATGGATAAAATAAAACTAGCAAACGTTACTGTTATGGACAAGGCACGGGACCTATGTGATCATGTCTCTAAAAAAGGGCCCCAGGCAAGCCAAATCTTTATCACTTACATTTGTAATGAAGACTGCTACCTGGCAGGAATTCTGGAGCTTCAATCAGGTCCATCAGCCGAAACATCTGTTGCTACAGAAGATTCTAAGGGAGGATATCCTTCATCCTCAGAAACAAAGGAAGAACAGAACAAAGACTGTGGCACATGTTCAGAACTGACTGGGAGCCTCAAGTTTTGCCCTTTAGAAAAAGCCCAGAAGATATGGAAAGAAAATTCTTCAGAGGTTTATCCAATAATGAATA---CG
>_R_ryukyu_mouse_pC1_gDNA_extraction_(reversed)
ATGGCTGACAAGATCCTGAGGGCAAAGAGGAAGCAATTTATCAACTCAGTGAGTATAGGGACAATAAATGGATTGCTGGATGAACTTTTAGAGAAGAGAGTGCTGAATCAGGAAGAAATGGATAAAATAAAACTTGCAAACGTTACTGCTATGGACAAGGCACGGGACCTATGTGATCATGTCTCTAAAAAAGGGCCCCAGGCAAGCCAAATCTTTATCACTTACATTTGTAATGAAGACTGCTACCTGGCAGGAATTATGGAGCTTCAATCAGCTCCATCAGCTGAAACTTTTGTTGCTACAGAAGATTCTAAAGGAGGACATCCTTCATCCTCAGAAACAAAGGAAGAACAGAACAAAGAAGGTGGCACACTTCCAGGACTGACTGGAAGCCTCAAGTTTTGCCCTTTAGAAAAAGCCCAGAAGTTATGGAAAGAAAATCCTTCAGAGATTTATCCAATAATGAACA---CA
>_R_algerian_mouse_pC1_gDNA_extraction_(reversed)
ATGGCTGACAAGATCCTGAGGGCAAAGAGGAAGCAATTTATCAACTCAGTGAGTATAGGGACAATAAATGGATTGTTGGATGAACTTTTAGAGAAGAAAGTGCTGAATCAGGAAGAAATGGATAAAATAAAACTTGCAAACATTACTGCTATGGACAAGGCACGGGACCTATGTGATCATGTCTCTAAAAAAGGGCCCCAGGCAAGCCAAATCTTTATCACTTACATTTGTAATGAAGACTGCTACCTGGCAGGAATTCTGGAGCTTCAATCAGCTCCATCAGCTGAAACATTTGTTGCTACAGAAGATTCTAAAGGAGGACATCCTTCATCCTCAGAAACAAAGGAAGAACAGAACAAAGAAGATGGGACATTTCCAGGACTGACTGGGACTCTCAAGTTTTGCCCTTTAGAAAAAGCCCAGAAGTTATGGAAAGAAAATCCTTCAGAGATTTATCCAATAATGAATA---CA
>_R_steppe_mouse_pC1_gDNA_extraction_(reversed)
ATGGCTGACAAGATCCTGAGGGCAAAGAGGAAGCAATTTATCAACTCAGTGAGTATAGGGACAATAAATGGATTGTTGGATGAACTTTTAGAGAAGAAAGTGCTGAATCAGGAAGAAATGGATAAAATAAAACTTGCAAACATTACTGCTATGGACAAGGCACGGGACCTATGTGATCATGTCTCTAAAAAAGGGCCCCAGGCAAGCCAAATCTTTATCACTTACATTTGTAATGAAGACTGCTACCTGGCAGGAATTCTGGAGCTTCAATCAGCTCCATCAGCTGAAACATTTGTTGCTACAGAAGATTCTAAAGGAGGACATCCTTCATCCTCAGAAACAAAGGAAGAACAGAACAAAGAAGATGGCACATTTCCAGGACTGACTGGGACCCTCAAGTTTTGCCCTTTAGAAAAAGCCCAGAAGTTATGGAAAGAAAATCCTTCAGAGATTTATCCAATAATGAATA---CA
>mouse_c1_extraction
ATGGCTGACAAGATCCTGAGGGCAAAGAGGAAGCAATTTATCAACTCAGTGAGTATAGGGACAATAAATGGATTGTTGGATGAACTTTTAGAGAAGAGAGTGCTGAATCAGGAAGAAATGGATAAAATAAAACTTGCAAACATTACTGCTATGGACAAGGCACGGGACCTATGTGATCATGTCTCTAAAAAAGGGCCCCAGGCAAGCCAAATCTTTATCACTTACATTTGTAATGAAGACTGCTACCTGGCAGGAATTCTGGAGCTTCAATCAGCTCCATCAGCTGAAACATTTGTTGCTACAGAAGATTCTAAAGGAGGACATCCTTCATCCTCAGAAACAAAGGAAGAACAGAACAAAGAAGATGGCACATTTCCAGGACTGACTGGGACCCTCAAGTTTTGCCCTTTAGAAAAAGCCCAGAAGTTATGGAAAGAAAATCCTTCAGAGATTTATCCAATAATGAATA---CA
