# Supplementary material for: Evolutionary dynamics of pro-inflammatory caspases in primates and rodents
Source: bioRxiv. 2024 Aug 27:2024.06.19.599744. Preprint. [Version 2] doi: 10.1101/2024.06.19.599744 (PMC11383037; doi:10.1101/2024.06.19.599744)
Supplement: Supplement 4 — Supplemental Data 1. Alignments and full results of GARD, CODEML, and FUBAR analyses. We provide the alignments and raw data to maximize reproducibility and data transparency. [file media-4.zip › SupData1/selection_analyses/primate_caspase1/spp_tree_pamlout/pri_c1_seg3.fasta]

>marmoset
CTTTCTAGAAGAACTGGAGCTGAGGTTGACATCACAGGCATGGAAATACTGCTAAAAAATCTGGGGTACAGTGTGGATGTGAGAAAAAATCTCACTGCTTCAGAAATGACTACAGAGCTGGAGGCGTTTGCACACCGCCCAGAGCACAAGACCTCTGATAGCACCTTCCTGGTGTTCATGTCTCATGGTATTCGGGAAGGCATTTGTGGGAAGAAATACTCTGAGCAAGTCCCCGATATATTACGAGTCAATGAAATCTTTAGAAATTTGAATACCAGGAACTGCCCAAGTTTGAAGGACAAACCCAAGGTGATCATCATCCAGGCCTGTCGTGGTGAGAACGAAGGTGTGGTGTGGTTAAAAGACTCAGCAGGAGTCTCTGAAAACACATCTTTACCAACTACAGAAGCTTTTGAAGATGATGCCATTGGGAAAGCCCACATAGAGAAGGATTTTATTGCTTTCTGCTCTTCCACACCAGATAATGTTTCTTGGAGACATCCCACAAAGGGCTCTGTTTTTATTATGAGACTCATTGAACATTTGCAAGAATATGCCTGTTCCTGTGATGTGGAGGAAATTTTCCGCAAGGTTCGACTTTCATTTGAGCGAACAGATGGTAGAGTGCAGATGCCCACCGCTGAAAGGGTGACTTTGACAAGACGTTTCTACCTCTTCCCAGGATGTTAA
>capuchin
CTTCCTAGAAGAACTGGAGCTGAGGTTGACATCATAGGCATGTCAATGCTGCTAAAAAATCTGGGGTACAGTGTGGATGTGAAAAAAGATCTCACTGCTTCAGAAATGACTACAGAGCTGGAGGCATTTGCACACCGCCCAGAGCACAAGACCTCTGACAGCACCTTCCTGGTGTTCATGTCTCATGGTATTCGGGAAGGCATTTGTGGGAAGAAATACTCTGAGCAAGTCCCAGATATATTACAAGTCAATGAAATCTTTAGAAATTTGAATACCAGGAACTGCCCAAGTTTGAAGGACAAACCCAAGGTGATCATCATCCAGGCCTGCCGTGGTGAGAACGAAGGTGTAGTGTGGTTAAAAGACTCAGGAGGAGTTTCTGGAAACACATGTTTACCAACTACAGAAGGGTTTGAAGATGATGCCATTAGGAAAGCCCACATAGAGAAGGATTTTATTGCTTTCTGCTCTTCCACACCAGATAATGTTTCTTGGAGACATCCCACAAAGGGCTCTGTGTTTATTATGAGACTCATTGAACATTTGCAAGAATATGCCTGTTCCTGTGATGTGGAGGAAATTTTCCGCAAGGTTCGACTTTCATTTGAGCAAACAGCTGGCAGAGTGCAGATGCCCACCACTGAAAGGGTGACTTTGACAAGACGTTTCTACCTCTTCCCAGGATGTTAA
>squirrel_monkey
CTTCCTAGAAGAACTGGAGCTGATGTTGACATCATAGGCATGGAAATGCTGCTAAAAAATCTGGGGTACAGTGTGGATGTGAGAAAAAATCTCATTGCTTCAGAAATGACGACAGAGCTGGAGGCATTTGCACACCGCCCAGAGCACAAGACCTCTGACAGCACCTTCCTGGTGTTCATGTCTCATGGTATTCGGGAAGGCATTTGTGGGAAGAAATACTCTGAGCTAGTCCCAGATATATTACAAGTCAATGAAATCTTTAGAAATTTGAATACCAGGAACTGCCCAAGTTTGAAGGACAAACCCAAGGTGATCATCATCCAGGCCTGCCGTGGTGAGAACGAAGGTGTGGTGTGGTTAAAAGACTCAGGAGGAGTTTCTGAAAACACATCTTTTCCAACTACAGAAGAGTTTGAAGATGATGCCATTAGGAAAGCCCACATAGAGAAGGATTTTATTTCTTTCTGCTCTTCCACACCAGATAATGTTTCTTGGAGACATCCCACAAAGGGCTCTGTTTTTATTATGAGACTCATTGAACATTTGCAAGAATATGCCTGTTCCTGTGATGTGGAGGAAATTTTCCGCAAGGTTCGACTTTCATTTGAGCGAACAGATGGTAGAGTGCAGATGCCCACCACTGAAAGGGTGACTTTGACAAGACGTTTCTACCTCTTCCCAGGATATTAA
>night_monkey
CTTCCTAGAAGAAATGGAGCTGAGGTTGACATCGTAGAAATGGCAATGCTGCTAAAAAATCTGGGGTACAGTGTGGATGTGAGAAAAAATCTCACTGCTTCAGAAATGACTACAGAGCTGGAGGCATTTGCACACCGCCCAGAGCACAAGACCTCTGACAGCACCTTCCTGGTGTTCATGTCTCATGGTATTCAGGAAGGCATCTGTGGGAAGAAATACTCTGAGCAAGTCCCAGATATATTACAAGTCAATGAAATCTTTAGAAATTTGAATACCAGGAACTGCCCAAGTTTGAAGGACAAACCCAAGGTGATCATCATCCAGGCCTGCCGTGGTGAGAACGAAGGTGTGGTGTGGTTAAAAGACTCAGGAAGAGTTTCTGAAAACACATCTTTATCAACTACAGAAGAGTTTGAAGACGATGCCATTAGGAAAGCCCACATAGAGAAGGATTTTATTGCTTTCTGCTCTTCCACACCAGATAATGTTTCTTGGAGACATCCCACAAAGGGGTCTGTTTTTATTATGAGACTCATTGAACATTTGCAAGAATATGCCTGTTCCTGTGATGTGGAGGAAATTTTCCGCAAGGTTCGACTTTCATTTGAGCGAACAGATGGTAGAGTGCAGATGCCCACCACTGAAAGGGTGACTTTGACAAGACGTTTCTACCTCTTCCCAGGATGTTAA
>leaf_monkey
CTTTCTAGAAGAACTGGAGCTGAGGTTGACATCACAGGCATGACAATGCTGCTACAAAATCTGGGGTACAGCGTAGATGTGAAAAAAAATCTCACAGCTTCGGAAATGACTACGGAGCTGGTGGCATTTGCACACCGCCCAGAGCACAAGACCTCTGACAGCACATTCCTGGTGTTCATGTCTCATGGTATTCAGGAAGGCATATGTGGGAAGAAATACTCTGAGCAAGTCCCAGATGTATTACAACTCAATGCAATCTTTACAACGTTGAATACCAGGAACTGCCCAAGTTTGAAGGACAAACCGAAGGTGATCATCATCCAGGCCTGCCGTGGTGAGAACCATGGTGTGGTGTGGTTAAAAGATTCAGCAGGAGTTTCTGGAAACATATCTTTACCAACTACAGAAGAGTTTGAGGATGATGCTATTAAGAAAGCCCACATAGAGAAGGATTTTATTGCTTTCTGCTCTTCCACACCAGATAATGTTTCTTGGAGACATCCCACAAAGGGCTCTGTTTTTATTATAAGACTCATTGAACATATACAAGAATATGCTTGTTCCTGTGATATGGAGGAAATTTTCCGCAAGGTTCGACTTTCATTTGAGCAGCCAGGTGGTAGAGTGCAGATGCCCACCACTGAAAGAGTGACTTTGACAAGATGTTTCTACCTCTTCCCAGGACATTAA
>olive_baboon
CTTCCTAGAAGAACTGGAGCTGAGGTTGACATCACAGGCACGACAATGCTGCTACAAAATCTGGGGTACAACGTACATGTGAGAAAAAATCTCACAGCTTCGGAAATGACTACAGAGCTGGAGGCATTTGCACACCGCCCAGAGCACAAGACATCTGACAGCACCTTCCTGGTGTTCATGTCTCATGGTATTCGGGAAGGCATTTGTGGGAAGAAATACTCTGAGCAAGTCCCAGATGTATTACAACTCAATGCAATCTTTGAAATGTTGAATACCAGGAACTGCCCAAGTTTGAAGGACAAACCGAAGGTGATCATCATCCAGGCCTGCCGTGGTGAGAACCATGGTGTGGTGTGGTTAAAAGATTCAGCAGGAGTTTCTAGAAAAATATCCTTACCAACTACAGAAGAGTTTGAGGATGATGCTGTTAAGAAAGCCCACATAGAGAAGGATTTTATTGCTTTCTGCTCTTCCACACCAGATAACGTTTCTTGGAGACATCCCACAAAGGGCTCTGTTTTTATTATAAGACTCATTGAACATATACAAGAATATGCTTGTTCCTGTGATGTGGAGGAAATTTTCCGCAAGGTTCGACTTTCATTTGAGCAGCCAGGTGGTAGAGTGCAGATGCCCACCACTGAAAGAGTGACTTTGACAAGATGTTTCTACCTCTTCCCAGGACATTAA
>crab_eating_macaque
CTTCCTAGAAGAACTGGAGCTGAGGTTGACATCACAGGCATGACAATGCTGCTACAAAATCTGGGGTACAGTGTAGATGTGAGAAAAAATCTCATGGCTTCGGAAATGACTACAGAGCTGGAGGCATTTGCACACCGCCCAGAGCACAAGACATCTGACAGCACCTTCCTGGTGTTCATGTCTCATGGTATTCGGGAAGGCATTTGTGGGAAGAAATACTCTGAGCAAGTCCCAGATGTATTACAACTCAATGTAATCTTTGAAATGTTGAATACCAGGAACTGCCCAAGTTTGAAGGACAAACCGAAGGTGATCATCATCCAGGCCTGCCGTGGTGAGAACCATGGTGTGGTGTGGTTAAAAGATTCAGCAGGAGTTTCTAGAAATGTATCTTTACCGACTACAGAAGAGTTTGAGGATGATGCTGTTAAGAAAGCCCACATAGAGAAGGATTTTATTGCTTTCTGCTCTTCCACACCAGATAACGTTTCTTGGAGACATCCCACAAAGGGCTCTGTTTTTATTATAAGACTCATTGAACATATACAAGAATATGCTTGTTCCTGTGATGTGGAGGAAATTTTCCGCAAGGTTCGACTTTCATTTGAGCAGCCAAGTGGTAGAGTGCAGATGCCCACCACTGAAAGAGTGACTTTGACAAGATGTTTCTACCTCTTCCCAGGACATTAA
>rhesus
CTTCCTAGAAGAACTGGAGCTGAGGTTGACATCACAGGCATGACAATGCTGCTACAAAATCTGGGGTACAGTGTAGATGTGAGAAAAAATCTCATGGCTTCGGAAATGACTACAGAGCTGGAGGCATTTGCACACCGCCCAGAGCACAAGACATCTGACAGCGCCTTCCTGGTGTTCATGTCTCATGGTATTCGGGAAGGCATTTGTGGGAAGAAATACTCTGAGCAAGTCCCAGATGTATTACAACTCAATGTAATCTTTGAAATGTTGAATACCAGGAACTGCCCAAGTTTGAAGGACAAACCGAAGGTGATCATCATCCAGGCCTGCCGTGGTGAGAACCATGGTGTGGTGTGGTTAAAAGATTCAGCAGGAGTTTCTAGAAATGTATCTTTACCGACTACAGAAGAGTTTGAGGATGATGCTGTTAAGAAAGCCCACATAGAGAAGGATTTTATTGCTTTCTGCTCTTCCACACCAGATAACGTTTCTTGGAGACATCCCACAAAGGGCTCTGTTTTTATTATAAGACTCATTGAACACATACAAGAATATGCTTGTTCCTGTGATGTGGAGGAAATTTTCCGCAAGGTTCGACTTTCATTTGAGCAGCCAAGTGGTAGAGTGCAGATGCCCACCACTGAAAGAGTGACTTTGACAAGATGTTTCTACCTCTTCCCAGGACATTAA
>colobus
CTTTCTAGAAGAACTGGAGCTGAGGTTGACATCACAGGCATGACAATGCTGCTACAAAATCTGGGGTACAGAGTAGATGTGAGAAAAAATCTCACTGCTTCGGAAATGACTACAGAGCTGGTGGCATTTGCACACCGCCCAGAGCACAAGACCTCTGACAGCACCTTCCTGGTGTTCATGTCTCATGGTATTCAGGAAGGCATATGTGGGAAGAAATACTCTGAGCAAGTCCCAGATGTATTACAACTCAATGCAATCTTTACAATGTTGAATACCAGGAACTGCCCAAGTTTGAAGGACAAACCGAAGGTGATCATCATCCAGGCCTGCCGTGGTGAGAACCATGGTGTGGTGTGGTTAAAAGATTCAGCAGGAGTTTCTGGAAACATATCTTTACCAACTACAGAAGAGTTTGAGGATGATGCTATTAAGAAAGCCCACATAGAGAAGGATTTTATTGCTTTCTGCTCTTCCACACCAGATAACGTTTCTTGGAGACATCCCACAAAGGGCTCTGTTTTTATTATAAGACTCATTGAACATATACAAGAATATGCTTGTTCCTGTGATGTGGAGGAAATTTTCCGCAAGGTTCGACTTTCATTTGAGCAGCCAGGTGGTAGAGTGCAGATGCCCACCACTGAAAGAGTGACTTTGACAAGATGTTTCTACCTCTTCCCAGGACATTAA
>siamang
CTTCCCAGAAGAACTGGAGCTGAGGTTGACATCGCAGGCATGACAATGCTGCTACAAAATCTGGGGTACAGCGTAGATGTGAAAAAAAATCTTGCTGCTTCGGACATGACTACAGAGCTACAGGCATTTGCACACCGCCCAGAGCACAAGACCTCTGACAGCACATTCCTGGTGTTCATGTCTCATGGTATTCTGGAAGGCATATGTGGGAAGAAACACTCTGAGCAAGTCCCAGATGTATTACAACTCAATACAATCTTTAAAATGTTGAATACCAAGAACTGCCCAAGTTTGAAGGACAAACCGAAGGTGATCATCATCCAGGCCTGCCGTGGTGACGGCTATGGTGTGGTGTGGTTAAAAGATTCAGCAGGAGTTTCTAGAAACGTATCTTTACCAACTACAGAAGAGTTTGAGGATGATGCTATTAAGAAAGCCCACATAGAGAAGGATTTTATCGCTTTCTGCTCTTCCACACCAGATAATGTTTCTTGGAGACATCCCACAAAGGGTTCTGTTTTTATTATGAGACTCATTGAACATCTGCAAGAATATGCCTGTTCCTGTGATGTGGAGGAAATTTTCCGCAAGGTTCGATTTTCATTTGAGCAGCCAGATGGTAGAGCACAGATGCCCACCACTGAAAGAGTGACTTTGACAAGATGTTTCTACCTCTTCCCAGGACATTAA
>borneo_orangutan
ATTCCTAGAAGAACTGGAGCTGAGGTTGACATCACAGGCATGACAATGCTGCTACAAAATCTGGGGTACAGCGTAGATGTGAAAAAAAATCTCACTGCTTCGGACATGACTACAGAGCTGAAGGCATTTGCACACCGCCCAGAGCACAAGACCTCTGACAGCACATTCCTGGTGTTCATGTCTCACGGTATTCGGGAAGGCATTTGTGGGAAGAAACACTCTGAGCAAGTCCCAGATGTATTACAACTCAATGACATCTTTAAAATGTTGAATACCAAGAACTGCCCAAGTTTGAAGGACAAACCGAAGGTGATCATCATCCAGGCCTGCCGTGGTGACAGCCATGGTGTGGTGTGGTTAAAAGATTCAGTAGGAGTTTCTAGAAACATATCTTTACCAACTACAGAAGAGTTTGAGGATGATGCTATTAAGAAAGCCCACATTGAGAAGGATTTTATCGCTTTCTGCTCTTCCACACCAGATAATGTTTCTTGGAGACATCCCACAATGGGCTCTGTTTTTATTATGAGACTCATTCAACATATGCAAGAATATGCCTGTTCCTGTGATGTGGAGGAAATTTTCCGCAAGGTTCGATTTTCATTTGAGCAGCCAGATGGTAGAGCGCAGATGCCCACCACTGAAAGAGTGACTTTGACAAGATGTTTCTACCTCTTCCCAGGACATTAA
>white_cheeked_gibbon
CTTCCCAGAAGAACTGGAGCTGAGGTTGACATCGCAGGCATGACAATGCTGCTACAAAATCTGGGGTACAGTGTAGATGTGAAAAAAAATCTTGCTGCTTCGGACATGACTACAGAGCTACAGGCATTTGCACACCGCCCAGAGCACAAGACCTCTGACAGCACATTTCTGGTGTTCATGTCTCATGGTATTCTGGAAGGCATATGTGGGAAGAAACACTCTGAGCAAGTCCCAGATGTGTTACAACTCAATGCAATCTTTAAAATGTTGAATACCAAGAACTGCCCAAGTTTGAAGGACAAACCGAAGGTGATCATCATCCAGGCCTGCCGTGGTGACGGCTATGGTGTGGTGTGGTTAAAAGATTCAGCGGGAGTTTCAAGAAACGTATCTTTACCAACTACAGAAGAGTTTGAAGATGATGCTATTAAGAAAGCCCACATAGAGAAGGATTTTATCGCTTTCTGCTCTTCCACACCAGATAATGTTTCTTGGAGACATCCCACAAAGGGTTCTGTTTTTATTATGAGACTAATTGAACATCTGCAAGAATATGCCTGTTCCTGTGATGTGGAGGAAATTTTCCGCAAGGTTCGATTTTCATTTGAGCAGCCAGATGGTAGAGCACAGATGCCCACCACTGAAAGAGTGACTTTGACAAGATGTTTCTACCTCTTCCCAGGACATTAA
>chimpanzee
ATTCCTAGAAGAACTGGAGCTGAGGTTGACATCACAGGCATGACAATGCTGCTACAAAATCTGGGGTACAGCGTAGATGTGAAAAAAAATCTCACCGCTTCGGACATGACTACAGAGCTGAAGGCATTTGCACACCGCCCAGAGCACAAGACCTCTGACAGCACGTTCCTGGTGTTCATGTCTCATGGTATTCGGGAAGGCATTTGTGGGAAGAAATACTCTGAGCAAGTCCCAGATGTATTACAACTCAATGCAATCTTTAACATGTTGAATACCAAGAACTGCCCAAGTCTGAAGGACAAACCGAAGGTGATCATCATCCAGGCCTGCCGTGGTGACAGCCCTGGTGTGGTGTGGTTTAAAGATTCAGTAGGAGTTTCTGGAAACCTATCTTTACCAACTACAGAAGAGTTTGAGGATGATGCTATTAAGAAAGCCCACATAGAGAAGGATTTTATCGCTTTCTGCTCTTCCACACCAGATAATGTTTCTTGGAGACATCCCACAATGGGCTCTGTTTTTATTGGAAGACTCATTGAACATATGCAAGAATATGCCTGTTCCTGTGATGTGGAGGAAATTTTCCGCAAGGTTCGATTTTCATTTGAGCAGCCAGATGGTAGAGCGCAGATGCCCACCACTGAAAGAGTGACTTTGACAAGATGTTTCTACCTCTTCCCAGGACATTAA
>gorilla
ATTCCTAGAAGAACTGGAGCTGAGGTTGACATCACAGGCATGACAATGCTGCTACAAAATCTGGGGTACAGCGTAGATGTGAAAAAAAATCTCACTGCTTCGGACATGACTACAGAGCTGAAGGCATTTGCACACCGCCCAGAGCACAAGACCTCTGACAGCACGTTCCTGGTGTTCATGTCTCATGGTATTCGGGAAGGCATTTGTGGGAAGAAACACTCTGAGCAAGTCCCAGATGTATTACAACTCAATGCAATCTTTAACATGTTGAATACCAAGAACTGCCCAAGTTTGAAGGACAAACCGAAGGTGATCATCATCCAGGCCTGCCGTGGTGGCAACCCTGGTGTGGTGTGGTTTAAAGATTCAGTAGGAGTTTCTGGAAACCTATCTTTACCAACTACAGAAGAGTTTGAGGATGATGCTATTAAGAAAGCCCACATAGAGAAGGATTTTATCGCTTTCTGCTCTTCCACACCAGATAATGTTTCTTGGAGACATCCCACAATGGGCTCTGTTTTTATTGGAAGACTCATTGAACATATGCAAGAATATGCCTGTTCCTGTGATGTGGAGGAAATTTTCCGCAAGGTTCGATTTTCATTTGAGCAGCCAGATGGTAGAGCGCAGATGCCCACCACTGAAAGAGTGACTTTGACAAGATGTTTCTACCTCTTCCCAGGACATTAA
>human
ATTCCTAGAAGAACTGGAGCTGAGGTTGACATCACAGGCATGACAATGCTGCTACAAAATCTGGGGTACAGCGTAGATGTGAAAAAAAATCTCACTGCTTCGGACATGACTACAGAGCTGGAGGCATTTGCACACCGCCCAGAGCACAAGACCTCTGACAGCACGTTCCTGGTGTTCATGTCTCATGGTATTCGGGAAGGCATTTGTGGGAAGAAACACTCTGAGCAAGTCCCAGATATACTACAACTCAATGCAATCTTTAACATGTTGAATACCAAGAACTGCCCAAGTTTGAAGGACAAACCGAAGGTGATCATCATCCAGGCCTGCCGTGGTGACAGCCCTGGTGTGGTGTGGTTTAAAGATTCAGTAGGAGTTTCTGGAAACCTATCTTTACCAACTACAGAAGAGTTTGAGGATGATGCTATTAAGAAAGCCCACATAGAGAAGGATTTTATCGCTTTCTGCTCTTCCACACCAGATAATGTTTCTTGGAGACATCCCACAATGGGCTCTGTTTTTATTGGAAGACTCATTGAACATATGCAAGAATATGCCTGTTCCTGTGATGTGGAGGAAATTTTCCGCAAGGTTCGATTTTCATTTGAGCAGCCAGATGGTAGAGCGCAGATGCCCACCACTGAAAGAGTGACTTTGACAAGATGTTTCTACCTCTTCCCAGGACATTAA
