# Supplementary material for: Evolutionary dynamics of pro-inflammatory caspases in primates and rodents
Source: bioRxiv. 2024 Aug 27:2024.06.19.599744. Preprint. [Version 2] doi: 10.1101/2024.06.19.599744 (PMC11383037; doi:10.1101/2024.06.19.599744)
Supplement: Supplement 4 — Supplemental Data 1. Alignments and full results of GARD, CODEML, and FUBAR analyses. We provide the alignments and raw data to maximize reproducibility and data transparency. [file media-4.zip › SupData1/selection_analyses/primate_caspase1/spp_tree_pamlout/pri_c1_seg1.fasta]

>marmoset
ATGGCTGACAAGATCCTGAAGGAGAAGAGGAGGCTCTTTATCCGTTCAGTGGGTGAAGGTACAATAAATGGCTTACTGGATGAATTACTAGAGAAAGGG
>capuchin
ATGGCTGACAAGATCCTGAAGGAGAAGAGAAAGCTGTTTATCCATTCAGTGGGTGAAGGTACAATAAATGGCTTACTGGATGAATTATTAGAGAAAATG
>squirrel_monkey
ATGGCTGACAAGATCCTGAAGGAGAAGAGAAAGCTGTTTATCCAATCAGTGAGTGAAGGTATGATAAATGGCTTACTGGATGAATTATTAGAGAAAATG
>night_monkey
ATGGCTGACAAGACCCTGAAGGAGAAGAGAAAGCTGTTTATCCGTTCAGTGGGTGAAGGTACAATAAATGGCTTACTGGATGAATTATTAGAGAAAAGC
>leaf_monkey
ATGGCCGACAAGGTCCTGAAGGAGAAGAGAAAGCTGTTAATCCGTTCCATGGGTGAAGGAACAATAAATGGCTTACTGGATGAATTATTACAGACAAGG
>olive_baboon
ATGGCTGACAAGGTCCTGAAGGAGAAGAGAAAGCTGTTTATCCATTCCACGGGTGAAGGTACAATAAATGGCTTACTGGATGAATTATTACAGACAAGG
>crab_eating_macaque
ATGGCTGACAAGGTCCTGAAGGAGAAGAGAAAGCTGTTTATCCATTCCACGGGTGAAGGTACAATAAATGGCTTACTGGATGAATTATTACAGACAAGG
>rhesus
ATGGCTGACAAGGTCCTGAAGGAGAAGAGAAAGCTGTTTATCCATTCCACGGGTGAAGGTACAATAAATGGTTTACTGGATGAATTATTACAGACAAGG
>colobus
ATGGCTGACAAGGTCCTGAAGGAGAAGAGACAGCTGTTTATCCGTTCCACGGGTGAAGGTACAATAAACGGCTTACTGGATGAATTATTACAAACAAGG
>siamang
ATGGCCGACAAGGTCCTGAAGGAGAAGAGAAAACTGTTTATCCGTTCCATGGGTGAAGGTACAATAAATGGCTTACTGGATGAATTATTACAGACAAGG
>borneo_orangutan
ATGGCCGACAAGGTCCTGAAGGAGAAGAGAAAGCTGTTTATCCGTTCCATGGGTGAAGGCACGATAAATGGCTTACTGGATGAATTATTACAGACAAGG
>white_cheeked_gibbon
ATGGCCGACAAGGTCCTGAAGGAGAAGAGAAAGCTGTTTATCCGTTCCATGGGTGAAGGTACAATAAATGGCTTGCTGGATGAATTATTACAGACAAGG
>chimpanzee
ATGGCTGACAAGTTCCTGAAGGAGAAGAGAAAGCTGTTTATCCGTTCCATGGGTGAAGGTACAATAAATGGCTTACTGGATGAATTATTACAGACAAGA
>gorilla
ATGGCCGACAAGGTCCTGAAGGAGAAGAGAAAGCTGTTTATACGTTCCATGGGTGAAGGTACAATAAATGGCTTACTGGATGAATTATTACAGACAAGG
>human
ATGGCCGACAAGGTCCTGAAGGAGAAGAGAAAGCTGTTTATCCGTTCCATGGGTGAAGGTACAATAAATGGCTTACTGGATGAATTATTACAGACAAGG
