# Supplementary material for: Evolutionary dynamics of pro-inflammatory caspases in primates and rodents
Source: bioRxiv. 2024 Aug 27:2024.06.19.599744. Preprint. [Version 2] doi: 10.1101/2024.06.19.599744 (PMC11383037; doi:10.1101/2024.06.19.599744)
Supplement: Supplement 4 — Supplemental Data 1. Alignments and full results of GARD, CODEML, and FUBAR analyses. We provide the alignments and raw data to maximize reproducibility and data transparency. [file media-4.zip › SupData1/selection_analyses/primate_caspase1/spp_tree_pamlout/primate_spp_tree.newick]

((marmoset:1.0,(night_monkey:1.0,(capuchin:1.0,squirrel_monkey:1.0):1.0):1.0):1.0,(((olive_baboon:1.0,(rhesus:1.0,crab_eating_macaque:1.0):1.0):1.0,(colobus:1.0,leaf_monkey:1.0):1.0):1.0,((siamang:1.0,white_cheeked_gibbon:1.0):1.0,(borneo_orangutan:1.0,(gorilla:1.0,(chimpanzee:1.0,human:1.0):1.0):1.0):1.0):1.0):1.0);
