# Supplementary material for: Evolutionary dynamics of pro-inflammatory caspases in primates and rodents
Source: bioRxiv. 2024 Aug 27:2024.06.19.599744. Preprint. [Version 2] doi: 10.1101/2024.06.19.599744 (PMC11383037; doi:10.1101/2024.06.19.599744)
Supplement: Supplement 4 — Supplemental Data 1. Alignments and full results of GARD, CODEML, and FUBAR analyses. We provide the alignments and raw data to maximize reproducibility and data transparency. [file media-4.zip › SupData1/selection_analyses/primate_caspase1/seg_tree_pamlout/pri_c1_seg1.fasta]

>_R_marmoset_pC1_gDNA_extraction
ATGGCTGACAAGATCCTGAAGGAGAAGAGGAGGCTCTTTATCCGTTCAGTGGGTGAAGGTACAATAAATGGCTTACTGGATGAATTACTAGAGAAAGGG
>_R_capuchin_pC1_gDNA_extraction
ATGGCTGACAAGATCCTGAAGGAGAAGAGAAAGCTGTTTATCCATTCAGTGGGTGAAGGTACAATAAATGGCTTACTGGATGAATTATTAGAGAAAATG
>_R_squirrel_monkey_pC1_gDNA_extraction
ATGGCTGACAAGATCCTGAAGGAGAAGAGAAAGCTGTTTATCCAATCAGTGAGTGAAGGTATGATAAATGGCTTACTGGATGAATTATTAGAGAAAATG
>_R_night_monkey_pC1_gDNA_extraction
ATGGCTGACAAGACCCTGAAGGAGAAGAGAAAGCTGTTTATCCGTTCAGTGGGTGAAGGTACAATAAATGGCTTACTGGATGAATTATTAGAGAAAAGC
>_R_leaf_monkey_pC1_gDNA_extraction
ATGGCCGACAAGGTCCTGAAGGAGAAGAGAAAGCTGTTAATCCGTTCCATGGGTGAAGGAACAATAAATGGCTTACTGGATGAATTATTACAGACAAGG
>olive_baboon_pC1_gDNA_extraction
ATGGCTGACAAGGTCCTGAAGGAGAAGAGAAAGCTGTTTATCCATTCCACGGGTGAAGGTACAATAAATGGCTTACTGGATGAATTATTACAGACAAGG
>crab_eating_macaque_pC1_gDNA_extraction
ATGGCTGACAAGGTCCTGAAGGAGAAGAGAAAGCTGTTTATCCATTCCACGGGTGAAGGTACAATAAATGGCTTACTGGATGAATTATTACAGACAAGG
>_R_rhesus_pC1_gDNA_extraction
ATGGCTGACAAGGTCCTGAAGGAGAAGAGAAAGCTGTTTATCCATTCCACGGGTGAAGGTACAATAAATGGTTTACTGGATGAATTATTACAGACAAGG
>_R_colobus_pC1_gDNA_extraction
ATGGCTGACAAGGTCCTGAAGGAGAAGAGACAGCTGTTTATCCGTTCCACGGGTGAAGGTACAATAAACGGCTTACTGGATGAATTATTACAAACAAGG
>_R_siamang_pC1_gDNA_extraction
ATGGCCGACAAGGTCCTGAAGGAGAAGAGAAAACTGTTTATCCGTTCCATGGGTGAAGGTACAATAAATGGCTTACTGGATGAATTATTACAGACAAGG
>borneo_orangutan_pC1_gDNA_extraction
ATGGCCGACAAGGTCCTGAAGGAGAAGAGAAAGCTGTTTATCCGTTCCATGGGTGAAGGCACGATAAATGGCTTACTGGATGAATTATTACAGACAAGG
>_R_white_cheeked_gibbon_pC1_gDNA_extraction
ATGGCCGACAAGGTCCTGAAGGAGAAGAGAAAGCTGTTTATCCGTTCCATGGGTGAAGGTACAATAAATGGCTTGCTGGATGAATTATTACAGACAAGG
>_R_chimpanzee_pC1_gDNA_extraction
ATGGCTGACAAGTTCCTGAAGGAGAAGAGAAAGCTGTTTATCCGTTCCATGGGTGAAGGTACAATAAATGGCTTACTGGATGAATTATTACAGACAAGA
>_R_gorilla_pC1_gDNA_extraction
ATGGCCGACAAGGTCCTGAAGGAGAAGAGAAAGCTGTTTATACGTTCCATGGGTGAAGGTACAATAAATGGCTTACTGGATGAATTATTACAGACAAGG
>_R_human_pC1_gDNA_extraction
ATGGCCGACAAGGTCCTGAAGGAGAAGAGAAAGCTGTTTATCCGTTCCATGGGTGAAGGTACAATAAATGGCTTACTGGATGAATTATTACAGACAAGG
