# Supplementary material for: Evolutionary dynamics of pro-inflammatory caspases in primates and rodents
Source: bioRxiv. 2024 Aug 27:2024.06.19.599744. Preprint. [Version 2] doi: 10.1101/2024.06.19.599744 (PMC11383037; doi:10.1101/2024.06.19.599744)
Supplement: Supplement 4 — Supplemental Data 1. Alignments and full results of GARD, CODEML, and FUBAR analyses. We provide the alignments and raw data to maximize reproducibility and data transparency. [file media-4.zip › SupData1/selection_analyses/rodent_casp11/spp_tree_pamlout/rodent_c11_tree.newick]

((egyptian_spiny_mouse,golden_spiny_mouse),((brown_rat,black_rat),(southern_multimammate_mouse,(shrew_mouse,(ryukyu_mouse,(house_mouse,(steppe_mouse,algerian_mouse)))))));
