# Supplementary material for: Evolutionary dynamics of pro-inflammatory caspases in primates and rodents
Source: bioRxiv. 2024 Aug 27:2024.06.19.599744. Preprint. [Version 2] doi: 10.1101/2024.06.19.599744 (PMC11383037; doi:10.1101/2024.06.19.599744)
Supplement: Supplement 4 — Supplemental Data 1. Alignments and full results of GARD, CODEML, and FUBAR analyses. We provide the alignments and raw data to maximize reproducibility and data transparency. [file media-4.zip › SupData1/selection_analyses/rodent_casp11/seg_tree_pamlout/rodent_casp11_full.newick]

(('egyptian_spiny_mouse_pC4_gDNA (reversed)':0.016877680000000006,'_R_golden_spiny_mouse_pC4_gDNA (reversed)':0.020908729999999986):0.07265632,(('_R_brown_rat_pC4_gDNA (reversed)':0.006288290000000002,'black_rat_pC4_gDNA (reversed)':0.0):0.049921240000000006,('_R_southern_multimammate_mouse_pC4_gDNA (reversed)':0.04098463999999999,('_R_shrew_mouse_pC4_gDNA (reversed)':0.03669085999999999,('_R_ryukyu_mouse_pC4_gDNA (reversed)':0.009140160000000008,('_R_steppe_mouse_pC4_gDNA (reversed)':0.0017850399999999877,('_R_algerian_mouse_pC4_gDNA (reversed)':0.0017889700000000008,mouse_c11:0.0):0.0):0.007257769999999997):0.010009849999999987):0.014217239999999992):0.00751178999999999):0.07265632);
