# Supplementary material for: Evolutionary dynamics of pro-inflammatory caspases in primates and rodents
Source: bioRxiv. 2024 Aug 27:2024.06.19.599744. Preprint. [Version 2] doi: 10.1101/2024.06.19.599744 (PMC11383037; doi:10.1101/2024.06.19.599744)
Supplement: Supplement 4 — Supplemental Data 1. Alignments and full results of GARD, CODEML, and FUBAR analyses. We provide the alignments and raw data to maximize reproducibility and data transparency. [file media-4.zip › SupData1/selection_analyses/rodent_casp11/seg_tree_pamlout/rod_c11_full.fasta]

>algerian_mouse
ATGGCTGAAAACAAACACCCTGACAAACCACTTAAGGTGTTGGAACAGCTGGGCAAAGAAGTCCTTACGGAGTACCTAGAAAAATTAGTACAAAGCAATGTACTGAAATTAAAGGAGGAAGATAAACAAAAATTTAACAATGCTGAACGCAGTGACAAGCGTTGGGTTTTTGTAGATGCCATGAAAAAGAAACACAGCAAAGTAGGTGAAATGCTTCTCCAGACATTCTTCAGTGTGGACCCAGGCAGCCACCATGGTGAAGCTAATCTGGAAATGGAGGAACCAGAAGAATCATTGAACACTCTCAAGCTTTGTTCCCCTGAAGAGTTCACAAGGCTTTGCAGAGAAAAGACACAAGAAATTTACCCAATAAAGGAGGCCAATGGCCGTACACGAAAGGCTCTTATCATATGCAATACAGAGTTCAAACATCTCTCACTGAGGTATGGGGCTAACTTTGACATCATTGGTATGAAAGGCCTTCTTCAAGACTTAGGCTACGATGTGGTGGTGAAAGAGGAGCTTACAGCAGAGGGCATGGAGTCAGAGATGAAAGACTTTGCTGCACTCTCAGAACACCAGACATCAGACAGCACATTCCTGGTGCTAATGTCTCATGGCACACTGCATGGCATTTGTGGAACAATGCACAGTGAAAAAACTCCAGATGTGCTACAGTATGATACCATCTATCAGATATTCAACAATTGCCACTGTCCAGGTCTACGAGACAAACCCAAAGTCATCATTGTGCAGGCCTGCAGAGGTGGGAACTCTGGAGAAATGTGGATCAGAGAGTCTTCAAAACCCCAGTTGTGCAGAGGTGTAGATCTACCTAGGAATATGGAAGCTGATGCTGTCAAGCTGAGCCACGTGGAGAAGGACTTCATTGCCTTCTACTCTACAACCCCACATCACTTGTCCTACCGAGACAAAACAGGAGGCTCTTACTTCATCACTAGACTAATTTCCTGCTTCCGGAAACATGCTTGCTCTTGTCATCTCTTTGATATATTCCTGAAGGTGCAACAATCATTTGAAAAGGCAAGTATTCATTCCCAGATGCCCACCATTGATCGGGCAACCTTGACGAGATATTTCTACCTCTTTCCTGGCAACTGA
>house_mouse
ATGGCTGAAAACAAACACCCTGACAAACCACTTAAGGTGTTGGAACAGCTGGGCAAAGAAGTCCTTACGGAGTACCTAGAAAAATTAGTACAAAGCAATGTACTGAAATTAAAGGAGGAAGATAAACAAAAATTTAACAATGCTGAACGCAGTGACAAGCGTTGGGTTTTTGTAGATGCCATGAAAAAGAAACACAGCAAAGTAGGTGAAATGCTTCTCCAGACATTCTTCAGTGTGGACCCAGGCAGCCACCATGGTGAAGCTAATCTGGAAATGGAGGAACCAGAAGAATCATTGAACACTCTCAAGCTTTGTTCCCCTGAAGAGTTCACAAGGCTTTGCAGAGAAAAGACACAAGAAATTTACCCAATAAAGGAGGCCAATGGCCGTACACGAAAGGCTCTTATCATATGCAATACAGAGTTCAAACATCTCTCACTGAGGTATGGGGCTAACTTTGACATCATTGGTATGAAAGGCCTTCTTGAAGACTTAGGCTACGATGTGGTGGTGAAAGAGGAGCTTACAGCAGAGGGCATGGAGTCAGAGATGAAAGACTTTGCTGCACTCTCAGAACACCAGACATCAGACAGCACATTCCTGGTGCTAATGTCTCATGGCACACTGCATGGCATTTGTGGAACAATGCACAGTGAAAAAACTCCAGATGTGCTACAGTATGATACCATCTATCAGATATTCAACAATTGCCACTGTCCAGGTCTACGAGACAAACCCAAAGTCATCATTGTGCAGGCCTGCAGAGGTGGGAACTCTGGAGAAATGTGGATCAGAGAGTCTTCAAAACCCCAGTTGTGCAGAGGTGTAGATCTACCTAGGAATATGGAAGCTGATGCTGTCAAGCTGAGCCACGTGGAGAAGGACTTCATTGCCTTCTACTCTACAACCCCACATCACTTGTCCTACCGAGACAAAACAGGAGGCTCTTACTTCATCACTAGACTCATTTCCTGCTTCCGGAAACATGCTTGCTCTTGTCATCTCTTTGATATATTCCTGAAGGTGCAACAATCATTTGAAAAGGCAAGTATTCATTCCCAGATGCCCACCATTGATCGGGCAACCTTGACGAGATATTTCTACCTCTTTCCTGGCAACTGA
>steppe_mouse
ATGGCTGAAAACAAACACCCTGACAAACCACTTAAGGTGTTGGAACAGCTGGGCAAAGAAGTCCTTACGGAGTACCTAGAAAAATTAGTACAAAGCAATGTACTGAAATTAAAGGAGGAAGATAAACAAAAATTTAACAATGCTGAACGCAGTGACAAGCGTTGGGTTTTTGTAGATGCCATGAAAAAGAAACACAGCAAAGTAGGTGAAATGCTTCTCCAGACATTCTTCAGTGTGGACCCAGGCAGCCACCATGGTGAAGCTAATCTGGAAATGGAGGAACCAGAAGAATCATTGAACACTCTCAAGCTTTGTTCCCCTGAAGAGTTCACAAGGCTTTGCAGAGAAAAGACACAAGAAATTTACCCAATAAAGGAGGCCAATGGCCGTACACGAAAGGCTCTTATCATATGCAATACAGAGTTCAAACATCTCTCACTGAGGTATGGGGCTAACTTTGACATCATTGGTATGAAAGGCCTTCTTGAAGACTTAGGCTACGATGTAGTGGTGAAAGAGGAGCTTACAGCAGAGGGCATGGAGTCAGAGATGAAAGACTTTGCTGCACTCTCAGAGCACCAGACATCAGACAGCACATTCCTGGTGCTAATGTCTCATGGCACACTGCATGGCATTTGTGGAACAATGCACAGTGAAAAAACTCCAGATGTGCTACAGTATGATACCATCTATCAGATATTCAACAATTGCCACTGTCCAGGTCTACGAGACAAACCCAAAGTCATCATTGTGCAGGCCTGCAGAGGTGGGAACTCTGGAGAAATGTGGATCAGAGAGTCTTCAAAACCCCAGTTGTGCAGAGGTGTAGATCTACCTAGGAATATGGAAGCTGATGCTGTCAAGCTGAGCCACGTGGAGAAGGACTTCATTGCCTTCTACTCTACAACCCCACATCACTTGTCCTACCGAGACAAAACAGGAGGCTCTTACTTCATCACTAGACTCATTTCCTGCTTCCGGAAACATGCTTGCTCTTGTCATCTCTTTGATATATTCCTGAAGGTGCAACAATCATTTGAAAAGGCAAGTATTCATTCCCAGATGCCCACCATTGATCGGGCAACCTTGACGAGATATTTCTACCTCTTTCCTGGCAACTGA
>ryukyu_mouse
ATGGCTGAAAACAAACACCCTGACAAACCACTTAAGGCGTTGGAAGAGCTGGGCAAAGAAGTCCTTACGGAGTACCTAGAAAAATTAGTACAAAGCAATGTACTGAAATTAAAGGAGGAAGATAAACAAAAATTTAACAATGCTGAACGCAGTGACAAGCGTTGGGTTTTTGTAGATGCCATGAAAAAGAAACACAGCAAATTAGGTGAAATGCTTCTCCAGACACTCCTCAGTGTGGACACAGGCAGCCACCAGGGTGAAGCTAATCTGGAAATGGAGGAACCAGAAGAATCATTGAACACTCTCAAGCTTTGTTCCCCTGAAGAGTTCACAAGGCTTTGCAGAGAAAAGACACAAGAAATTTACCCAATAAAGGAGGCCAATGGCCGTACACGAAAGGCTCTTATCATATGCAATACAGAGTTCAAATATCTCTCACTGAGGTATGGAGCTAACTTTGACATCATTGGTATGAAAGGCCTTCTTGAAGACTTAGGCTATGATGTGGTGGTGAAAGAGGAGCTTACAGCTGAGGGCATGGAGTCAGAGATGAAAGACTTTGCTGCACTCTCAGAACACCAGACATCAGACAGCACATTCCTGGTGCTAATGTCTCATGGCACACTGCATGGCATTTGTGGAACAATGCACAGTGAAAAAACTCCAGATGTGCTACAGTATGATACCATCTATCAGATATTCAACAATTGCCACTGTCCAGGTCTACGAGACAAACCCAAAGTCATCATTGTGCAGGCCTGCAGAGGTGGGAACCCTGGAGAAATGTGGATCAGAGAGTCTTCAAAACCCCAGTTGTGCAGAGGTGTAGATCTACCTAGGAATATGGAAGCTGATGCTGTCCAGCTGAGCCACGTGGAGAAGGACTTCATTGCCTTCTACTCTACAACCCCACATCACTTGTCCTACCGAGACAAAACAAGAGGCTCTTACTTCATCACCAGACTCATTTCCTGTTTCCGGACACATGCTTGCTCTTGTCATCTCTTTGATATATTCCTGAAGGTGCAACAATCATTTGAAAAGGCAAGTATTCATTCCCAGATGCCCACCATTGATCGGGCAACCTTGACGAGATACTTCTACCTCTTTCCTGGCAACTGA
>shrew_mouse
ATGGCTGAAAACAACCCCCCTGACAAACCACTTAAGGTGTTGGAACAGCTGGGCAAAGAATTCCTTACGGGGTACCTAGAAAAAGTGGTACAAAGCAATGTACTGAAATTAAACGAGGAAGAGAAACAAGAATTTAACAATGCTGAACGCCGTGACAAGCGTTGGGTTTTGGTAGATGCCATGAAAAAGAAACCCAGCAAAGTAGGTGAAACGCTTCTCCAGACATTCCTCAATACGAACCCAGGCAGTAGCCATGGTGAAGGTAATCTGGAAATAGAGGAACCAGAAGAATCATTGGACACTCTCAAACTTTGTTCCCCCGAAGAGTTCACAAGGCTTTGCAGAGAAAAGACACAAGAAATTTACCCAATAAAGGAGGCCAGTGGTCGAACACGAAAGGCTCTTATCATATGCAATACAAAGTTCAAACATCTCTCACTGAGGTATGGGGCTAACATTGACATCATTGGTATGAAAGGCCTTCTTGAAGAGTTGGGCTATGATGTGGTGGTGAAAGAGGAGCTTACCGCTGAGGGCATGGAGTCAGAGATGAAAGGCTTTGCTGCACTTTCAGAACACCAGACATCAGACAGCACATTCCTGGTACTAATGTCTCATGGCACACTGTATGGCATTTGTGGAACAATGCACAGTGAAAAAACTCCAGATGTGCTACAGTATGATACCATCTATCAGATATTCAACAATTACCACTGTCCAGGTCTACGAGACAAACCCAAAGTCATCATTGTGCAGGCCTGCAGAGGTGGAAACCCTGGAGAAATGTGGATCAGAGAGTCTTCAAAACCCCAGTTGTGCAGAGGTGTAGATCTACCTAGGAACATGGAAGCTGATGCTGTCCGGCTGAGCCACATGGAGAAGGACTTCATTGCCTTCTACTCTACAACCCCACATCACTTGTCCTACCGAGACGAAACAAGAGGTTCTTACTTCATCACCAAACTCATTTCCTGCTTCCGGACACATGCCTGCTCTTGTCATCTCTTTGATATATTTCTGAAGGTGCAACAATCATTTGAAAAAGCAAGTATTCATGCCCAGATGCCCACCATTGATCGGGCAACCTTGACGAGATATTTCTACCTCTTTCCTGGCAACTGA
>southern_multimammate_mouse
ATGGCTGAAAACAATCACCCTGACAAACCACTTAAGGTGTTGGAACAGCTGGGCAAAGAATTCCTTACGGAGTACCTAGAAAAACTGGTACAAAGCAATGTACTGAAATTAAAGGAGGACGAGAAACAAAAGTTTAACAATGCCGAACGCAGTGACAAGCGCTGGGTTTTTGTAGATGCCATGAAAAGGAAACACAGCAAAGTAGGAGAAATGCTTCTGCAGACATTCCTTAATGTGGACCCAGGCAGCAGTCATGGTGAAGCTAATCTGGAAGTGGAGGAACCCGAAGAATCATTGGACACTCTCAAGCTTTGTTCCCCTGAGGACTTCACAAGGCTTTGCAGAGAACAGGCACAAGAAATTTACCCAATAAAGGAGGTCAATGGCCGTACTCGGAAGGCTCTTATCATATGCAATACAAAGTTCAAACATCTCTCACTGAGGCATGGGGCTGAATTTGACATCACTGGCATGAAAGGCCTTCTTGAAGACTTAGGCTATGATGTGGTGGTAAAAGAGGAGCTTACAGCTGAGGGCATGGAATCAGAGATGAAAGACTTTGCTGCACTCTCAGAGCACCAGACATCAGACAGCACATTCCTGGTGCTGATGTCTCATGGCACACTGTATGGCATTTGTGGAACAATGCACAGTGAAAAAACTCCAGATGTGCTACAGTATGATACCATCTATAAGATATTCAACAATTGCCACTGTCCAGGTCTACGAAACAAACCCAAAGTCATAATTGTGCAGGCCTGCAGAGGGGGGAACCCTGGGGAAGTGTGGATCAAAGAGTCTTCAAAACCCCAGCCATGCAGAACTGTAGATCTACCTAGGAATATGGAAGCTGATGCTGTCCGGCTGAGCCATGTGGAGAAGGACTTCATTTCCTTCTACTCTACAACCCCACATCACTTGTCCTACCGAGACAAAACAAGAGGCTCTTACTTCATCACCAAACTCATTTCCTGCTTCCGGAAACATGCCTGTTCTTGCCATCTCTTAGATATATTTCTGAAGGTGCAACAATCCTTTGAAAAGCCAAGTATTAATTCCCAGATGCCCACCATTGATCGAGCAACCTTGACAAGATATTTCTACCTCTTTCCTGGCAACTAA
>black_rat
ATGGCTGAAAACAACCACCCTGATAAACCACTTAAGGTGTTGGAAGAACTGGGCAAAGAATTCCTTACAGAGTACCTAGAAAAATTGGTACAAAGCAATGTATTGAAATTAAAGGAAGAAGAGAAACAAAAATTTAACAATGCTGAACGCAGTGACAAGCGCTGGGTTTTTGTAGATGCCCTGAAAAGGAAACACAACCAAGTGGGCAAAATGCTTCTCCAGACATTTCTTAATGTGGACTCAGGCAGCCACCATGGTGAAGCTAATTTGGAAATGGAGGAACCAGAAGAATCAGTGGACACTCTCAAGCTTTGTTCCTCCGAGGAGTTCACAAGGCTGTGCAGAGAAAAGAAGCAAGAAATTTACCCAATAAAGGAGACCAATGGCCGTACTCGAAAGGCTCTTATCATATGCAATACAGAGTTCAAACATCTCTCTCTGAGATATGGGGCTAACATTGACATTAGTGGCATGAAAGGCCTTCTTGAAGAGTTGGGCTATGATGTGGTGGTGAAAGAGGAGCTTACAGCTGAGGGCATGGAATCAGAAATGAAAGACTTTGCTGCACTCTCAGAGCACCAAACATCAGACAGCACATTCCTGGTGCTAATGTCTCATGGCACATTGCAGGGCCTTTGTGGAACAATGCACAGTGAAGAAACTCCAGATGTGCTATTATATGATACTATCTATCAGATATTCAACAATTGTCACTGTCCAGGTCTACGAGACAAACCCAAAGTCATCATTGTGCAGGCCTGCAGAGGTGGAAACCCTGGGGAAGTGTGGATCAGAGAGTCTTCAGGAGCCCACTCCTACAGAGCTGTAGATCTACCTAGGAATATGGAAGCTGATGCTGTCCGCATGAGCCATGTGGAGAAGGACTTCATTGCCCTCTACTCTACAACACCACACCACTTGTCCTACAGAGACAAAACAAGAGGCTCTTACTTCATCTCCAAACTCATTTCCTGCTTCCGGATACATGCCTGCTCTTGTCATCTATTTGATATATTTCTGAAGGTGCAACAATCATTTGAAAAGGCAAGTATTAATTCCCAGATGCCCACCATTGATCGGGCAACCTTGACAAGATATTTCTACCTCTTTCCTGGCAATTGA
>brown_rat
ATGGCTGAAAACAACCACCCTGATAAACCACTTAAGGTGTTGGAAGAACTGGGCAAAGAGTTCCTTACAGAGTACCTAGAAAAATTGGTACAAAGCAATGTATTGAAATTAAAGGAAGAAGAGAAACAAAAATTTAACAATGCTGAACGCAGTGACAAGCGCTGGGTTTTTGTAGATGTCCTGAAAAGGAAACACAACCAAGTGGGCAAAATGCTTCTCCAGACATTTCTTAATGTGGACTCAGGCAGCCACCATGGTGAAGCTAATTTGGAAATGGAGGAACCAGAAGAATCAGTGGACACTCTCAAGCTTTGTTCCTCCGAGGAGTTCACAAGGCTGTGCAGAGAAAAGAAGCAAGAAATTTACCCAATAAAGGAGACCAATGGCCGTACTCGAAAGGCTCTTATCATATGCAATACAGAGTTCAAACATCTCTCCCTGAGATATGGGGCTAACATTGACATTAGTGGCATGAAAGGCCTTCTTGAAGAGTTGGGCTATGATGTGGTGGTGAAAGAGGAGCTTACGGCTGAGGGCATGGAATCAGAAATGAAAGACTTTGCTGCACTCTCAGAGCACCAAACATCAGACAGCACATTCCTGGTGTTAATGTCTCATGGCACATTGCAGGGCCTTTGTGGAACAATGCACAGTGAAGCAACTCCAGATGTGCTATTATATGATACTATCTATCAGATATTTAACAATTGTCACTGTCCAGGTCTACGAGACAAACCCAAAGTCATCATTGTGCAGGCCTGCAGAGGTGGAAACCCTGGGGAAGTGTGGATCAGAGAGTCTTCAGGAGCCCACTCCTACAGAGCTGTAGATCTACCTAGGAATATGGAAGCTGATGCTGTCCGCATGAGCCATGTGGAGAAGGACTTCATTGCCCTCTACTCTACAACACCACACCACTTGTCCTACAGAGACAAAACAAGAGGCTCTTACTTCATCTCCAAACTCATTTCCTGCTTCCGGATACATGCCTGCTCTTGTCATCTATTTGATATATTTCTGAAGGTGCAACAATCATTTGAAAAGGCAAGTATTAATTCCCAGATGCCCACCATTGATCGGGCAACCTTGACAAGATATTTCTACCTCTTTCCTGGCAATTGA
>egyptian_spiny_mouse
ATGGCTGAAAACAACCGTCCTGTCAAACCACTTAAGATGCTGGAAAACCTGGGCAAAGAAGTCCTCACTGAGTACCTAGAAAAATTGGTGCAAAGCGATGTATTGAAATTAAAGGAGGATGAAAAAGAAAAATTTAACAATGCTGAACGGAAAAACAAGCACTGGGCCTTTGTAGATGCCCTGAGA---------------------------------CAGACATTCCTTAATGTGGACACAAGAAGGCAGCACGGTGAAGATGATCCAGAAATGGAAGAACCAGAAGAATCCACGGACACTCTCAAGCTTTGTCCCGCTGAGGAATTCATGAGAGTCTGTAGAGAAAAGACTCAAGATATTTACCCAATAATGGAGGCCAAGGGTCGAACTCGAAAGGCTCTTATCATATGCAATACAGAGTTCGAACACCTCCCACAGAGGCGTGGTGCTGACTTTGACATCAATGGCATGACAGGCCTTCTTGAAGGCCTGGGCTATACTGTGGTGTTGAAAAAGGAACTTACAGCTGAGGGTATGGAGGCAAAAATGAGAGAATTTGCTGCACTATCAGACCACAAGACATCGGACAGCACTTTCCTGGTGCTTATGTCACACGGCACACTGCATGGCATCTGTGGAACAATGCACAGTAAAAACAATCCAGATGTGCTACAATATGATACTATCTATCAGATATTCAACAATTGCCACTGTCCAGGCCTAAGAGACAAACCCAAGGTCATCATTGTGCAAGCCTGCAGAGGAGGGAATGCAGGGGAAGTGTGGGTCAGAGAGCCTTCAAAGGCCCAGTCACGGGAAGCTGTAGATCTGCCTAGGAATGTGGTGGCAGATGCTGTGCAGCTGAGGCACGTGGAGACGGACTTCATTGCCTTCTACTCTACAACCCCATACCATTTGTCCTACATAGATGAAACAAAGGGCTCTTACTTCATTACCAAACTTATTACCTGCTTCCAGACATATTCCTGCTCTTGTCATCTCTTGGATATATTTCAGAAGGTGCAACAATCATTTGAAAAGCCAAGTATTGTGTCCCAGATGCCCACCATTGAACGGGCAACCCTGACAAGACACTTCTACCTCTTTCCTGGCAACTGA
>golden_spiny_mouse
ATGGCTGAAAATAACCGTCCTGTCAAACCACTTAAGATGCTGGAAAACCTGGGCAAAGAAGTCCTCACTGAGTACCTAGAAAAATTGGTGCAAAGCGATGTATTGAAATTAAAGGAGGATGAAAAAGAAAAATTTAACAATGCTGAACGGAAAAACAAACGCTGGGTCTTTGTAGATGCCCTGAGA---------------------------------CAGACATTCCTTAATGTGGACACAAGAAGGCAGCACGGTGAAGATGACCCAGAAATGGAAGAACCAGAAGAATCCACGGAAACTCTCAACCTTTGTCCCCCTGAGGAATTCATGAGAGTCTGTACAGAAAAGACTCAAGATATTTACCCAATAATGGAGGCCAAGGGTCGTACTCGAAAGGCTCTTATCATATGCAATACAGAGTTCAAACACCTTGCACAGAGGCGTGGTGCTGACTTTGACATCATTGGCATGACAGGCCTTCTTGAAGGCCTGGGCTATACTGTGGTGTTGAAAAAGGAACTTACAGCTGAGGGTATGGAGGCAGAAATGAGAGACTTTGCTGCACTATCAGACCACAAGACATCGGACAGCACTTTCCTGGTGCTCATGTCGCACGGCACACTGCATGGCATCTGTGGAACAATGCACAGTGAAAACACTCCAGATGTGCTACAATATGATACTATCTATCAGATATTCAACAATCGCCACTGTCCAGGCCTAAGAGACAAACCCAAGGTCATCATTGTGCAAGCCTGCAGAGGAGGGAACCCAGGAGAAGTGTGGATCAGACAGCCTTCAAAGGCCCAGTCACAGGAAGCTATAGATCTGCCTAGGAAGGTGGTGGCAGATGCTGTGCAGCTGAGACACATGGAGACGAACTTCGTTGCCTTCTATTCTACAACCCCACACCATTTGTCCTACATAGATGAAACAAGGGGCTCTTACTTCATTACCAAACTCATTACCTGCTTCCAGACATATTCTTGCTCTTGTCATCTCTTGGATATATTTCAGAAGGTGCAACAATCATTTGTAAAGCCAAGTATTGTGTCCCAGATGCCCACCATTGAACGGGCAACCCTGACAAGACACTTCTACCTCTTTCCTGGCAACTGA
