# Supplementary material for: Evolutionary dynamics of pro-inflammatory caspases in primates and rodents
Source: bioRxiv. 2024 Aug 27:2024.06.19.599744. Preprint. [Version 2] doi: 10.1101/2024.06.19.599744 (PMC11383037; doi:10.1101/2024.06.19.599744)
Supplement: Supplement 4 — Supplemental Data 1. Alignments and full results of GARD, CODEML, and FUBAR analyses. We provide the alignments and raw data to maximize reproducibility and data transparency. [file media-4.zip › SupData1/selection_analyses/rodent_casp11/seg_tree_pamlout/rodent_casp11_full.fasta]

>egyptian_spiny_mouse_pC4_gDNA_(reversed)
ATGGCTGAAAACAACCGTCCTGTCAAACCACTTAAGATGCTGGAAAACCTGGGCAAAGAAGTCCTCACTGAGTACCTAGAAAAATTGGTGCAAAGCGATGTATTGAAATTAAAGGAGGATGAAAAAGAAAAATTTAACAATGCTGAACGGAAAAACAAGCACTGGGCCTTTGTAGATGCCCTGAGA---------------------------------CAGACATTCCTTAATGTGGACACAAGAAGGCAGCACGGTGAAGATGATCCAGAAATGGAAGAACCAGAAGAATCCACGGACACTCTCAAGCTTTGTCCCGCTGAGGAATTCATGAGAGTCTGTAGAGAAAAGACTCAAGATATTTACCCAATAATGGAGGCCAAGGGTCGAACTCGAAAGGCTCTTATCATATGCAATACAGAGTTCGAACACCTCCCACAGAGGCGTGGTGCTGACTTTGACATCAATGGCATGACAGGCCTTCTTGAAGGCCTGGGCTATACTGTGGTGTTGAAAAAGGAACTTACAGCTGAGGGTATGGAGGCAAAAATGAGAGAATTTGCTGCACTATCAGACCACAAGACATCGGACAGCACTTTCCTGGTGCTTATGTCACACGGCACACTGCATGGCATCTGTGGAACAATGCACAGTAAAAACAATCCAGATGTGCTACAATATGATACTATCTATCAGATATTCAACAATTGCCACTGTCCAGGCCTAAGAGACAAACCCAAGGTCATCATTGTGCAAGCCTGCAGAGGAGGGAATGCAGGGGAAGTGTGGGTCAGAGAGCCTTCAAAGGCCCAGTCACGGGAAGCTGTAGATCTGCCTAGGAATGTGGTGGCAGATGCTGTGCAGCTGAGGCACGTGGAGACGGACTTCATTGCCTTCTACTCTACAACCCCATACCATTTGTCCTACATAGATGAAACAAAGGGCTCTTACTTCATTACCAAACTTATTACCTGCTTCCAGACATATTCCTGCTCTTGTCATCTCTTGGATATATTTCAGAAGGTGCAACAATCATTTGAAAAGCCAAGTATTGTGTCCCAGATGCCCACCATTGAACGGGCAACCCTGACAAGACACTTCTACCTCTTTCCTGGCAACTGA
>_R_golden_spiny_mouse_pC4_gDNA_(reversed)
ATGGCTGAAAATAACCGTCCTGTCAAACCACTTAAGATGCTGGAAAACCTGGGCAAAGAAGTCCTCACTGAGTACCTAGAAAAATTGGTGCAAAGCGATGTATTGAAATTAAAGGAGGATGAAAAAGAAAAATTTAACAATGCTGAACGGAAAAACAAACGCTGGGTCTTTGTAGATGCCCTGAGA---------------------------------CAGACATTCCTTAATGTGGACACAAGAAGGCAGCACGGTGAAGATGACCCAGAAATGGAAGAACCAGAAGAATCCACGGAAACTCTCAACCTTTGTCCCCCTGAGGAATTCATGAGAGTCTGTACAGAAAAGACTCAAGATATTTACCCAATAATGGAGGCCAAGGGTCGTACTCGAAAGGCTCTTATCATATGCAATACAGAGTTCAAACACCTTGCACAGAGGCGTGGTGCTGACTTTGACATCATTGGCATGACAGGCCTTCTTGAAGGCCTGGGCTATACTGTGGTGTTGAAAAAGGAACTTACAGCTGAGGGTATGGAGGCAGAAATGAGAGACTTTGCTGCACTATCAGACCACAAGACATCGGACAGCACTTTCCTGGTGCTCATGTCGCACGGCACACTGCATGGCATCTGTGGAACAATGCACAGTGAAAACACTCCAGATGTGCTACAATATGATACTATCTATCAGATATTCAACAATCGCCACTGTCCAGGCCTAAGAGACAAACCCAAGGTCATCATTGTGCAAGCCTGCAGAGGAGGGAACCCAGGAGAAGTGTGGATCAGACAGCCTTCAAAGGCCCAGTCACAGGAAGCTATAGATCTGCCTAGGAAGGTGGTGGCAGATGCTGTGCAGCTGAGACACATGGAGACGAACTTCGTTGCCTTCTATTCTACAACCCCACACCATTTGTCCTACATAGATGAAACAAGGGGCTCTTACTTCATTACCAAACTCATTACCTGCTTCCAGACATATTCTTGCTCTTGTCATCTCTTGGATATATTTCAGAAGGTGCAACAATCATTTGTAAAGCCAAGTATTGTGTCCCAGATGCCCACCATTGAACGGGCAACCCTGACAAGACACTTCTACCTCTTTCCTGGCAACTGA
>_R_brown_rat_pC4_gDNA_(reversed)
ATGGCTGAAAACAACCACCCTGATAAACCACTTAAGGTGTTGGAAGAACTGGGCAAAGAGTTCCTTACAGAGTACCTAGAAAAATTGGTACAAAGCAATGTATTGAAATTAAAGGAAGAAGAGAAACAAAAATTTAACAATGCTGAACGCAGTGACAAGCGCTGGGTTTTTGTAGATGTCCTGAAAAGGAAACACAACCAAGTGGGCAAAATGCTTCTCCAGACATTTCTTAATGTGGACTCAGGCAGCCACCATGGTGAAGCTAATTTGGAAATGGAGGAACCAGAAGAATCAGTGGACACTCTCAAGCTTTGTTCCTCCGAGGAGTTCACAAGGCTGTGCAGAGAAAAGAAGCAAGAAATTTACCCAATAAAGGAGACCAATGGCCGTACTCGAAAGGCTCTTATCATATGCAATACAGAGTTCAAACATCTCTCCCTGAGATATGGGGCTAACATTGACATTAGTGGCATGAAAGGCCTTCTTGAAGAGTTGGGCTATGATGTGGTGGTGAAAGAGGAGCTTACGGCTGAGGGCATGGAATCAGAAATGAAAGACTTTGCTGCACTCTCAGAGCACCAAACATCAGACAGCACATTCCTGGTGTTAATGTCTCATGGCACATTGCAGGGCCTTTGTGGAACAATGCACAGTGAAGCAACTCCAGATGTGCTATTATATGATACTATCTATCAGATATTTAACAATTGTCACTGTCCAGGTCTACGAGACAAACCCAAAGTCATCATTGTGCAGGCCTGCAGAGGTGGAAACCCTGGGGAAGTGTGGATCAGAGAGTCTTCAGGAGCCCACTCCTACAGAGCTGTAGATCTACCTAGGAATATGGAAGCTGATGCTGTCCGCATGAGCCATGTGGAGAAGGACTTCATTGCCCTCTACTCTACAACACCACACCACTTGTCCTACAGAGACAAAACAAGAGGCTCTTACTTCATCTCCAAACTCATTTCCTGCTTCCGGATACATGCCTGCTCTTGTCATCTATTTGATATATTTCTGAAGGTGCAACAATCATTTGAAAAGGCAAGTATTAATTCCCAGATGCCCACCATTGATCGGGCAACCTTGACAAGATATTTCTACCTCTTTCCTGGCAATTGA
>black_rat_pC4_gDNA_(reversed)
ATGGCTGAAAACAACCACCCTGATAAACCACTTAAGGTGTTGGAAGAACTGGGCAAAGAATTCCTTACAGAGTACCTAGAAAAATTGGTACAAAGCAATGTATTGAAATTAAAGGAAGAAGAGAAACAAAAATTTAACAATGCTGAACGCAGTGACAAGCGCTGGGTTTTTGTAGATGCCCTGAAAAGGAAACACAACCAAGTGGGCAAAATGCTTCTCCAGACATTTCTTAATGTGGACTCAGGCAGCCACCATGGTGAAGCTAATTTGGAAATGGAGGAACCAGAAGAATCAGTGGACACTCTCAAGCTTTGTTCCTCCGAGGAGTTCACAAGGCTGTGCAGAGAAAAGAAGCAAGAAATTTACCCAATAAAGGAGACCAATGGCCGTACTCGAAAGGCTCTTATCATATGCAATACAGAGTTCAAACATCTCTCTCTGAGATATGGGGCTAACATTGACATTAGTGGCATGAAAGGCCTTCTTGAAGAGTTGGGCTATGATGTGGTGGTGAAAGAGGAGCTTACAGCTGAGGGCATGGAATCAGAAATGAAAGACTTTGCTGCACTCTCAGAGCACCAAACATCAGACAGCACATTCCTGGTGCTAATGTCTCATGGCACATTGCAGGGCCTTTGTGGAACAATGCACAGTGAAGAAACTCCAGATGTGCTATTATATGATACTATCTATCAGATATTCAACAATTGTCACTGTCCAGGTCTACGAGACAAACCCAAAGTCATCATTGTGCAGGCCTGCAGAGGTGGAAACCCTGGGGAAGTGTGGATCAGAGAGTCTTCAGGAGCCCACTCCTACAGAGCTGTAGATCTACCTAGGAATATGGAAGCTGATGCTGTCCGCATGAGCCATGTGGAGAAGGACTTCATTGCCCTCTACTCTACAACACCACACCACTTGTCCTACAGAGACAAAACAAGAGGCTCTTACTTCATCTCCAAACTCATTTCCTGCTTCCGGATACATGCCTGCTCTTGTCATCTATTTGATATATTTCTGAAGGTGCAACAATCATTTGAAAAGGCAAGTATTAATTCCCAGATGCCCACCATTGATCGGGCAACCTTGACAAGATATTTCTACCTCTTTCCTGGCAATTGA
>_R_southern_multimammate_mouse_pC4_gDNA_(reversed)
ATGGCTGAAAACAATCACCCTGACAAACCACTTAAGGTGTTGGAACAGCTGGGCAAAGAATTCCTTACGGAGTACCTAGAAAAACTGGTACAAAGCAATGTACTGAAATTAAAGGAGGACGAGAAACAAAAGTTTAACAATGCCGAACGCAGTGACAAGCGCTGGGTTTTTGTAGATGCCATGAAAAGGAAACACAGCAAAGTAGGAGAAATGCTTCTGCAGACATTCCTTAATGTGGACCCAGGCAGCAGTCATGGTGAAGCTAATCTGGAAGTGGAGGAACCCGAAGAATCATTGGACACTCTCAAGCTTTGTTCCCCTGAGGACTTCACAAGGCTTTGCAGAGAACAGGCACAAGAAATTTACCCAATAAAGGAGGTCAATGGCCGTACTCGGAAGGCTCTTATCATATGCAATACAAAGTTCAAACATCTCTCACTGAGGCATGGGGCTGAATTTGACATCACTGGCATGAAAGGCCTTCTTGAAGACTTAGGCTATGATGTGGTGGTAAAAGAGGAGCTTACAGCTGAGGGCATGGAATCAGAGATGAAAGACTTTGCTGCACTCTCAGAGCACCAGACATCAGACAGCACATTCCTGGTGCTGATGTCTCATGGCACACTGTATGGCATTTGTGGAACAATGCACAGTGAAAAAACTCCAGATGTGCTACAGTATGATACCATCTATAAGATATTCAACAATTGCCACTGTCCAGGTCTACGAAACAAACCCAAAGTCATAATTGTGCAGGCCTGCAGAGGGGGGAACCCTGGGGAAGTGTGGATCAAAGAGTCTTCAAAACCCCAGCCATGCAGAACTGTAGATCTACCTAGGAATATGGAAGCTGATGCTGTCCGGCTGAGCCATGTGGAGAAGGACTTCATTTCCTTCTACTCTACAACCCCACATCACTTGTCCTACCGAGACAAAACAAGAGGCTCTTACTTCATCACCAAACTCATTTCCTGCTTCCGGAAACATGCCTGTTCTTGCCATCTCTTAGATATATTTCTGAAGGTGCAACAATCCTTTGAAAAGCCAAGTATTAATTCCCAGATGCCCACCATTGATCGAGCAACCTTGACAAGATATTTCTACCTCTTTCCTGGCAACTAA
>_R_shrew_mouse_pC4_gDNA_(reversed)
ATGGCTGAAAACAACCCCCCTGACAAACCACTTAAGGTGTTGGAACAGCTGGGCAAAGAATTCCTTACGGGGTACCTAGAAAAAGTGGTACAAAGCAATGTACTGAAATTAAACGAGGAAGAGAAACAAGAATTTAACAATGCTGAACGCCGTGACAAGCGTTGGGTTTTGGTAGATGCCATGAAAAAGAAACCCAGCAAAGTAGGTGAAACGCTTCTCCAGACATTCCTCAATACGAACCCAGGCAGTAGCCATGGTGAAGGTAATCTGGAAATAGAGGAACCAGAAGAATCATTGGACACTCTCAAACTTTGTTCCCCCGAAGAGTTCACAAGGCTTTGCAGAGAAAAGACACAAGAAATTTACCCAATAAAGGAGGCCAGTGGTCGAACACGAAAGGCTCTTATCATATGCAATACAAAGTTCAAACATCTCTCACTGAGGTATGGGGCTAACATTGACATCATTGGTATGAAAGGCCTTCTTGAAGAGTTGGGCTATGATGTGGTGGTGAAAGAGGAGCTTACCGCTGAGGGCATGGAGTCAGAGATGAAAGGCTTTGCTGCACTTTCAGAACACCAGACATCAGACAGCACATTCCTGGTACTAATGTCTCATGGCACACTGTATGGCATTTGTGGAACAATGCACAGTGAAAAAACTCCAGATGTGCTACAGTATGATACCATCTATCAGATATTCAACAATTACCACTGTCCAGGTCTACGAGACAAACCCAAAGTCATCATTGTGCAGGCCTGCAGAGGTGGAAACCCTGGAGAAATGTGGATCAGAGAGTCTTCAAAACCCCAGTTGTGCAGAGGTGTAGATCTACCTAGGAACATGGAAGCTGATGCTGTCCGGCTGAGCCACATGGAGAAGGACTTCATTGCCTTCTACTCTACAACCCCACATCACTTGTCCTACCGAGACGAAACAAGAGGTTCTTACTTCATCACCAAACTCATTTCCTGCTTCCGGACACATGCCTGCTCTTGTCATCTCTTTGATATATTTCTGAAGGTGCAACAATCATTTGAAAAAGCAAGTATTCATGCCCAGATGCCCACCATTGATCGGGCAACCTTGACGAGATATTTCTACCTCTTTCCTGGCAACTGA
>_R_ryukyu_mouse_pC4_gDNA_(reversed)
ATGGCTGAAAACAAACACCCTGACAAACCACTTAAGGCGTTGGAAGAGCTGGGCAAAGAAGTCCTTACGGAGTACCTAGAAAAATTAGTACAAAGCAATGTACTGAAATTAAAGGAGGAAGATAAACAAAAATTTAACAATGCTGAACGCAGTGACAAGCGTTGGGTTTTTGTAGATGCCATGAAAAAGAAACACAGCAAATTAGGTGAAATGCTTCTCCAGACACTCCTCAGTGTGGACACAGGCAGCCACCAGGGTGAAGCTAATCTGGAAATGGAGGAACCAGAAGAATCATTGAACACTCTCAAGCTTTGTTCCCCTGAAGAGTTCACAAGGCTTTGCAGAGAAAAGACACAAGAAATTTACCCAATAAAGGAGGCCAATGGCCGTACACGAAAGGCTCTTATCATATGCAATACAGAGTTCAAATATCTCTCACTGAGGTATGGAGCTAACTTTGACATCATTGGTATGAAAGGCCTTCTTGAAGACTTAGGCTATGATGTGGTGGTGAAAGAGGAGCTTACAGCTGAGGGCATGGAGTCAGAGATGAAAGACTTTGCTGCACTCTCAGAACACCAGACATCAGACAGCACATTCCTGGTGCTAATGTCTCATGGCACACTGCATGGCATTTGTGGAACAATGCACAGTGAAAAAACTCCAGATGTGCTACAGTATGATACCATCTATCAGATATTCAACAATTGCCACTGTCCAGGTCTACGAGACAAACCCAAAGTCATCATTGTGCAGGCCTGCAGAGGTGGGAACCCTGGAGAAATGTGGATCAGAGAGTCTTCAAAACCCCAGTTGTGCAGAGGTGTAGATCTACCTAGGAATATGGAAGCTGATGCTGTCCAGCTGAGCCACGTGGAGAAGGACTTCATTGCCTTCTACTCTACAACCCCACATCACTTGTCCTACCGAGACAAAACAAGAGGCTCTTACTTCATCACCAGACTCATTTCCTGTTTCCGGACACATGCTTGCTCTTGTCATCTCTTTGATATATTCCTGAAGGTGCAACAATCATTTGAAAAGGCAAGTATTCATTCCCAGATGCCCACCATTGATCGGGCAACCTTGACGAGATACTTCTACCTCTTTCCTGGCAACTGA
>_R_steppe_mouse_pC4_gDNA_(reversed)
ATGGCTGAAAACAAACACCCTGACAAACCACTTAAGGTGTTGGAACAGCTGGGCAAAGAAGTCCTTACGGAGTACCTAGAAAAATTAGTACAAAGCAATGTACTGAAATTAAAGGAGGAAGATAAACAAAAATTTAACAATGCTGAACGCAGTGACAAGCGTTGGGTTTTTGTAGATGCCATGAAAAAGAAACACAGCAAAGTAGGTGAAATGCTTCTCCAGACATTCTTCAGTGTGGACCCAGGCAGCCACCATGGTGAAGCTAATCTGGAAATGGAGGAACCAGAAGAATCATTGAACACTCTCAAGCTTTGTTCCCCTGAAGAGTTCACAAGGCTTTGCAGAGAAAAGACACAAGAAATTTACCCAATAAAGGAGGCCAATGGCCGTACACGAAAGGCTCTTATCATATGCAATACAGAGTTCAAACATCTCTCACTGAGGTATGGGGCTAACTTTGACATCATTGGTATGAAAGGCCTTCTTGAAGACTTAGGCTACGATGTAGTGGTGAAAGAGGAGCTTACAGCAGAGGGCATGGAGTCAGAGATGAAAGACTTTGCTGCACTCTCAGAGCACCAGACATCAGACAGCACATTCCTGGTGCTAATGTCTCATGGCACACTGCATGGCATTTGTGGAACAATGCACAGTGAAAAAACTCCAGATGTGCTACAGTATGATACCATCTATCAGATATTCAACAATTGCCACTGTCCAGGTCTACGAGACAAACCCAAAGTCATCATTGTGCAGGCCTGCAGAGGTGGGAACTCTGGAGAAATGTGGATCAGAGAGTCTTCAAAACCCCAGTTGTGCAGAGGTGTAGATCTACCTAGGAATATGGAAGCTGATGCTGTCAAGCTGAGCCACGTGGAGAAGGACTTCATTGCCTTCTACTCTACAACCCCACATCACTTGTCCTACCGAGACAAAACAGGAGGCTCTTACTTCATCACTAGACTCATTTCCTGCTTCCGGAAACATGCTTGCTCTTGTCATCTCTTTGATATATTCCTGAAGGTGCAACAATCATTTGAAAAGGCAAGTATTCATTCCCAGATGCCCACCATTGATCGGGCAACCTTGACGAGATATTTCTACCTCTTTCCTGGCAACTGA
>_R_algerian_mouse_pC4_gDNA_(reversed)
ATGGCTGAAAACAAACACCCTGACAAACCACTTAAGGTGTTGGAACAGCTGGGCAAAGAAGTCCTTACGGAGTACCTAGAAAAATTAGTACAAAGCAATGTACTGAAATTAAAGGAGGAAGATAAACAAAAATTTAACAATGCTGAACGCAGTGACAAGCGTTGGGTTTTTGTAGATGCCATGAAAAAGAAACACAGCAAAGTAGGTGAAATGCTTCTCCAGACATTCTTCAGTGTGGACCCAGGCAGCCACCATGGTGAAGCTAATCTGGAAATGGAGGAACCAGAAGAATCATTGAACACTCTCAAGCTTTGTTCCCCTGAAGAGTTCACAAGGCTTTGCAGAGAAAAGACACAAGAAATTTACCCAATAAAGGAGGCCAATGGCCGTACACGAAAGGCTCTTATCATATGCAATACAGAGTTCAAACATCTCTCACTGAGGTATGGGGCTAACTTTGACATCATTGGTATGAAAGGCCTTCTTCAAGACTTAGGCTACGATGTGGTGGTGAAAGAGGAGCTTACAGCAGAGGGCATGGAGTCAGAGATGAAAGACTTTGCTGCACTCTCAGAACACCAGACATCAGACAGCACATTCCTGGTGCTAATGTCTCATGGCACACTGCATGGCATTTGTGGAACAATGCACAGTGAAAAAACTCCAGATGTGCTACAGTATGATACCATCTATCAGATATTCAACAATTGCCACTGTCCAGGTCTACGAGACAAACCCAAAGTCATCATTGTGCAGGCCTGCAGAGGTGGGAACTCTGGAGAAATGTGGATCAGAGAGTCTTCAAAACCCCAGTTGTGCAGAGGTGTAGATCTACCTAGGAATATGGAAGCTGATGCTGTCAAGCTGAGCCACGTGGAGAAGGACTTCATTGCCTTCTACTCTACAACCCCACATCACTTGTCCTACCGAGACAAAACAGGAGGCTCTTACTTCATCACTAGACTAATTTCCTGCTTCCGGAAACATGCTTGCTCTTGTCATCTCTTTGATATATTCCTGAAGGTGCAACAATCATTTGAAAAGGCAAGTATTCATTCCCAGATGCCCACCATTGATCGGGCAACCTTGACGAGATATTTCTACCTCTTTCCTGGCAACTGA
>mouse_c11
ATGGCTGAAAACAAACACCCTGACAAACCACTTAAGGTGTTGGAACAGCTGGGCAAAGAAGTCCTTACGGAGTACCTAGAAAAATTAGTACAAAGCAATGTACTGAAATTAAAGGAGGAAGATAAACAAAAATTTAACAATGCTGAACGCAGTGACAAGCGTTGGGTTTTTGTAGATGCCATGAAAAAGAAACACAGCAAAGTAGGTGAAATGCTTCTCCAGACATTCTTCAGTGTGGACCCAGGCAGCCACCATGGTGAAGCTAATCTGGAAATGGAGGAACCAGAAGAATCATTGAACACTCTCAAGCTTTGTTCCCCTGAAGAGTTCACAAGGCTTTGCAGAGAAAAGACACAAGAAATTTACCCAATAAAGGAGGCCAATGGCCGTACACGAAAGGCTCTTATCATATGCAATACAGAGTTCAAACATCTCTCACTGAGGTATGGGGCTAACTTTGACATCATTGGTATGAAAGGCCTTCTTGAAGACTTAGGCTACGATGTGGTGGTGAAAGAGGAGCTTACAGCAGAGGGCATGGAGTCAGAGATGAAAGACTTTGCTGCACTCTCAGAACACCAGACATCAGACAGCACATTCCTGGTGCTAATGTCTCATGGCACACTGCATGGCATTTGTGGAACAATGCACAGTGAAAAAACTCCAGATGTGCTACAGTATGATACCATCTATCAGATATTCAACAATTGCCACTGTCCAGGTCTACGAGACAAACCCAAAGTCATCATTGTGCAGGCCTGCAGAGGTGGGAACTCTGGAGAAATGTGGATCAGAGAGTCTTCAAAACCCCAGTTGTGCAGAGGTGTAGATCTACCTAGGAATATGGAAGCTGATGCTGTCAAGCTGAGCCACGTGGAGAAGGACTTCATTGCCTTCTACTCTACAACCCCACATCACTTGTCCTACCGAGACAAAACAGGAGGCTCTTACTTCATCACTAGACTCATTTCCTGCTTCCGGAAACATGCTTGCTCTTGTCATCTCTTTGATATATTCCTGAAGGTGCAACAATCATTTGAAAAGGCAAGTATTCATTCCCAGATGCCCACCATTGATCGGGCAACCTTGACGAGATATTTCTACCTCTTTCCTGGCAACTGA
