# Supplementary material for: Evolutionary dynamics of pro-inflammatory caspases in primates and rodents
Source: bioRxiv. 2024 Aug 27:2024.06.19.599744. Preprint. [Version 2] doi: 10.1101/2024.06.19.599744 (PMC11383037; doi:10.1101/2024.06.19.599744)
Supplement: Supplement 4 — Supplemental Data 1. Alignments and full results of GARD, CODEML, and FUBAR analyses. We provide the alignments and raw data to maximize reproducibility and data transparency. [file media-4.zip › SupData1/selection_analyses/primate_caspase4/spp_tree_pamlout/pri_c4_seg2.fasta]

>marmoset
CTCAAGCTTTGCCCTCATGAAGAATTCCTGAGACTATGTACAGAAAAAGCTGAAGAGATCTATCCAATAAAGGAGAGAAAGGACCGCACACGCCTGGCTCTCATTATATGCAATACAGAGTTTGACCATCTGCCTCCGAGGCACGGAGCGGACTTTGACATCACAGGGATGAGGGAGCTGCTTGAGGGTCTGGACTACAGTGTGGTTGTAGAAGAGAAACTGACAGCCAGGGGCATGGAGTCCGTGCTGAGGGCGTTTGCTGCCCGACCCGAGCACAAGTCCTCAGACAGCACTTTCCTGGTGCTCATGTCTCACGGCATCCTGGAGGGAATCTGTGGAACGGCGCATGATGACAAAAACCCAGATGTGCTGCTTTATGACACCATCTTCCAGATCTTCAACAACCGCAACTGCCTCGGTCTAAGGGACAAACCCAAGGTCATCATTGTCCAGGCCTGCAGGGGTACAAACCAGGGGGATCTGCTGGTCCCAGATGCTCCAGCATCCTTGGCAGTGGCTTCTTCACAGTCACTTAAGAACCTAGAGGAAGATGCTATTCACAAGACCCATGTGGAGAAGGACTTCATTGCTTTCTGCTCTTCAACCCCACATAACGTGTCCTGGAGAGACAGCACAGTGGGCTCCATCTTCATCACACAACTGGTCGCCTGCTTCCGGAAATATTCTTGGTGCTGCCACCTAGAGGAAGTATTTCGGAAGGTGCAGCAATCATTTGAAACTCCAAGGGATAAAGCCCAAATGCCCACCATAGAACGATTATCCATGACAAGATATTTCTACCTCTTTCCTGGCAATTGA
>capuchin
CTCAAGCTTTGCCCTCATGAAGAATTCCTGAGACTATGTAAAGAAAGAGCTGAAGAGATCTATCCAATAAAGGAGAGAAAGGACCGCACACGCCTGGCTCTCATCATATGCAATACAGAGTTTGACCATCTGCCTCCGAGGAATGGAGCTGACTTTGACATCACAGGGATGAAGGAGCTGCTTGAGGGTCTGGACTACAGTGTGGTTGTAGAAGAGAAGCTGACAGCCAGGGATATGGAGTCAGTGCTGAGGGCATTTGCTGCCCGACCAGAGCACAAGTCCTCAGACAGCACTTTCTTAGTGCTCATGTCTCATGGCATCCTGGAGGGAATCTGTGGAACGGCGCATGATGAGAAAAACCCAGATGTGCTGCTTTATGACACCATCTTCCAGATATTCAACAACCGCAACTGCCTCAGTCTAAGGGACAAACCCAAGGTCATCATTGTCCAGGCCTGCAGGGGTGCAAACCGCGGGGATCTGCTGGTCCCAGATGCTCCAGCATCTTTGGCAGTGGCTTCTTCACAGTCACTTGAGAACCTAGAGGAAGATGCTATTCACAAGACCCATGTGGAGAAGGACTTCATTGCTTTCTGCTCTTCAACCCCACATAACGTGTCCTGGAGAGACAGCACAATGGGCTCCATCTTCATCACACAACTCATCGCGTGCTTCCAGAAATATTCTTGGTGCTGCCACCTAGAGGAAGTATTTCGGAAGGTGCAGCAATCATTTGAAACTCCAAGGGATAAAGCCCAAATGCCCACCATAGAACGATTATCCATGACAAGATATTTCTACCTCTTTCCTGGCAATTAA
>night_monkey
CTCAAGCTTTGCCCTCATGAAGAATTCCTGAGACTATGTAAAGAAAGAGCTGAAGAGATCTATCCAATAAAGGAGAGAAAGGACCGCACACGCCTGGCTCTCATCATATGCAATACAAAGTTTGACCATCTGCCTCCGAGGAATGGAGCTGACTTTGACATCACAGGGATGAAGGAGCTGCTTGAGGGTCTGGACTACAGTGTGGTTGTAGAAGAGAAACTGACGGCCAGGGATATGGAGTCAGTGCTGAGGGCATTTGCTGCCCGACCAGAGCACAAGTCCTCAGACAGCACTTTCTTGGTGCTCATGTCTCATGGCATCCTGGAGGGAATCTGTGGAACGGCACATGATGAGGAGAACCCAGATGTGCTGCTTTATGACACCATCTTCCAGATATTCAACAACCGCAACTGCCTCAGTCTAAGGGACAAACCCAAGGTCATCATTGTCCAGGCCTGCAGGGGTGCAAACCGCGGAGATCTGCTGGTCCCAGATGCTCCAGCATCCTTGGCAGTGGCTTCTTCACAGTCACTTGAGAATCTAGAGGAAGATGCTGTTCACAAGACCCATGTGGAGAAGGACTTCATTGCTTTCTGCTCTTCAACCCCACATAACGTGTCCTGGAGAGACAGCACAATGGGCTCCATCTTCATCACACAACTCATCGCATGCTTCCAGAAATATTCTTGGTGCTGCCACCTAGAGGAAGTATTTCGGAAGGTGCAGCAATCATTTGAAACTCCAAAGGATAAAGCCCAAATGCCCACCATAGAACGATTATCCATGACAAGATACTTCTACCTCTTTCCTGGCAATTGA
>squirrel_monkey
CTCAAGCTTTGCCCTCCTGAAGAATTCCTGAGACTATGTAAAGAAAGAGCTAAAGAGATCTATCCAATAAAGGAGAGAAAGGGCCGCACACGCCTGGCTCTCATCATATGCAACACAGAGTTTGACCATCTGCCTCCGAGGAATGGAGCTGACTTTGACATCACAGGGATGAAGGAGCTGCTTGAGGGTCTGGACTACCGTGTGGTTGTAGAAGAGAAACTGACAGCCAGGGATATGGAGTCAGTGCTGAGGGCATTTGCTGCCCGACCAGAACACAAGTCCTCAGACAGCACGTTCTTGGTGCTCATGTCTCATGGCATCCTGGAGGGAATCTGTGGAATGGCGCATGATGAGGAAAACCCAGATGTGCTGCTTTATGACACCATCTTCCAGATATTCAACAACCGCAACTGTGTCAGTCTAAGGGACAAACCCAAGGTCATCATTGTCCAGGCCTGCAGGGGTGCAAACCGCGGGGATCTGCTGGTTCCAGATGCTCCAGCATCCTTGGCAGTGGCTTCTTCAAAGTCACTTGATAACCTAGAGGAAGATGCTATTCACAAGACCCACGTGGAGAAGGACTTCATTGCTTTCTGCTCTTCAACCCCACATAATGTGTCCTGGAGAGACAGCACAATGGGCTCCATCTTCATCACACAACTCATTGCATGCTTCCAGAAATATTCTTGGTGCTGCCACCTAGAGGAAGTATTTCGAAAGGTGCAGCAATCATTTGAAACTCCAAGGGATAAAGCCCAAATGCCCACCATAGAACGATTATCCATGACAAGATATTTCTATCTCTTTCCTGGCAATTGA
>leaf_monkey
CTCAAGCTTTGCCCTCATGAAGAGTTCCTGAGACTATGTAAAGAAAGAGCTGAAGAGATCTATCCAATAAAGGAGAGAAATGACCGCACACGCCTGGCTCTCATCATATGCAATACAGAGTTTGACCATCTGCCTCCAAGGAATGGAGCTGACTTTGACATCACAGGGATGAAGGAGCTGCTTGAGGGTCTGGACTATAGTGTGGATGTAGAAGAGAATCTGACAGCCAGGGATATGGAGTCAGCGCTGAGGGCATTTGCTGCCCGACCAGAGCACAAGTCCTCCGACAGCACGTTCCTGGTGCTCATGTCTCATGGCATCCTGGAGGGAATCTGCGGAACTGCACATGATGAGAAAAACCCAGATGTGCTGCTTTATGACACCGTCTTCCAGATATTCAACAACCGAAACTGCCTCAGTCTGAAGGACAAACCCAAGGTCATCATTGTCCAGGCCTGCAGAGGCGCAAACCGTGGGGAACTGTGGGTCAGAGACTCTCCAGCATCCTTGGAAGTGGCCTCTTCACAGTCACCTGAGAACCTGGAGGAAGACGCTGTTTACAAGACCCACGTGGAGAAGGACTTCATTGCTTTCTGCTCTTCAACCCCACATAACGTGTCCTGGAGAGATAGCACAATGGGCTCCGTCTTCATCACACAGCTCATCACATGCTTCCAGAAATATTCTTGGTGCTGCCACCTAGAGGAAGTATTTCGGAAGGTACAGCAATCATTTGAAACTCCAAGGGCTAAAGCCCAAATGCCCACCATAGAACGACTGTCCATGACAAGATATTTCTACCTCTTTCCGGGCAATTGA
>colobus
CTCAAGCTTTGCCCTCATGAAGAGTTCCTGAGACTATGTAAAGAAAGAGCTGAAGAGATCTATCCAATAAAGGAGAGAAATGACCGCACACGCCTGGCTCTCATCATATGCAATACAGAGTTTGACCATCTGCCTCCAAGGAGTGGAGCTGACTTTGACATCACAGGGATGAAGGAGCTGCTTGAGGGTCTGGACTATAGTGTGGACGTAGAAGAGAATCTGGCAGCCAGGGATATGGAGTCAGCACTGAGGGCATTTGCTGCCCGACCAGAGCACAAGTCCTCCGACAGCACGTTCCTGGTGCTCATGTCTCATGGCATCCTGGAGGGAATCTGCGGAACTGCACATGATGAGAAAAACCCAGATGTGCTGCTTTATGACACCGTCTTCCAGATATTCAACAACCGAAACTGCCTCAGTCTAAAGGACAAACCCAAGGTCATCATTGTCCAGGCCTGCAGAGGCGCAAACCGTGGGGAACTGTGGGTCAGAGACTCTCCAGCATCCTTGGAAGTGGCCTCTTCACAATCACCTGAGAACCTGGAGGAAGACGCTGTTTACAAGACCCACGTGGAGAAGGACTTCATTGCTTTCTGCTCTTCAACCCCACATAATGTGTCCTGGAGAGATAGCACAATGGGCTCCGTCTTCATCACACAGCTCATCACATGCTTCCAGAAATATTCTTGGTGCTGCCACCTAGAGGAAGTATTTCGGAAAGTACAGCAATCATTTGAAACTCCAAGGGCTAAAGCCCAAATGCCCACCATAGAACGACTGTCCATGACAAGATATTTCTACCTCTTTCCGGGCAATTGA
>rhesus
CTCAAGCTTTGCCCTCATGAAGAGTTCCTGAGACTATGTAAAGAAAGAGCTGAAGAGATCTATCCAATAAAGGAGAGAAATGACCGCACACGCCTGGCTCTCATCATATGCAATACAGAGTTTGATCATCTGCCTCCAAGGAATGGAGCTGACTTTGACATCACAGGGATGAAGGAGCTGCTTGAGGGTCTGGACTATAGTGTGGATGTAGAAGAGAATCTGACAGCCAAGGATATGGAGTCAGCGCTGAGGGCATTTGCTGCCCGACCAGAGCACAAGTCCTCCGATAGCACATTCCTGGTGCTCATGTCTCATGGCATCCTGGAGGGAATCTGCGGAACTGCACATGATGAGAAAAACCCAGATGTGCTGCTTTATGACACCGTCTTCCAGATATTCAACAACCGAAACTGCCTCAGTCTAAAGGACAAACCCAAGGTCATCATTGTCCAGGCCTGCAGAGGGGCAAACCGTGGGGAACTGTGGGTCAGAGACTCTCCAGCATCCTTGGAAGTGGCCTCTTCACAGTCACCTGAGAACCTGGAGGAAGACGCTGTTTACAAGACCCATGTGGAGAAGGACTTCATTGCTTTCTGCTCTTCAACCCCACATAACGTGTCCTGGAGAGACAGCACAATGGGCTCCGTCTTCATCACACAGCTCATCACGTGCTTCCAGAAATATTCTTGGTGCTGCCACCTAGAGGAAGTATTTCGGAAGGTACAGCAATCATTTGAAACTCCAAGGGCTAAAGCCCAAATGCCCACCATAGAACGACTGTCCATGACAAGATATTTCTACCTCTTTCCGGGCAATTGA
>crab_eating_macaque
CTCAAGCTTTGCCCTCATGAAGAGTTCCTGAGACTATGTAAAGAAAGAGCTGAAGAGATCTATCCAATAAAGGAGAGAAATGACCGCACACGCCTGGCTCTCATCATATGCAATACAGAGTTTGATCATCTGCCTCCAAGGAATGGAGCTGACTTTGACATCACAGGGATGAAGGAGCTGCTTGAGGGTCTGGACTATAGTGTGGATGTAGAAGAGAATCTGACAGCCAAGGATATGGAGTCAGCGCTGAGGGCATTTGCTGCCCGACCAGAGCACAAGTCCTCCGATAGCACATTCCTGGTGCTCATGTCTCATGGCATCCTGGAGGGAATCTGCGGAACTGCACATGATGAGAAAAACCCAGATGTGCTGCTTTATGACACCGTCTTCCAGATATTCAACAACCGAAACTGCCTCAGTCTAAAGGACAAACCCAAGGTCATCATTGTCCAGGCCTGCAGAGGGGCAAACCGTGGGGAACTGTGGGTCAGAGACTCTCCAGCATCCTTGGAAGTGGCCTCTTCACAGTCACCTGAGAACCTGGAGGAAGACGCTGTTTACAAGACCCATGTGGAGAAGGACTTCATTGCTTTCTGCTCTTCAACCCCACATAACGTGTCCTGGAGAGACAGCACAATGGGCTCCGTCTTCATCACACAGCTCATCACGTGCTTCCAGAAATATTCTTGGTGCTGCCACCTAGAGGAAGTATTTCGGAAGGTACAGCAATCATTTGAAACTCCAAGGGCTAAAGCCCAAATGCCCACCATAGAACGACTGTCCATGACAAGATATTTCTACCTCTTTCCGGGCAATTGA
>olive_baboon
CTCAAGCTTTGCCCTCATGAAGAGTTCCTGAGACTATGTAAAGAAAGAGCTGAAGAGATCTATCCAATAAAGGAGAGAAATGACCGCACACGCCTGGCTCTCATCATATGCAATACAGAGTTTGATCATCTGCCTCCAAGGAATGGAGCTGACTTTGACATCACAGGGATGAAGGAGCTGCTTGAGGGTCTGGACTATAGTGTGGATGTAGAAGAGAATCTGACAGCCAGGGATATGGAGTCAGCACTGAGGGCATTTGCTGCCCGACCAGAGCACAAGTCCTCCGATAGCACGTTCCTGGTGCTCATGTCTCATGGCATCCTGGAGGGAATCTGCGGAACTGCACATGATGAGAAAAACCCAGATGTGCTGCTTTATGACACCGTCTTCCAGATATTCAACAACCGGAACTGCCTCAGTCTAAAGGACAAACCCAAGGTCATCATTGTCCAGGCCTGCAGAGGCGCAAACCGTGGGGAACTGTGGGTCAGAGACTCTCCAGCATCCTTGGAAGTGGCCTCTTCACAGTCACCTGAGAACCTGGAGGAAGACGCTGTTTACAAGACCCACGTGGAGAAGGACTTCATTGCTTTCTGCTCTTCAACCCCACATAACGTGTCCTGGAGAGACAGCACAATGGGCTCTGTCTTCATCACACAGCTCATCACATGCTTCCAGAAATATTCTTGGTGCTGCCACCTAGAGGAAGTATTTCGGAAGGTACAGCAATCATTTGAAACTCCAAGGGCTAAAGCCCAAATGCCCACCATAGAACGACTGTCCATGACAAGATATTTCTACCTCTTTCCGGGCAATTGA
>siamang
CTCAAGCTTTGCCCTCATGAAGAATTCCTGAGACTATGTAAAGAAAGAGCTGAAGAGATCTATCCAATAAAGGAGAGAAACGACCGCACACGCCTGGCTCTCATCATATGCAATACAGAGTTTGACCATCTGCCTCCGAGGAATGGAGCTGACTTTGACATCACAGGGATGAAGGAGCTACTTGAGGGTCTGGACTATAGTGTAGATGTAGAAGAGAATCTGACAGCCAGGGATATGGAGTCAGCACTGAGGGCATTTGCTGCCAGACCAGAGCACAAGTCCTCCGACAGCACGTTCTTGGTACTCATGTCTCATGGCATCCTGGAGGGAATCTGCGGAACTGTGCATGATGAGAAAAAACCAGATGTGCTGCTTTATGACACCATCTTCCAGATATTCAACAACCGCAACTGCCTCAGTCTAAAGGACAAACCCAAGATCATCATTGTCCAGGCCTGCAGAGGTGCAAACCATGGGGAACTGTGGGTCAGAGACTCTCCAGCATCCTTGGAAGTGGCCTCTTCACAGTCACCTGAGAACCTGGAGGAAGATGCTGTTTACAAGACCCACGTGGAGAAGGACTTCATTGCTTTCTGCTCTTCAACGCCACATAACGTGTCCTGGAGAGACAGCACAATGGGCTCTATCTTCATCACACAACTCATCGCATGCTTCCAGAAATATTCTTGGTGCTGCCACCTAGAGGAAGTATTTCGGAAGGTACAGCAATCATTTGAAACTCCAAGGGCTAAAGCCCAAATGCCCACCATAGAACGACTGTCCATGACAAGATATTTCTACCTCTTTCCTGGCAATTGA
>white_cheeked_gibbon
CTCAAGCTTTGCCCTCATGAAGAATTCCTGAGACTATGTAAAGAAAGAGCTGAAGAGATCTATCCAATAAAGGAGAGAAACAACCGCACACGCCTGGCTCTCATCATATGCAATACAGAGTTTGACCATCTGCCTCTGAGGAATGGAGCTGACTTTGACATCACAGGGATGAAGGAGCTACTTGAGGGTCTGGACTATAGTGTAGATGTAGAAGAGAATCTGACAGCCAGGGATATGGAGTCAGCACTGAGGGCATTTGCTGCCAGACCAGAGCACAAGTCCTCCGACAGCACGTTCTTGGTACTCATGTCTCATGGCATCCTGGAGGGAATCTGCGGAACTGTGCATGATGAGAAAAAACCAGATGTGCTGCTTTATGACACCATCTTCCAGATATTCAACAACCGCAACTGCCTCAGTCTAAAGGACAAACCCAAGGTCATCATTGTCCAGGCCTGCAGAGGTGCAAACCGTGGGGAACTGTGGGTCAGAGACTCTCCAGCATCCTTGGAAGTGGCCTCTTCACAGTCACCTGAGAACCTGGAGGAAGATGCTGTTTACAAGACCCACGTGGAGAAGGACTTCATTGCTTTCTGCTCTTCAACGCCACATAACGTGTCCTGGAGAGACAGCACAATGGGCTCTATCTTCATCACACAACTCATCACATGCTTCCAGAAATATTCTTGGTGCTGCCACCTAGAGGAAGTATTTCGGAAGGTACAGCAATCATTTGAAACTCCAAGGGCTAAAGCCCAAATGCCCACCATAGAACGACTGTCCATGACAAGATATTTCTACCTCTTTCCTGGCAATTGA
>borneo_orangutan
CTCAAGCTTTGCCCTCATGAAGAATTCCTGAGACTATGTAAAGAAAGAGCTGAAGAGATCTATCCAATAAAGGAGAGAAACAACCGCACACGCCTGGCTCTCATCATATGCAATACAGAGTTTGACCATCTGCCTCTGAGGAATGGAGCTGACTTTGACATCACAGGGATGAAGGAGCTACTTGAGGGTCTGGACTACAGCGTAGATGTAGAAGAGAATCTGACAGCCAGGGATATGGAGTCAGCGCTGAGGGCATTTGCTGCCCGACCAGAGCACAAGTCCTCCGACAGCACGTTCTTAGTACTCATGTCTCATGGCATCCTGGAGGGAATCTGCGGAACCGTGCATGATGAGAAAAAACCAGATGTGCTGCTTTATGACACCATCTTCCAGATATTCAACAACCGCAACTGCCTCAGTCTAAAGGACAAACCCAAGGTCATCATTGTCCAGGCCTGCAGAGGTGCAAACCATGGGGAACTGTGGGTCAGAGACTCTCCAGCATCCTTGGAAGTGGCCTCTTCACAGTCACCTGAGAACCTGGAGGAAGATGCTGTTTACAAGACCCACGTGGAGAAGGACTTCATTGCTTTTTGCTCTTCAACACCACACAACGTGTCCTGGAGAGACAGCACAATGGGCTCTATCTTCATCACACAACTCATCACATGCTTCCAGAAATATTCTTGGTGCTGCCACCTAGAGGAAGTATTTCGGAAGGTACAGCAATCATTTGAAACTCCAAGGGCTAAAGCCCAAATGCCCACCATAGAACGACTGTCAATGACAAGATATTTCTACCTCTTTCCTGGCAATTGA
>chimpanzee
CTCAAGCTTTGTCCTCATGAAGAATTCCTGAGACTATGTAAAGAAAGAGCTGAAGAGATCTATCCAATAAAGGAGAGAAACAACCGTACACGCCTGGCTCTCATCATATGCAATACAGAGTTTGACCATCTGCCTCCGAGGAATGGAGCTGACTTTGACATCACAGGGATGAAGGAGCTACTTGAGGGTCTGGACTATAGTGTAGATGTAGAAGAGAATCTGACAGCCAGGGATATGGAGTCAGCGCTGAGGGCATTTGCTACCAGACCAGAGCACAAGTCCTCTGACAGCACGTTCTTGGTACTCATGTCTCATGGCATCCTGGAGGGAATCTGCGGAACTGTGCATGATGAGAAAAAACCAGATGTGCTGCTTTATGACACCATCTTCCAGATATTCAACAACCGCAACTGCCTCAGTCTGAAGGACAAACCCAAGGTCATCATTGTCCAGGCCTGCAGAGGTGCAAACCATGGGGAACTGTGGGTCAGAGACTCTCCAGCATCCTTGGAAGTGGCCTCTTCACAGTCATCTGAGAACCTGGAGGAAGATGCTGTTTACAAGACCCACGTGGAGAAGGACTTCATTGCTTTCTGCTCTTCAACGCCACACAACGTGTCCTGGAGAGACAGCACAATGGGCTCTATCTTCATCACACAACTCATCACGTGCTTCCAGAAATATTCTTGGTGCTGCCACCTAGAGGAAGTATTTCGGAAGGTACAGCAATCATTTGAAACTCCAAGGGCCAAAGCTCAAATGCCCACCATAGAACGACTGTCCATGACAAGATATTTCTACCTCTTTCCTGGCAATTGA
>gorilla
CTCAAGCTTTGTCCTCATGAAGAATTCCTGAGACTATGTAAAGAAAGAGCTGAAGAGATCTATCCAATAAAGGAGAGAAACAACCGCACACGCCTGGCTCTCATCATATGCAATACAGAGTTTGACCATCTGCCTCCGAGGAATGGAGCTGACTTTGACATCACAGGGATGAAGGAGCTACTTGAGGGTCTGGACTATAGTGTAGATGTAGAAGAGAATCTGACAGCCAGGGATATGGAGTCAGTGCTGAGGGCATTTGCTACCAGACCAGAGCACAAGTCCTCTGACAGCACGTTCTTGGTACTCATGTCTCATGGCATCCTGGAGGGAATCTGTGGAACTGTGCATGATGAGAAAAAACCAGATGTGCTGCTTTATGACACCATCTTCCAGATATTCAACAACCGCAACTGCCTCAGTCTGAAGGACAAACCCAAGGTCATCATTGTCCAGGCCTGCAGAGGTGCAAACCGCGGGGAACTGTGGGTCAGAGACTCTCCAGCAACCTTGGAAGTGGCCTCTTCACAGTCATCTGAGAACCTGGAGGAAGATGCTGTTTACAAGACCCACGTGGAGAAGGACTTCATTGCTTTCTGCTCTTCAACGCCACACAACGTGTCCTGGAGAGACAGCACAATGGGCTCTATCTTCATCACACAACTCATCACGTGCTTCCAGAAATATTCTTGGTGCTGCCACCTAGAGGAAGTATTTCGGAAGGTACAGCAATCATTTGAAACTCCAAGGGCCAAAGCTCAAATGCCCACCATAGAACGACTGTCCATGACAAGATATTTCTACCTCTTTCCTGGCAATTGA
>human
CTCAAGCTTTGTCCTCATGAAGAATTCCTGAGACTATGTAAAGAAAGAGCTGAAGAGATCTATCCAATAAAGGAGAGAAACAACCGCACACGCCTGGCTCTCATCATATGCAATACAGAGTTTGACCATCTGCCTCCGAGGAATGGAGCTGACTTTGACATCACAGGGATGAAGGAGCTACTTGAGGGTCTGGACTATAGTGTAGATGTAGAAGAGAATCTGACAGCCAGGGATATGGAGTCAGCGCTGAGGGCATTTGCTACCAGACCAGAGCACAAGTCCTCTGACAGCACATTCTTGGTACTCATGTCTCATGGCATCCTGGAGGGAATCTGCGGAACTGTGCATGATGAGAAAAAACCAGATGTGCTGCTTTATGACACCATCTTCCAGATATTCAACAACCGCAACTGCCTCAGTCTGAAGGACAAACCCAAGGTCATCATTGTCCAGGCCTGCAGAGGTGCAAACCGTGGGGAACTGTGGGTCAGAGACTCTCCAGCATCCTTGGAAGTGGCCTCTTCACAGTCATCTGAGAACCTAGAGGAAGATGCTGTTTACAAGACCCACGTGGAGAAGGACTTCATTGCTTTCTGCTCTTCAACGCCACACAACGTGTCCTGGAGAGACAGCACAATGGGCTCTATCTTCATCACACAACTCATCACATGCTTCCAGAAATATTCTTGGTGCTGCCACCTAGAGGAAGTATTTCGGAAGGTACAGCAATCATTTGAAACTCCAAGGGCCAAAGCTCAAATGCCCACCATAGAACGACTGTCCATGACAAGATATTTCTACCTCTTTCCTGGCAATTGA
