# Supplementary material for: Evolutionary dynamics of pro-inflammatory caspases in primates and rodents
Source: bioRxiv. 2024 Aug 27:2024.06.19.599744. Preprint. [Version 2] doi: 10.1101/2024.06.19.599744 (PMC11383037; doi:10.1101/2024.06.19.599744)
Supplement: Supplement 4 — Supplemental Data 1. Alignments and full results of GARD, CODEML, and FUBAR analyses. We provide the alignments and raw data to maximize reproducibility and data transparency. [file media-4.zip › SupData1/selection_analyses/primate_caspase4/spp_tree_pamlout/pri_c4_seg1.fasta]

>marmoset
ATGGCAGAAGGCAACCAAAGGAAAAAAACACTTAAGATGTGGGAATCCTGGGGCAAAGGTGTCCTCACTGGCGCTTTGGATGACTTGGTGGAACAAGACGTGCTGAACTGGAAGGAGGAGGACAAGAAGAAGTATTACGATGCCAAAACTAAAGACAAGGTTCGGGTCGTGGCGGACTCTATGAAAAAGAACCAACGTATGGCAGGGAAGATGCTTCTCAACACCTTTTTCAACATAGACCAGATATCCCCCAAGAAGAAAGGTAATTCAAATATGGCGGTTGGACCACCTGAGACAGGAGAATCTACAGAT
>capuchin
ATGGCAGAAGGCAACCAAAGACAAAAACCACTTAAGTTGTTGGAATCCTTGGGCAAAGATTTTCTCAATGGCGTTTTGGATAACTTGGTGGAACAAAATGTGCTGAACTGGAAGGAAGAGGAAAAGAAGAAATATTATGATGCCAAAACTAAAGACAAGGTTCGGGTCGTGGCAGACTCTATGCAAAAGAAACAACGTATGGCAGGGCAAATGCTTCTCCAAACCTTTTTTAACATAGACCAAATATCCCCCAATAAAAAAGCTAATTTGAATATGGAGGTTGGACCACCTGAGACAGGAGAATCTACAGAT
>night_monkey
ATGGCAGAAGGCAACCAAAGAAAAAAACCACTTAAGATGTTGGAATCCTTGGGCAAAGATTTCCTCACTGGTGTTTTGGATAACTTGGTGGAACAAAATGTGCTGAACTGGAAGGAAGAGGAAAAGAAGAAATATTATGATGCCAAAACTGAAGACAAGGTTCGGGTCGTGGCAGACTCTATGCAAAAGAAACAACGTATGGCAGGGCAAATGCTTCTCCAAACCTTTTTTAACATAGACCAAATATCCCCCAATAAAAAAGCTAATTCAAATATGGAGATTGGACCACCTGAGACAGGAGAATCTACAGAT
>squirrel_monkey
ATGGCAGAAGGCAACCGAAGAAAAAAACCACTTAAGATGCTGGAATCTTTGGGCAAAGATTTGCTCACTGGTGTTTTGGATAACTTGGTGGAACAAAATGTGCTGAACTGGAAGGAAGAGGAAAAGAAGAAATATTATGATGCCAAAACTGAAGACAAGGTTCAGGTCGTGGCAGACTCTATTCAAAAGAAACAACGTATGGCAGGGCAAATGCTTCTCAAAACCTTTATAAACATAGACCAATTATCCCCCAATGACAAAGATAAGCCGAATATGGAGGTTGGACCACCGGAGACAGGAGAATCTACAGAT
>leaf_monkey
ATGGCAGAGGGCAACCAGAGAAAAAAGCCACTTAAGATGCTGGAATCCCTGGGCAAAGATTTCCTCACTGGCGTTTTAGATAACTTGGTGGAACAAAATGTGCTGAACTGGAAGGAAGAGGAAAAAAAGAAATATTATGATGCAAAAACTGAAGACAAAGTTCGGGTCATGGCAGACTCTATGCAAGAGAAACAACGTATGGCAGGTCAAATGCTTCTTCAAACCTTTTTTAACATAGACCAAATATCCCCCAGTAAAAAAGCTCATCCGAATATCGAGGCTGGACCACCTGAGTCAGGAGAATCTATAGAT
>colobus
ATGGCAGAGGGCAACCAGAGAAAAAAACCACTTAAGATGCTGGAATCCCTGGGCAAAGATTTCCTCACTGGCGTTTTGGATAACTTGGTGGAACAAAATGTGCTAAACTGGAAGGAAGAGGAAAAAAAGAAATATTATGATGCAAAAACTGAAGATAAAGTTCGGGTCATGGCAGACTCTATCCAAGAGAAACAACGTATGGCAGGTCAAATGCTTCTTCAAACCTTTTTTAACATAGACCAAATATCCCCCAGTAAAAAAGCTCATCCGAATATGGAGGCTGGACCACCTGAGTCAGGAGAATCTATAGAT
>rhesus
ATGGCGGAGGGCAACCAGAGAAAAAAGCCACTTAAGATGTTGGAATCCCTGGGCAAAGATTTCCTCACTGGCGTTTTGGATAACTTGGTGGAACAGAATGTGCTGAACTGGAAGGAAGAGGAAAAAAAGAAGTATTATGATGCAAAAACTGAAGACAAAGTTCGGGTCATGGCAGACTCTATCCAAGAGAAACAACGTATGGCAGGTCAAATGCTTCTTCAAACCTTTTTTAACATAGACCAAATATCCCCCAGTAAAAAAGCTCATCTGAATATGGAGGCTAGACCACCTGAGTCAGGAGAATCTGCAGAT
>crab_eating_macaque
ATGGCGGAGGGCAACCAGAGAAAAAAGCCACTTAAGATGTTGGAATCCCTGGGCAAAGATTTCCTCACTGGCGTTTTGGATAACTTGGTGGAACAGAATGTGCTGAACTGGAAGGAAGAGGAAAAAAAGAAGTATTATGATGCAAAAACTGAAGACAAAGTTCGGGTCATGGCAGACTCTATCCAAGAGAAACAACGTATGGCAGGTCAAATGCTTCTTCAAACCTTTTTTAACATAGACCAAATATCCCCCAGTAAAAAAGCTCATCTGAATATGGAGGCTAGACCACCTGAGTCAGGAGAATCTGCAGAT
>olive_baboon
ATGGCGGAGGGCAACCGGAGAAAAAAGCCACTTAAGATGTTGGAATCCCTGGGCAAAGATTTCCTCACAGGCGTTTTGGATAACTTGGTGGAACAGAATGTGCTGAACTGGAAGGAAGAGGAAAAAAAGAAGTATTATGATGCAAAAACTGAAGACAAAGTTCGGGTCATGGCAGACTCTATCCAAGAGAAACAACGTATGGCAGGTCAAATGCTTCTTCAAACCTTTTTTAACATAGACCAAATATCCCCCAGTAAAAAAGCTCATCTGAATATGGAGGCTAGACCACCTGAGTCAGGAGAATCTGCAGAT
>siamang
ATGGCAGAAGGCAACCACAGAAAAAAGCCACTTAAGATGTTGGAATCCCTGGGCAAAGATTTCCTCACTGGTGTTTTGGATAACTTGGTGGAACAAAATGTGCTGAACTGGAAGGAAGAGGAAAAAAAAAAATATTATGATGCTAAAACTGAAGACAAAGTTCGGGTCATGGCAGACTCTATCCAAGAGAAGCAACGTATGGCAGGACAAATGCTTCTTCAAACCTTTTTTAACATAGACCAAATATCCCCCAATAAAAAAGCTCATCCGAATATGGAGGCTGGACCACCTGAGTCAGGAGAATCTACTGAT
>white_cheeked_gibbon
ATGGCAGAAGGCAACCACAGAAAAAAGCCACTTAAGATGTTGGAATCCCTGGGCAAAGATTTCCTCACTGGTGTTTTGGATAACTTGGTGGAACAAAATGTGCTGAACTGGAAGGAAGAGGAAAAAAAAAAATATTATGATGCTAAAACTGAAGACAAAGTTCGGGTCATGGCAGACTCTATCCAAGAGAAGCAACGTATGGCAGGACAAATGCTTCTTCAAACCTTTTTTAACATAGACCAAATATCCCCCAATAAAAAAGCTCATCCGAATATGGAGGCTGGACCACCTGAGTCAGGAGAATCTACTGAT
>borneo_orangutan
ATGGCAGAAGGCAACCACAGAAAAAAACCACTTAAGATGTTGGAATCCCTGGGCAAAGATTTCCTCACTGGTGTTTTGGATAACTTGGTGGAACAAAATGTGCTGAACTGGAAGGAAGAGGAAAAAAAGAAATATTATGATGCTAAAACTGAAGACAAAGTTCGGGTCATGGCAGACTCTATCCAAGAGAAGCAACGTATGGCAGGACAAATGCTTCTTCAAACCTTTTTTAACATAGACCAAATATCCCCCAATAAAAAAGCTCATCCGAATATGGAGGCTGGACCACCTGAGTCAGGAGAATCTACAGAT
>chimpanzee
ATGGCAGAAGGCAACCACAGAAAAAAGCCACTTAAGATGTTGGAATCCCTGGGCAAAGATTTCCTCACTGGTGTTTTGGATAACTTGGTGGAACAAAATGTACTGAACTGGAAGGAAGAGGAAAAAAAGAAATATTATGATGCTAAAACTGAAGACAAAGTTCGGGTCATGGCAGACTCTATCCAAGAGAAGCAACGTATGGCAGGACAAATGCTTCTTCAAACCTTTTTTAACATAGACCAAATATCCCCCAATAAAAAAGCTCATCCGAATATGGAGGCTGGACCACCTGAGTCAGGAGAATCTACAGAT
>gorilla
ATGGCAGAAGGCAACCACAGAAAAAAGCCACTTAAAATGTTGGAATCCCTGGGCAAAGATTTCCTCACTGGTGTTTTGGATAACTTGGTGGAACAAAATGTACTGAACTGGAAGGAGGAGGAAAAAAAGAAATATTATGATGCTAAAACTGAAGACAAAGTTCGGGTCATGGCAGACTCTATCCAAGAGAAGCAACGTATGGCAGGACAAATGCTTCTTCAAACCTTTTTTAACATAGACCAAATATCCCCCAATAAAAAAGCTCATCCGAATATGGAGGCTGGACCACCTGAGTCAGGAGAATCTACAGAT
>human
ATGGCAGAAGGCAACCACAGAAAAAAGCCACTTAAGGTGTTGGAATCCCTGGGCAAAGATTTCCTCACTGGTGTTTTGGATAACTTGGTGGAACAAAATGTACTGAACTGGAAGGAAGAGGAAAAAAAGAAATATTACGATGCTAAAACTGAAGACAAAGTTCGGGTCATGGCAGACTCTATGCAAGAGAAGCAACGTATGGCAGGACAAATGCTTCTTCAAACCTTTTTTAACATAGACCAAATATCCCCCAATAAAAAAGCTCATCCGAATATGGAGGCTGGACCACCTGAGTCAGGAGAATCTACAGAT
