# Supplementary material for: Evolutionary dynamics of pro-inflammatory caspases in primates and rodents
Source: bioRxiv. 2024 Aug 27:2024.06.19.599744. Preprint. [Version 2] doi: 10.1101/2024.06.19.599744 (PMC11383037; doi:10.1101/2024.06.19.599744)
Supplement: Supplement 4 — Supplemental Data 1. Alignments and full results of GARD, CODEML, and FUBAR analyses. We provide the alignments and raw data to maximize reproducibility and data transparency. [file media-4.zip › SupData1/selection_analyses/primate_caspase4/spp_tree_pamlout/pri_c4_seg1_NS.pamlout]

     15    312

marmoset                        ATG GCA GAA GGC AAC CAA AGG AAA AAA ACA CTT AAG ATG TGG GAA TCC TGG GGC AAA GGT GTC CTC ACT GGC GCT TTG GAT GAC TTG GTG GAA CAA GAC GTG CTG AAC TGG AAG GAG GAG GAC AAG AAG AAG TAT TAC GAT GCC AAA ACT AAA GAC AAG GTT CGG GTC GTG GCG GAC TCT ATG AAA AAG AAC CAA CGT ATG GCA GGG AAG ATG CTT CTC AAC ACC TTT TTC AAC ATA GAC CAG ATA TCC CCC AAG AAG AAA GGT AAT TCA AAT ATG GCG GTT GGA CCA CCT GAG ACA GGA GAA TCT ACA GAT 
capuchin                        ATG GCA GAA GGC AAC CAA AGA CAA AAA CCA CTT AAG TTG TTG GAA TCC TTG GGC AAA GAT TTT CTC AAT GGC GTT TTG GAT AAC TTG GTG GAA CAA AAT GTG CTG AAC TGG AAG GAA GAG GAA AAG AAG AAA TAT TAT GAT GCC AAA ACT AAA GAC AAG GTT CGG GTC GTG GCA GAC TCT ATG CAA AAG AAA CAA CGT ATG GCA GGG CAA ATG CTT CTC CAA ACC TTT TTT AAC ATA GAC CAA ATA TCC CCC AAT AAA AAA GCT AAT TTG AAT ATG GAG GTT GGA CCA CCT GAG ACA GGA GAA TCT ACA GAT 
night_monkey                    ATG GCA GAA GGC AAC CAA AGA AAA AAA CCA CTT AAG ATG TTG GAA TCC TTG GGC AAA GAT TTC CTC ACT GGT GTT TTG GAT AAC TTG GTG GAA CAA AAT GTG CTG AAC TGG AAG GAA GAG GAA AAG AAG AAA TAT TAT GAT GCC AAA ACT GAA GAC AAG GTT CGG GTC GTG GCA GAC TCT ATG CAA AAG AAA CAA CGT ATG GCA GGG CAA ATG CTT CTC CAA ACC TTT TTT AAC ATA GAC CAA ATA TCC CCC AAT AAA AAA GCT AAT TCA AAT ATG GAG ATT GGA CCA CCT GAG ACA GGA GAA TCT ACA GAT 
squirrel_monkey                 ATG GCA GAA GGC AAC CGA AGA AAA AAA CCA CTT AAG ATG CTG GAA TCT TTG GGC AAA GAT TTG CTC ACT GGT GTT TTG GAT AAC TTG GTG GAA CAA AAT GTG CTG AAC TGG AAG GAA GAG GAA AAG AAG AAA TAT TAT GAT GCC AAA ACT GAA GAC AAG GTT CAG GTC GTG GCA GAC TCT ATT CAA AAG AAA CAA CGT ATG GCA GGG CAA ATG CTT CTC AAA ACC TTT ATA AAC ATA GAC CAA TTA TCC CCC AAT GAC AAA GAT AAG CCG AAT ATG GAG GTT GGA CCA CCG GAG ACA GGA GAA TCT ACA GAT 
leaf_monkey                     ATG GCA GAG GGC AAC CAG AGA AAA AAG CCA CTT AAG ATG CTG GAA TCC CTG GGC AAA GAT TTC CTC ACT GGC GTT TTA GAT AAC TTG GTG GAA CAA AAT GTG CTG AAC TGG AAG GAA GAG GAA AAA AAG AAA TAT TAT GAT GCA AAA ACT GAA GAC AAA GTT CGG GTC ATG GCA GAC TCT ATG CAA GAG AAA CAA CGT ATG GCA GGT CAA ATG CTT CTT CAA ACC TTT TTT AAC ATA GAC CAA ATA TCC CCC AGT AAA AAA GCT CAT CCG AAT ATC GAG GCT GGA CCA CCT GAG TCA GGA GAA TCT ATA GAT 
colobus                         ATG GCA GAG GGC AAC CAG AGA AAA AAA CCA CTT AAG ATG CTG GAA TCC CTG GGC AAA GAT TTC CTC ACT GGC GTT TTG GAT AAC TTG GTG GAA CAA AAT GTG CTA AAC TGG AAG GAA GAG GAA AAA AAG AAA TAT TAT GAT GCA AAA ACT GAA GAT AAA GTT CGG GTC ATG GCA GAC TCT ATC CAA GAG AAA CAA CGT ATG GCA GGT CAA ATG CTT CTT CAA ACC TTT TTT AAC ATA GAC CAA ATA TCC CCC AGT AAA AAA GCT CAT CCG AAT ATG GAG GCT GGA CCA CCT GAG TCA GGA GAA TCT ATA GAT 
rhesus                          ATG GCG GAG GGC AAC CAG AGA AAA AAG CCA CTT AAG ATG TTG GAA TCC CTG GGC AAA GAT TTC CTC ACT GGC GTT TTG GAT AAC TTG GTG GAA CAG AAT GTG CTG AAC TGG AAG GAA GAG GAA AAA AAG AAG TAT TAT GAT GCA AAA ACT GAA GAC AAA GTT CGG GTC ATG GCA GAC TCT ATC CAA GAG AAA CAA CGT ATG GCA GGT CAA ATG CTT CTT CAA ACC TTT TTT AAC ATA GAC CAA ATA TCC CCC AGT AAA AAA GCT CAT CTG AAT ATG GAG GCT AGA CCA CCT GAG TCA GGA GAA TCT GCA GAT 
crab_eating_macaque             ATG GCG GAG GGC AAC CAG AGA AAA AAG CCA CTT AAG ATG TTG GAA TCC CTG GGC AAA GAT TTC CTC ACT GGC GTT TTG GAT AAC TTG GTG GAA CAG AAT GTG CTG AAC TGG AAG GAA GAG GAA AAA AAG AAG TAT TAT GAT GCA AAA ACT GAA GAC AAA GTT CGG GTC ATG GCA GAC TCT ATC CAA GAG AAA CAA CGT ATG GCA GGT CAA ATG CTT CTT CAA ACC TTT TTT AAC ATA GAC CAA ATA TCC CCC AGT AAA AAA GCT CAT CTG AAT ATG GAG GCT AGA CCA CCT GAG TCA GGA GAA TCT GCA GAT 
olive_baboon                    ATG GCG GAG GGC AAC CGG AGA AAA AAG CCA CTT AAG ATG TTG GAA TCC CTG GGC AAA GAT TTC CTC ACA GGC GTT TTG GAT AAC TTG GTG GAA CAG AAT GTG CTG AAC TGG AAG GAA GAG GAA AAA AAG AAG TAT TAT GAT GCA AAA ACT GAA GAC AAA GTT CGG GTC ATG GCA GAC TCT ATC CAA GAG AAA CAA CGT ATG GCA GGT CAA ATG CTT CTT CAA ACC TTT TTT AAC ATA GAC CAA ATA TCC CCC AGT AAA AAA GCT CAT CTG AAT ATG GAG GCT AGA CCA CCT GAG TCA GGA GAA TCT GCA GAT 
siamang                         ATG GCA GAA GGC AAC CAC AGA AAA AAG CCA CTT AAG ATG TTG GAA TCC CTG GGC AAA GAT TTC CTC ACT GGT GTT TTG GAT AAC TTG GTG GAA CAA AAT GTG CTG AAC TGG AAG GAA GAG GAA AAA AAA AAA TAT TAT GAT GCT AAA ACT GAA GAC AAA GTT CGG GTC ATG GCA GAC TCT ATC CAA GAG AAG CAA CGT ATG GCA GGA CAA ATG CTT CTT CAA ACC TTT TTT AAC ATA GAC CAA ATA TCC CCC AAT AAA AAA GCT CAT CCG AAT ATG GAG GCT GGA CCA CCT GAG TCA GGA GAA TCT ACT GAT 
white_cheeked_gibbon            ATG GCA GAA GGC AAC CAC AGA AAA AAG CCA CTT AAG ATG TTG GAA TCC CTG GGC AAA GAT TTC CTC ACT GGT GTT TTG GAT AAC TTG GTG GAA CAA AAT GTG CTG AAC TGG AAG GAA GAG GAA AAA AAA AAA TAT TAT GAT GCT AAA ACT GAA GAC AAA GTT CGG GTC ATG GCA GAC TCT ATC CAA GAG AAG CAA CGT ATG GCA GGA CAA ATG CTT CTT CAA ACC TTT TTT AAC ATA GAC CAA ATA TCC CCC AAT AAA AAA GCT CAT CCG AAT ATG GAG GCT GGA CCA CCT GAG TCA GGA GAA TCT ACT GAT 
borneo_orangutan                ATG GCA GAA GGC AAC CAC AGA AAA AAA CCA CTT AAG ATG TTG GAA TCC CTG GGC AAA GAT TTC CTC ACT GGT GTT TTG GAT AAC TTG GTG GAA CAA AAT GTG CTG AAC TGG AAG GAA GAG GAA AAA AAG AAA TAT TAT GAT GCT AAA ACT GAA GAC AAA GTT CGG GTC ATG GCA GAC TCT ATC CAA GAG AAG CAA CGT ATG GCA GGA CAA ATG CTT CTT CAA ACC TTT TTT AAC ATA GAC CAA ATA TCC CCC AAT AAA AAA GCT CAT CCG AAT ATG GAG GCT GGA CCA CCT GAG TCA GGA GAA TCT ACA GAT 
chimpanzee                      ATG GCA GAA GGC AAC CAC AGA AAA AAG CCA CTT AAG ATG TTG GAA TCC CTG GGC AAA GAT TTC CTC ACT GGT GTT TTG GAT AAC TTG GTG GAA CAA AAT GTA CTG AAC TGG AAG GAA GAG GAA AAA AAG AAA TAT TAT GAT GCT AAA ACT GAA GAC AAA GTT CGG GTC ATG GCA GAC TCT ATC CAA GAG AAG CAA CGT ATG GCA GGA CAA ATG CTT CTT CAA ACC TTT TTT AAC ATA GAC CAA ATA TCC CCC AAT AAA AAA GCT CAT CCG AAT ATG GAG GCT GGA CCA CCT GAG TCA GGA GAA TCT ACA GAT 
gorilla                         ATG GCA GAA GGC AAC CAC AGA AAA AAG CCA CTT AAA ATG TTG GAA TCC CTG GGC AAA GAT TTC CTC ACT GGT GTT TTG GAT AAC TTG GTG GAA CAA AAT GTA CTG AAC TGG AAG GAG GAG GAA AAA AAG AAA TAT TAT GAT GCT AAA ACT GAA GAC AAA GTT CGG GTC ATG GCA GAC TCT ATC CAA GAG AAG CAA CGT ATG GCA GGA CAA ATG CTT CTT CAA ACC TTT TTT AAC ATA GAC CAA ATA TCC CCC AAT AAA AAA GCT CAT CCG AAT ATG GAG GCT GGA CCA CCT GAG TCA GGA GAA TCT ACA GAT 
human                           ATG GCA GAA GGC AAC CAC AGA AAA AAG CCA CTT AAG GTG TTG GAA TCC CTG GGC AAA GAT TTC CTC ACT GGT GTT TTG GAT AAC TTG GTG GAA CAA AAT GTA CTG AAC TGG AAG GAA GAG GAA AAA AAG AAA TAT TAC GAT GCT AAA ACT GAA GAC AAA GTT CGG GTC ATG GCA GAC TCT ATG CAA GAG AAG CAA CGT ATG GCA GGA CAA ATG CTT CTT CAA ACC TTT TTT AAC ATA GAC CAA ATA TCC CCC AAT AAA AAA GCT CAT CCG AAT ATG GAG GCT GGA CCA CCT GAG TCA GGA GAA TCT ACA GAT 


Printing out site pattern counts


        15        264  P

marmoset                        AAA AAA AAA AAA AAA AAC AAC AAC AAG AAG AAG AAG AAG AAG AAG AAG AAG AAT AAT ACA ACA ACA ACC ACT ACT AGG ATA ATA ATG ATG ATG ATG CAA CAA CAA CAG CCA CCC CCT CGG CGT CTC CTC CTG CTT GAA GAA GAC GAC GAC GAC GAC GAG GAG GAT GCA GCA GCC GCG GCG GCT GGA GGA GGC GGC GGG GGT GGT GTC GTC GTG GTG GTG GTT GTT TAC TAT TCA TCC TCC TCT TGG TGG TGG TTC TTG TTG TTT 
capuchin                        ... ... ... C.. C.. ..A ... C.A ..A ..A ... ... ... ... ... ..T C.A ... ... ... ... C.. ... .A. ... ..A ... ... ... ... ... T.. ... ... ... ..A ... ... ... ... ... ... ... ... ... ... ... A.. A.T ..A ... ... ..A ... ... ... ... ... .A. ..A .T. ... ... ... ... ... .A. .C. ... T.T ... ... ... ... ... ..T ... .TG ... ... ... ... .T. .T. ..T ... ... ... 
night_monkey                    ... ... G.. ... C.. ..A ... C.A ..A ..A ... ... ... ... ... ..T C.A ... ... ... ... C.. ... ... ... ..A ... ... ... ... ... ... ... ... ... ..A ... ... ... ... ... ... ... ... ... ... ... A.. A.T ..A ... ... ..A ... ... ... ... ... .A. ..A .T. ... ... ... ..T ... .A. .C. ... T.. ... ... ... A.. ... ..T ... ... ... ... ... ... .T. .T. ..T ... ... ... 
squirrel_monkey                 ... ... G.. ... C.. ..A ... ..A ..A G.C ... ... ... ... ... ..T C.A ..G ... ... ... C.. ... ... ... ..A ... T.. ... ... ..T ... ... ... .G. ..A ... ... ..G .A. ... ... ... ... ... ... ... A.. A.T ..A ... ... ..A ... ... ... ... ... .A. ..A .T. ... ... ... ..T ... .A. .A. ... T.G ... ... ... ... ... ..T ... C.G ... ..T ... ... CT. .T. A.A ... ... ... 
leaf_monkey                     ... ..G G.. ... C.. ..A ... C.A ..A ..A ..A ... ... ... G.. .GT C.A C.. ... .T. T.. C.. ... ... ... ..A ... ... ..C ... ... ... ... ... ..G ..A ... ... ... ... ... ... ..T ... ... ... ..G A.. A.T ..A ... ... ..A ... ... ... ... ..A .A. ..A .T. ... ... ... ... ..T .A. .C. ... T.. A.. ... ... .C. ... ..T ... C.G ... ... ... ... CT. CT. ..T ..A ... ... 
colobus                         ... ... G.. ... C.. ..A ... C.A ..A ..A ..A ... ... ... G.. .GT C.A C.. ... .T. T.. C.. ... ... ... ..A ... ... ... ... ..C ... ... ... ..G ..A ... ... ... ... ... ... ..T ..A ... ... ..G A.. A.T ..A ... ..T ..A ... ... ... ... ..A .A. ..A .T. ... ... ... ... ..T .A. .C. ... T.. A.. ... ... .C. ... ..T ... C.G ... ... ... ... CT. CT. ..T ... ... ... 
rhesus                          ... ..G G.. ... C.. ..A ... C.A ... ..A ..A ... ... ... G.. .GT C.A C.. ... G.. T.. C.. ... ... ... ..A ... ... ... ... ..C ... ... ..G ..G ..A ... ... ... ... ... ... ..T ... ... ... ..G A.. A.T ..A ... ... ..A ... ... ... ..G ..A .A. ..A .T. A.. ... ... ... ..T .A. .C. ... T.. A.. ... ... .C. ... ..T ... CTG ... ... ... ... .T. CT. ..T ... ... ... 
crab_eating_macaque             ... ..G G.. ... C.. ..A ... C.A ... ..A ..A ... ... ... G.. .GT C.A C.. ... G.. T.. C.. ... ... ... ..A ... ... ... ... ..C ... ... ..G ..G ..A ... ... ... ... ... ... ..T ... ... ... ..G A.. A.T ..A ... ... ..A ... ... ... ..G ..A .A. ..A .T. A.. ... ... ... ..T .A. .C. ... T.. A.. ... ... .C. ... ..T ... CTG ... ... ... ... .T. CT. ..T ... ... ... 
olive_baboon                    ... ..G G.. ... C.. ..A ... C.A ... ..A ..A ... ... ... G.. .GT C.A C.. ... G.. T.. C.. ... ..A ... ..A ... ... ... ... ..C ... ... ..G .GG ..A ... ... ... ... ... ... ..T ... ... ... ..G A.. A.T ..A ... ... ..A ... ... ... ..G ..A .A. ..A .T. A.. ... ... ... ..T .A. .C. ... T.. A.. ... ... .C. ... ..T ... CTG ... ... ... ... .T. CT. ..T ... ... ... 
siamang                         ... ..G G.. ... C.. ..G ... C.A ..A ..A ..A ..A ... ... G.. ..T C.A C.. ... ..T T.. C.. ... ... ... ..A ... ... ... ... ..C ... ... ... ..C ..A ... ... ... ... ... ... ..T ... ... ... ... A.. A.T ..A ... ... ..A ... ... ... ... ..T .A. ..A .T. ... ... ... ..T ..A .A. .C. ... T.. A.. ... ... .C. ... ..T ... C.G ... ... ... ... .T. CT. ..T ... ... ... 
white_cheeked_gibbon            ... ..G G.. ... C.. ..G ... C.A ..A ..A ..A ..A ... ... G.. ..T C.A C.. ... ..T T.. C.. ... ... ... ..A ... ... ... ... ..C ... ... ... ..C ..A ... ... ... ... ... ... ..T ... ... ... ... A.. A.T ..A ... ... ..A ... ... ... ... ..T .A. ..A .T. ... ... ... ..T ..A .A. .C. ... T.. A.. ... ... .C. ... ..T ... C.G ... ... ... ... .T. CT. ..T ... ... ... 
borneo_orangutan                ... ... G.. ... C.. ..G ... C.A ..A ..A ..A ... ... ... G.. ..T C.A C.. ... ... T.. C.. ... ... ... ..A ... ... ... ... ..C ... ... ... ..C ..A ... ... ... ... ... ... ..T ... ... ... ... A.. A.T ..A ... ... ..A ... ... ... ... ..T .A. ..A .T. ... ... ... ..T ..A .A. .C. ... T.. A.. ... ... .C. ... ..T ... C.G ... ... ... ... .T. CT. ..T ... ... ... 
chimpanzee                      ... ..G G.. ... C.. ..G ... C.A ..A ..A ..A ... ... ... G.. ..T C.A C.. ... ... T.. C.. ... ... ... ..A ... ... ... ... ..C ... ... ... ..C ..A ... ... ... ... ... ... ..T ... ... ... ... A.. A.T ..A ... ... ..A ... ... ... ... ..T .A. ..A .T. ... ... ... ..T ..A .A. .C. ... T.. A.. ..A ... .C. ... ..T ... C.G ... ... ... ... .T. CT. ..T ... ... ... 
gorilla                         ... ..G G.. ... C.. ..G ... C.A ..A ..A ..A ... ..A ... G.. ..T C.A C.. ... ... T.. C.. ... ... ... ..A ... ... ... ... ..C ... ... ... ..C ..A ... ... ... ... ... ... ..T ... ... ... ... A.. A.T ..A ... ... ... ... ... ... ... ..T .A. ..A .T. ... ... ... ..T ..A .A. .C. ... T.. A.. ..A ... .C. ... ..T ... C.G ... ... ... ... .T. CT. ..T ... ... ... 
human                           ... ..G G.. ... C.. ..G ... C.A ..A ..A ..A ... ... ... G.. ..T C.A C.. ... ... T.. C.. ... ... ... ..A ... ... ... ... ... G.. ... ... ..C ..A ... ... ... ... ... ... ..T ... ... ... ... A.. A.T ..A ... ... ..A ... ... ... ... ..T .A. ..A .T. ... ... ... ..T ..A .A. .C. ... T.. A.. ..A ... .C. ... ... ... C.G ... ... ... ... .T. CT. ..T ... ... ... 

    3    1    1    1    1    1    3    1    1    1    2    1    1    1    1
    1    1    1    1    1    1    1    1    1    1    1    1    1    1    3
    1    1    1    1    1    1    1    1    1    1    1    1    1    1    2
    3    1    1    1    1    2    1    1    2    3    1    1    1    1    1
    1    1    1    2    1    1    1    1    1    1    1    1    1    1    1
    1    1    1    1    1    2    1    1    1    1    1    1    1

CODONML (in paml version 4.9h, March 2018)  pri_c4_seg1.fasta
Model: One dN/dS ratio, 
Codon frequency model: F3x4
Site-class models: 
ns =  15  ls = 104

Codon usage in sequences
--------------------------------------------------------------------------------------------------------------------------------------
Phe TTT   1   3   2   1   2   2 | Ser TCT   2   2   2   3   2   2 | Tyr TAT   1   2   2   2   2   2 | Cys TGT   0   0   0   0   0   0
    TTC   1   0   1   0   1   1 |     TCC   2   2   2   1   2   2 |     TAC   1   0   0   0   0   0 |     TGC   0   0   0   0   0   0
Leu TTA   0   0   0   1   1   0 |     TCA   1   0   1   0   1   1 | *** TAA   0   0   0   0   0   0 | *** TGA   0   0   0   0   0   0
    TTG   2   6   4   4   1   2 |     TCG   0   0   0   0   0   0 |     TAG   0   0   0   0   0   0 | Trp TGG   3   1   1   1   1   1
--------------------------------------------------------------------------------------------------------------------------------------
Leu CTT   2   2   2   2   3   3 | Pro CCT   1   1   1   0   1   1 | His CAT   0   0   0   0   1   1 | Arg CGT   1   1   1   1   1   1
    CTC   2   2   2   2   1   1 |     CCC   1   1   1   1   1   1 |     CAC   0   0   0   0   0   0 |     CGC   0   0   0   0   0   0
    CTA   0   0   0   0   0   1 |     CCA   1   2   2   2   2   2 | Gln CAA   3   8   7   5   6   6 |     CGA   0   0   0   1   0   0
    CTG   1   1   1   2   3   2 |     CCG   0   0   0   2   1   1 |     CAG   1   0   0   1   1   1 |     CGG   1   1   1   0   1   1
--------------------------------------------------------------------------------------------------------------------------------------
Ile ATT   0   0   1   1   0   0 | Thr ACT   2   1   2   2   2   2 | Asn AAT   2   5   4   3   2   2 | Ser AGT   0   0   0   0   1   1
    ATC   0   0   0   0   1   1 |     ACC   1   1   1   1   1   1 |     AAC   5   4   4   4   4   4 |     AGC   0   0   0   0   0   0
    ATA   2   2   2   2   3   3 |     ACA   3   2   2   2   0   0 | Lys AAA   7   8   8   8   9  10 | Arg AGA   0   1   1   1   1   1
Met ATG   6   5   6   5   6   6 |     ACG   0   0   0   0   0   0 |     AAG  10   6   6   7   4   3 |     AGG   1   0   0   0   0   0
--------------------------------------------------------------------------------------------------------------------------------------
Val GTT   2   3   2   3   2   2 | Ala GCT   1   1   1   0   2   2 | Asp GAT   3   4   4   5   4   5 | Gly GGT   2   0   1   1   1   1
    GTC   2   1   1   1   1   1 |     GCC   1   1   1   1   0   0 |     GAC   6   3   3   4   3   2 |     GGC   3   3   2   2   3   3
    GTA   0   0   0   0   0   0 |     GCA   2   3   3   3   4   4 | Glu GAA   4   6   7   7   6   6 |     GGA   2   2   2   2   2   2
    GTG   3   3   3   3   2   2 |     GCG   2   0   0   0   0   0 |     GAG   3   3   3   3   5   5 |     GGG   1   1   1   1   0   0
--------------------------------------------------------------------------------------------------------------------------------------

--------------------------------------------------------------------------------------------------------------------------------------
Phe TTT   2   2   2   2   2   2 | Ser TCT   2   2   2   2   2   2 | Tyr TAT   2   2   2   2   2   2 | Cys TGT   0   0   0   0   0   0
    TTC   1   1   1   1   1   1 |     TCC   2   2   2   2   2   2 |     TAC   0   0   0   0   0   0 |     TGC   0   0   0   0   0   0
Leu TTA   0   0   0   0   0   0 |     TCA   1   1   1   1   1   1 | *** TAA   0   0   0   0   0   0 | *** TGA   0   0   0   0   0   0
    TTG   3   3   3   3   3   3 |     TCG   0   0   0   0   0   0 |     TAG   0   0   0   0   0   0 | Trp TGG   1   1   1   1   1   1
--------------------------------------------------------------------------------------------------------------------------------------
Leu CTT   3   3   3   3   3   3 | Pro CCT   1   1   1   1   1   1 | His CAT   1   1   1   1   1   1 | Arg CGT   1   1   1   1   1   1
    CTC   1   1   1   1   1   1 |     CCC   1   1   1   1   1   1 |     CAC   0   0   0   1   1   1 |     CGC   0   0   0   0   0   0
    CTA   0   0   0   0   0   0 |     CCA   2   2   2   2   2   2 | Gln CAA   5   5   5   6   6   6 |     CGA   0   0   0   0   0   0
    CTG   3   3   3   2   2   2 |     CCG   0   0   0   1   1   1 |     CAG   2   2   1   0   0   0 |     CGG   1   1   2   1   1   1
--------------------------------------------------------------------------------------------------------------------------------------
Ile ATT   0   0   0   0   0   0 | Thr ACT   2   2   1   3   3   2 | Asn AAT   2   2   2   3   3   3 | Ser AGT   1   1   1   0   0   0
    ATC   1   1   1   1   1   1 |     ACC   1   1   1   1   1   1 |     AAC   4   4   4   4   4   4 |     AGC   0   0   0   0   0   0
    ATA   2   2   2   2   2   2 |     ACA   0   0   1   0   0   1 | Lys AAA   8   8   8   9   9   9 | Arg AGA   2   2   2   1   1   1
Met ATG   6   6   6   6   6   6 |     ACG   0   0   0   0   0   0 |     AAG   5   5   5   4   4   4 |     AGG   0   0   0   0   0   0
--------------------------------------------------------------------------------------------------------------------------------------
Val GTT   2   2   2   2   2   2 | Ala GCT   2   2   2   3   3   3 | Asp GAT   4   4   4   4   4   4 | Gly GGT   1   1   1   1   1   1
    GTC   1   1   1   1   1   1 |     GCC   0   0   0   0   0   0 |     GAC   3   3   3   3   3   3 |     GGC   3   3   3   2   2   2
    GTA   0   0   0   0   0   0 |     GCA   4   4   4   3   3   3 | Glu GAA   6   6   6   7   7   7 |     GGA   1   1   1   3   3   3
    GTG   2   2   2   2   2   2 |     GCG   1   1   1   0   0   0 |     GAG   5   5   5   4   4   4 |     GGG   0   0   0   0   0   0
--------------------------------------------------------------------------------------------------------------------------------------

--------------------------------------------------------------------------------------
Phe TTT   2   2   2 | Ser TCT   2   2   2 | Tyr TAT   2   2   1 | Cys TGT   0   0   0
    TTC   1   1   1 |     TCC   2   2   2 |     TAC   0   0   1 |     TGC   0   0   0
Leu TTA   0   0   0 |     TCA   1   1   1 | *** TAA   0   0   0 | *** TGA   0   0   0
    TTG   3   3   3 |     TCG   0   0   0 |     TAG   0   0   0 | Trp TGG   1   1   1
--------------------------------------------------------------------------------------
Leu CTT   3   3   3 | Pro CCT   1   1   1 | His CAT   1   1   1 | Arg CGT   1   1   1
    CTC   1   1   1 |     CCC   1   1   1 |     CAC   1   1   1 |     CGC   0   0   0
    CTA   0   0   0 |     CCA   2   2   2 | Gln CAA   6   6   6 |     CGA   0   0   0
    CTG   2   2   2 |     CCG   1   1   1 |     CAG   0   0   0 |     CGG   1   1   1
--------------------------------------------------------------------------------------
Ile ATT   0   0   0 | Thr ACT   2   2   2 | Asn AAT   3   3   3 | Ser AGT   0   0   0
    ATC   1   1   0 |     ACC   1   1   1 |     AAC   4   4   4 |     AGC   0   0   0
    ATA   2   2   2 |     ACA   1   1   1 | Lys AAA   8   9   8 | Arg AGA   1   1   1
Met ATG   6   6   6 |     ACG   0   0   0 |     AAG   5   4   5 |     AGG   0   0   0
--------------------------------------------------------------------------------------
Val GTT   2   2   2 | Ala GCT   3   3   3 | Asp GAT   4   4   4 | Gly GGT   1   1   1
    GTC   1   1   1 |     GCC   0   0   0 |     GAC   3   3   3 |     GGC   2   2   2
    GTA   1   1   1 |     GCA   3   3   3 | Glu GAA   7   6   7 |     GGA   3   3   3
    GTG   1   1   2 |     GCG   0   0   0 |     GAG   4   5   4 |     GGG   0   0   0
--------------------------------------------------------------------------------------

Codon position x base (3x4) table for each sequence.

#1: marmoset       
position  1:    T:0.13462    C:0.13462    A:0.37500    G:0.35577
position  2:    T:0.23077    C:0.19231    A:0.44231    G:0.13462
position  3:    T:0.19231    C:0.24038    A:0.24038    G:0.32692
Average         T:0.18590    C:0.18910    A:0.35256    G:0.27244

#2: capuchin       
position  1:    T:0.15385    C:0.18269    A:0.33654    G:0.32692
position  2:    T:0.26923    C:0.16346    A:0.47115    G:0.09615
position  3:    T:0.24038    C:0.17308    A:0.32692    G:0.25962
Average         T:0.22115    C:0.17308    A:0.37821    G:0.22756

#3: night_monkey   
position  1:    T:0.14423    C:0.17308    A:0.35577    G:0.32692
position  2:    T:0.25962    C:0.18269    A:0.46154    G:0.09615
position  3:    T:0.24038    C:0.17308    A:0.33654    G:0.25000
Average         T:0.21474    C:0.17628    A:0.38462    G:0.22436

#4: squirrel_monkey
position  1:    T:0.12500    C:0.18269    A:0.34615    G:0.34615
position  2:    T:0.25962    C:0.17308    A:0.47115    G:0.09615
position  3:    T:0.23077    C:0.16346    A:0.32692    G:0.27885
Average         T:0.20513    C:0.17308    A:0.38141    G:0.24038

#5: leaf_monkey    
position  1:    T:0.12500    C:0.21154    A:0.32692    G:0.33654
position  2:    T:0.25962    C:0.18269    A:0.45192    G:0.10577
position  3:    T:0.25000    C:0.17308    A:0.33654    G:0.24038
Average         T:0.21154    C:0.18910    A:0.37179    G:0.22756

#6: colobus        
position  1:    T:0.12500    C:0.21154    A:0.32692    G:0.33654
position  2:    T:0.25962    C:0.18269    A:0.45192    G:0.10577
position  3:    T:0.25962    C:0.16346    A:0.34615    G:0.23077
Average         T:0.21474    C:0.18590    A:0.37500    G:0.22436

#7: rhesus         
position  1:    T:0.13462    C:0.20192    A:0.32692    G:0.33654
position  2:    T:0.25962    C:0.18269    A:0.45192    G:0.10577
position  3:    T:0.25000    C:0.17308    A:0.29808    G:0.27885
Average         T:0.21474    C:0.18590    A:0.35897    G:0.24038

#8: crab_eating_macaque
position  1:    T:0.13462    C:0.20192    A:0.32692    G:0.33654
position  2:    T:0.25962    C:0.18269    A:0.45192    G:0.10577
position  3:    T:0.25000    C:0.17308    A:0.29808    G:0.27885
Average         T:0.21474    C:0.18590    A:0.35897    G:0.24038

#9: olive_baboon   
position  1:    T:0.13462    C:0.20192    A:0.32692    G:0.33654
position  2:    T:0.25962    C:0.18269    A:0.44231    G:0.11538
position  3:    T:0.24038    C:0.17308    A:0.30769    G:0.27885
Average         T:0.21154    C:0.18590    A:0.35897    G:0.24359

#10: siamang        
position  1:    T:0.13462    C:0.20192    A:0.32692    G:0.33654
position  2:    T:0.25000    C:0.19231    A:0.46154    G:0.09615
position  3:    T:0.26923    C:0.17308    A:0.32692    G:0.23077
Average         T:0.21795    C:0.18910    A:0.37179    G:0.22115

#11: white_cheeked_gibbon
position  1:    T:0.13462    C:0.20192    A:0.32692    G:0.33654
position  2:    T:0.25000    C:0.19231    A:0.46154    G:0.09615
position  3:    T:0.26923    C:0.17308    A:0.32692    G:0.23077
Average         T:0.21795    C:0.18910    A:0.37179    G:0.22115

#12: borneo_orangutan
position  1:    T:0.13462    C:0.20192    A:0.32692    G:0.33654
position  2:    T:0.25000    C:0.19231    A:0.46154    G:0.09615
position  3:    T:0.25962    C:0.17308    A:0.33654    G:0.23077
Average         T:0.21474    C:0.18910    A:0.37500    G:0.22115

#13: chimpanzee     
position  1:    T:0.13462    C:0.20192    A:0.32692    G:0.33654
position  2:    T:0.25000    C:0.19231    A:0.46154    G:0.09615
position  3:    T:0.25962    C:0.17308    A:0.33654    G:0.23077
Average         T:0.21474    C:0.18910    A:0.37500    G:0.22115

#14: gorilla        
position  1:    T:0.13462    C:0.20192    A:0.32692    G:0.33654
position  2:    T:0.25000    C:0.19231    A:0.46154    G:0.09615
position  3:    T:0.25962    C:0.17308    A:0.33654    G:0.23077
Average         T:0.21474    C:0.18910    A:0.37500    G:0.22115

#15: human          
position  1:    T:0.13462    C:0.20192    A:0.31731    G:0.34615
position  2:    T:0.25000    C:0.19231    A:0.46154    G:0.09615
position  3:    T:0.25000    C:0.17308    A:0.33654    G:0.24038
Average         T:0.21154    C:0.18910    A:0.37179    G:0.22756

Sums of codon usage counts
------------------------------------------------------------------------------
Phe F TTT      29 | Ser S TCT      31 | Tyr Y TAT      28 | Cys C TGT       0
      TTC      13 |       TCC      29 |       TAC       2 |       TGC       0
Leu L TTA       2 |       TCA      13 | *** * TAA       0 | *** * TGA       0
      TTG      46 |       TCG       0 |       TAG       0 | Trp W TGG      17
------------------------------------------------------------------------------
Leu L CTT      41 | Pro P CCT      14 | His H CAT      11 | Arg R CGT      15
      CTC      19 |       CCC      15 |       CAC       6 |       CGC       0
      CTA       1 |       CCA      29 | Gln Q CAA      86 |       CGA       1
      CTG      31 |       CCG      10 |       CAG       9 |       CGG      15
------------------------------------------------------------------------------
Ile I ATT       2 | Thr T ACT      30 | Asn N AAT      42 | Ser S AGT       5
      ATC      10 |       ACC      15 |       AAC      61 |       AGC       0
      ATA      32 |       ACA      14 | Lys K AAA     126 | Arg R AGA      17
Met M ATG      88 |       ACG       0 |       AAG      77 |       AGG       1
------------------------------------------------------------------------------
Val V GTT      32 | Ala A GCT      31 | Asp D GAT      61 | Gly G GGT      15
      GTC      16 |       GCC       4 |       GAC      48 |       GGC      37
      GTA       3 |       GCA      49 | Glu E GAA      95 |       GGA      33
      GTG      32 |       GCG       5 |       GAG      62 |       GGG       4
------------------------------------------------------------------------------


Codon position x base (3x4) table, overall

position  1:    T:0.13462    C:0.19423    A:0.33333    G:0.33782
position  2:    T:0.25449    C:0.18526    A:0.45769    G:0.10256
position  3:    T:0.24808    C:0.17628    A:0.32115    G:0.25449
Average         T:0.21239    C:0.18526    A:0.37073    G:0.23162

Codon frequencies under model, for use in evolver (TTT TTC TTA TTG ... GGG):
  0.00885178  0.00629003  0.01145929  0.00908051
  0.00644374  0.00457889  0.00834190  0.00661025
  0.01591983  0.01131254  0.00000000  0.00000000
  0.00356747  0.00253502  0.00000000  0.00365965
  0.01277186  0.00907561  0.01653411  0.01310188
  0.00929740  0.00660668  0.01203617  0.00953764
  0.02297005  0.01632238  0.02973642  0.02356359
  0.00514735  0.00365768  0.00666362  0.00528036
  0.02191870  0.01557531  0.02837538  0.02248508
  0.01595593  0.01133820  0.02065613  0.01636823
  0.03942054  0.02801201  0.05103279  0.04043916
  0.00883373  0.00627720  0.01143592  0.00906200
  0.02221376  0.01578497  0.02875735  0.02278776
  0.01617072  0.01149083  0.02093419  0.01658857
  0.03995120  0.02838910  0.05171977  0.04098353
  0.00895265  0.00636170  0.01158987  0.00918398


Model 0: one-ratio


TREE #  1:  ((1, (3, (2, 4))), (((9, (7, 8)), (6, 5)), ((10, 11), (12, (14, (13, 15))))));   MP score: 95
This is a rooted tree.  Please check!
lnL(ntime: 28  np: 30):   -935.357624      +0.000000
  16..17   17..1    17..18   18..3    18..19   19..2    19..4    16..20   20..21   21..22   22..9    22..23   23..7    23..8    21..24   24..6    24..5    20..25   25..26   26..10   26..11   25..27   27..12   27..28   28..14   28..29   29..13   29..15 
 0.101656 0.330404 0.000004 0.020130 0.000004 0.069088 0.168187 0.052416 0.053174 0.060603 0.019800 0.000004 0.000004 0.000004 0.020150 0.029580 0.030517 0.022159 0.019804 0.000004 0.000004 0.000004 0.009729 0.009881 0.019660 0.000004 0.000004 0.029680 2.415921 0.353322

Note: Branch length is defined as number of nucleotide substitutions per codon (not per neucleotide site).

tree length =  1.066659

((1: 0.330404, (3: 0.020130, (2: 0.069088, 4: 0.168187): 0.000004): 0.000004): 0.101656, (((9: 0.019800, (7: 0.000004, 8: 0.000004): 0.000004): 0.060603, (6: 0.029580, 5: 0.030517): 0.020150): 0.053174, ((10: 0.000004, 11: 0.000004): 0.019804, (12: 0.009729, (14: 0.019660, (13: 0.000004, 15: 0.029680): 0.000004): 0.009881): 0.000004): 0.022159): 0.052416);

((marmoset: 0.330404, (night_monkey: 0.020130, (capuchin: 0.069088, squirrel_monkey: 0.168187): 0.000004): 0.000004): 0.101656, (((olive_baboon: 0.019800, (rhesus: 0.000004, crab_eating_macaque: 0.000004): 0.000004): 0.060603, (colobus: 0.029580, leaf_monkey: 0.030517): 0.020150): 0.053174, ((siamang: 0.000004, white_cheeked_gibbon: 0.000004): 0.019804, (borneo_orangutan: 0.009729, (gorilla: 0.019660, (chimpanzee: 0.000004, human: 0.029680): 0.000004): 0.009881): 0.000004): 0.022159): 0.052416);

Detailed output identifying parameters

kappa (ts/tv) =  2.41592

omega (dN/dS) =  0.35332

dN & dS for each branch

 branch          t       N       S   dN/dS      dN      dS  N*dN  S*dS

  16..17     0.102   230.2    81.8  0.3533  0.0229  0.0648   5.3   5.3
  17..1      0.330   230.2    81.8  0.3533  0.0744  0.2106  17.1  17.2
  17..18     0.000   230.2    81.8  0.3533  0.0000  0.0000   0.0   0.0
  18..3      0.020   230.2    81.8  0.3533  0.0045  0.0128   1.0   1.1
  18..19     0.000   230.2    81.8  0.3533  0.0000  0.0000   0.0   0.0
  19..2      0.069   230.2    81.8  0.3533  0.0156  0.0440   3.6   3.6
  19..4      0.168   230.2    81.8  0.3533  0.0379  0.1072   8.7   8.8
  16..20     0.052   230.2    81.8  0.3533  0.0118  0.0334   2.7   2.7
  20..21     0.053   230.2    81.8  0.3533  0.0120  0.0339   2.8   2.8
  21..22     0.061   230.2    81.8  0.3533  0.0136  0.0386   3.1   3.2
  22..9      0.020   230.2    81.8  0.3533  0.0045  0.0126   1.0   1.0
  22..23     0.000   230.2    81.8  0.3533  0.0000  0.0000   0.0   0.0
  23..7      0.000   230.2    81.8  0.3533  0.0000  0.0000   0.0   0.0
  23..8      0.000   230.2    81.8  0.3533  0.0000  0.0000   0.0   0.0
  21..24     0.020   230.2    81.8  0.3533  0.0045  0.0128   1.0   1.1
  24..6      0.030   230.2    81.8  0.3533  0.0067  0.0189   1.5   1.5
  24..5      0.031   230.2    81.8  0.3533  0.0069  0.0195   1.6   1.6
  20..25     0.022   230.2    81.8  0.3533  0.0050  0.0141   1.1   1.2
  25..26     0.020   230.2    81.8  0.3533  0.0045  0.0126   1.0   1.0
  26..10     0.000   230.2    81.8  0.3533  0.0000  0.0000   0.0   0.0
  26..11     0.000   230.2    81.8  0.3533  0.0000  0.0000   0.0   0.0
  25..27     0.000   230.2    81.8  0.3533  0.0000  0.0000   0.0   0.0
  27..12     0.010   230.2    81.8  0.3533  0.0022  0.0062   0.5   0.5
  27..28     0.010   230.2    81.8  0.3533  0.0022  0.0063   0.5   0.5
  28..14     0.020   230.2    81.8  0.3533  0.0044  0.0125   1.0   1.0
  28..29     0.000   230.2    81.8  0.3533  0.0000  0.0000   0.0   0.0
  29..13     0.000   230.2    81.8  0.3533  0.0000  0.0000   0.0   0.0
  29..15     0.030   230.2    81.8  0.3533  0.0067  0.0189   1.5   1.5

tree length for dN:       0.2402
tree length for dS:       0.6799


Time used:  0:32


Model 1: NearlyNeutral (2 categories)


TREE #  1:  ((1, (3, (2, 4))), (((9, (7, 8)), (6, 5)), ((10, 11), (12, (14, (13, 15))))));   MP score: 95
This is a rooted tree.  Please check!
lnL(ntime: 28  np: 31):   -928.942774      +0.000000
  16..17   17..1    17..18   18..3    18..19   19..2    19..4    16..20   20..21   21..22   22..9    22..23   23..7    23..8    21..24   24..6    24..5    20..25   25..26   26..10   26..11   25..27   27..12   27..28   28..14   28..29   29..13   29..15 
 0.105913 0.347748 0.000004 0.020162 0.000004 0.071035 0.173646 0.056535 0.060140 0.062953 0.020393 0.000004 0.000004 0.000004 0.020301 0.030568 0.031369 0.016951 0.020368 0.000004 0.000004 0.000004 0.009984 0.010147 0.020198 0.000004 0.000004 0.030476 2.449864 0.724849 0.127359

Note: Branch length is defined as number of nucleotide substitutions per codon (not per neucleotide site).

tree length =  1.108928

((1: 0.347748, (3: 0.020162, (2: 0.071035, 4: 0.173646): 0.000004): 0.000004): 0.105913, (((9: 0.020393, (7: 0.000004, 8: 0.000004): 0.000004): 0.062953, (6: 0.030568, 5: 0.031369): 0.020301): 0.060140, ((10: 0.000004, 11: 0.000004): 0.020368, (12: 0.009984, (14: 0.020198, (13: 0.000004, 15: 0.030476): 0.000004): 0.010147): 0.000004): 0.016951): 0.056535);

((marmoset: 0.347748, (night_monkey: 0.020162, (capuchin: 0.071035, squirrel_monkey: 0.173646): 0.000004): 0.000004): 0.105913, (((olive_baboon: 0.020393, (rhesus: 0.000004, crab_eating_macaque: 0.000004): 0.000004): 0.062953, (colobus: 0.030568, leaf_monkey: 0.031369): 0.020301): 0.060140, ((siamang: 0.000004, white_cheeked_gibbon: 0.000004): 0.020368, (borneo_orangutan: 0.009984, (gorilla: 0.020198, (chimpanzee: 0.000004, human: 0.030476): 0.000004): 0.010147): 0.000004): 0.016951): 0.056535);

Detailed output identifying parameters

kappa (ts/tv) =  2.44986


MLEs of dN/dS (w) for site classes (K=2)

p:   0.72485  0.27515
w:   0.12736  1.00000

dN & dS for each branch

 branch          t       N       S   dN/dS      dN      dS  N*dN  S*dS

  16..17      0.106    229.9     82.1   0.3675   0.0243   0.0661    5.6    5.4
  17..1       0.348    229.9     82.1   0.3675   0.0798   0.2171   18.3   17.8
  17..18      0.000    229.9     82.1   0.3675   0.0000   0.0000    0.0    0.0
  18..3       0.020    229.9     82.1   0.3675   0.0046   0.0126    1.1    1.0
  18..19      0.000    229.9     82.1   0.3675   0.0000   0.0000    0.0    0.0
  19..2       0.071    229.9     82.1   0.3675   0.0163   0.0443    3.7    3.6
  19..4       0.174    229.9     82.1   0.3675   0.0398   0.1084    9.2    8.9
  16..20      0.057    229.9     82.1   0.3675   0.0130   0.0353    3.0    2.9
  20..21      0.060    229.9     82.1   0.3675   0.0138   0.0375    3.2    3.1
  21..22      0.063    229.9     82.1   0.3675   0.0144   0.0393    3.3    3.2
  22..9       0.020    229.9     82.1   0.3675   0.0047   0.0127    1.1    1.0
  22..23      0.000    229.9     82.1   0.3675   0.0000   0.0000    0.0    0.0
  23..7       0.000    229.9     82.1   0.3675   0.0000   0.0000    0.0    0.0
  23..8       0.000    229.9     82.1   0.3675   0.0000   0.0000    0.0    0.0
  21..24      0.020    229.9     82.1   0.3675   0.0047   0.0127    1.1    1.0
  24..6       0.031    229.9     82.1   0.3675   0.0070   0.0191    1.6    1.6
  24..5       0.031    229.9     82.1   0.3675   0.0072   0.0196    1.7    1.6
  20..25      0.017    229.9     82.1   0.3675   0.0039   0.0106    0.9    0.9
  25..26      0.020    229.9     82.1   0.3675   0.0047   0.0127    1.1    1.0
  26..10      0.000    229.9     82.1   0.3675   0.0000   0.0000    0.0    0.0
  26..11      0.000    229.9     82.1   0.3675   0.0000   0.0000    0.0    0.0
  25..27      0.000    229.9     82.1   0.3675   0.0000   0.0000    0.0    0.0
  27..12      0.010    229.9     82.1   0.3675   0.0023   0.0062    0.5    0.5
  27..28      0.010    229.9     82.1   0.3675   0.0023   0.0063    0.5    0.5
  28..14      0.020    229.9     82.1   0.3675   0.0046   0.0126    1.1    1.0
  28..29      0.000    229.9     82.1   0.3675   0.0000   0.0000    0.0    0.0
  29..13      0.000    229.9     82.1   0.3675   0.0000   0.0000    0.0    0.0
  29..15      0.030    229.9     82.1   0.3675   0.0070   0.0190    1.6    1.6


Time used:  0:58


Model 2: PositiveSelection (3 categories)


TREE #  1:  ((1, (3, (2, 4))), (((9, (7, 8)), (6, 5)), ((10, 11), (12, (14, (13, 15))))));   MP score: 95
This is a rooted tree.  Please check!
lnL(ntime: 28  np: 33):   -928.445489      +0.000000
  16..17   17..1    17..18   18..3    18..19   19..2    19..4    16..20   20..21   21..22   22..9    22..23   23..7    23..8    21..24   24..6    24..5    20..25   25..26   26..10   26..11   25..27   27..12   27..28   28..14   28..29   29..13   29..15 
 0.066516 0.355067 0.000004 0.020239 0.000004 0.072176 0.176467 0.100008 0.064119 0.064185 0.020839 0.000004 0.000004 0.000004 0.020708 0.031160 0.031774 0.013817 0.020738 0.000004 0.000004 0.000004 0.010167 0.010330 0.020567 0.000004 0.000004 0.030904 2.582414 0.782479 0.180994 0.169926 2.829828

Note: Branch length is defined as number of nucleotide substitutions per codon (not per neucleotide site).

tree length =  1.129823

((1: 0.355067, (3: 0.020239, (2: 0.072176, 4: 0.176467): 0.000004): 0.000004): 0.066516, (((9: 0.020839, (7: 0.000004, 8: 0.000004): 0.000004): 0.064185, (6: 0.031160, 5: 0.031774): 0.020708): 0.064119, ((10: 0.000004, 11: 0.000004): 0.020738, (12: 0.010167, (14: 0.020567, (13: 0.000004, 15: 0.030904): 0.000004): 0.010330): 0.000004): 0.013817): 0.100008);

((marmoset: 0.355067, (night_monkey: 0.020239, (capuchin: 0.072176, squirrel_monkey: 0.176467): 0.000004): 0.000004): 0.066516, (((olive_baboon: 0.020839, (rhesus: 0.000004, crab_eating_macaque: 0.000004): 0.000004): 0.064185, (colobus: 0.031160, leaf_monkey: 0.031774): 0.020708): 0.064119, ((siamang: 0.000004, white_cheeked_gibbon: 0.000004): 0.020738, (borneo_orangutan: 0.010167, (gorilla: 0.020567, (chimpanzee: 0.000004, human: 0.030904): 0.000004): 0.010330): 0.000004): 0.013817): 0.100008);

Detailed output identifying parameters

kappa (ts/tv) =  2.58241


MLEs of dN/dS (w) for site classes (K=3)

p:   0.78248  0.18099  0.03653
w:   0.16993  1.00000  2.82983

dN & dS for each branch

 branch          t       N       S   dN/dS      dN      dS  N*dN  S*dS

  16..17      0.067    228.8     83.2   0.4173   0.0162   0.0387    3.7    3.2
  17..1       0.355    228.8     83.2   0.4173   0.0863   0.2067   19.7   17.2
  17..18      0.000    228.8     83.2   0.4173   0.0000   0.0000    0.0    0.0
  18..3       0.020    228.8     83.2   0.4173   0.0049   0.0118    1.1    1.0
  18..19      0.000    228.8     83.2   0.4173   0.0000   0.0000    0.0    0.0
  19..2       0.072    228.8     83.2   0.4173   0.0175   0.0420    4.0    3.5
  19..4       0.176    228.8     83.2   0.4173   0.0429   0.1027    9.8    8.5
  16..20      0.100    228.8     83.2   0.4173   0.0243   0.0582    5.6    4.8
  20..21      0.064    228.8     83.2   0.4173   0.0156   0.0373    3.6    3.1
  21..22      0.064    228.8     83.2   0.4173   0.0156   0.0374    3.6    3.1
  22..9       0.021    228.8     83.2   0.4173   0.0051   0.0121    1.2    1.0
  22..23      0.000    228.8     83.2   0.4173   0.0000   0.0000    0.0    0.0
  23..7       0.000    228.8     83.2   0.4173   0.0000   0.0000    0.0    0.0
  23..8       0.000    228.8     83.2   0.4173   0.0000   0.0000    0.0    0.0
  21..24      0.021    228.8     83.2   0.4173   0.0050   0.0121    1.2    1.0
  24..6       0.031    228.8     83.2   0.4173   0.0076   0.0181    1.7    1.5
  24..5       0.032    228.8     83.2   0.4173   0.0077   0.0185    1.8    1.5
  20..25      0.014    228.8     83.2   0.4173   0.0034   0.0080    0.8    0.7
  25..26      0.021    228.8     83.2   0.4173   0.0050   0.0121    1.2    1.0
  26..10      0.000    228.8     83.2   0.4173   0.0000   0.0000    0.0    0.0
  26..11      0.000    228.8     83.2   0.4173   0.0000   0.0000    0.0    0.0
  25..27      0.000    228.8     83.2   0.4173   0.0000   0.0000    0.0    0.0
  27..12      0.010    228.8     83.2   0.4173   0.0025   0.0059    0.6    0.5
  27..28      0.010    228.8     83.2   0.4173   0.0025   0.0060    0.6    0.5
  28..14      0.021    228.8     83.2   0.4173   0.0050   0.0120    1.1    1.0
  28..29      0.000    228.8     83.2   0.4173   0.0000   0.0000    0.0    0.0
  29..13      0.000    228.8     83.2   0.4173   0.0000   0.0000    0.0    0.0
  29..15      0.031    228.8     83.2   0.4173   0.0075   0.0180    1.7    1.5


Naive Empirical Bayes (NEB) analysis
Positively selected sites (*: P>95%; **: P>99%)
(amino acids refer to 1st sequence: marmoset)

            Pr(w>1)     post mean +- SE for w

     6 Q      0.539         1.976
    90 S      0.789         2.442


Bayes Empirical Bayes (BEB) analysis (Yang, Wong & Nielsen 2005. Mol. Biol. Evol. 22:1107-1118)
Positively selected sites (*: P>95%; **: P>99%)
(amino acids refer to 1st sequence: marmoset)

            Pr(w>1)     post mean +- SE for w

     6 Q      0.559         2.155 +- 1.644
    90 S      0.794         3.059 +- 2.126


The grid (see ternary graph for p0-p1)

w0:   0.050  0.150  0.250  0.350  0.450  0.550  0.650  0.750  0.850  0.950
w2:   1.500  2.500  3.500  4.500  5.500  6.500  7.500  8.500  9.500 10.500


Posterior on the grid

w0:   0.137  0.547  0.290  0.026  0.000  0.000  0.000  0.000  0.000  0.000
w2:   0.298  0.236  0.172  0.109  0.067  0.043  0.029  0.020  0.015  0.012

Posterior for p0-p1 (see the ternary graph) (YWN2015, fig. 1)

 0.000
 0.000 0.000 0.000
 0.000 0.000 0.000 0.000 0.000
 0.000 0.000 0.000 0.000 0.000 0.000 0.000
 0.000 0.000 0.000 0.000 0.000 0.000 0.000 0.000 0.002
 0.000 0.000 0.000 0.000 0.000 0.000 0.000 0.000 0.000 0.002 0.029
 0.000 0.000 0.000 0.000 0.000 0.000 0.000 0.000 0.000 0.000 0.003 0.018 0.107
 0.000 0.000 0.000 0.000 0.000 0.000 0.000 0.000 0.000 0.000 0.001 0.003 0.013 0.058 0.192
 0.000 0.000 0.000 0.000 0.000 0.000 0.000 0.000 0.000 0.000 0.000 0.001 0.004 0.013 0.036 0.105 0.156
 0.000 0.000 0.000 0.000 0.000 0.000 0.000 0.000 0.000 0.000 0.000 0.000 0.001 0.005 0.016 0.033 0.049 0.089 0.064

sum of density on p0-p1 =   1.000000

Time used:  1:50


Model 3: discrete (3 categories)


TREE #  1:  ((1, (3, (2, 4))), (((9, (7, 8)), (6, 5)), ((10, 11), (12, (14, (13, 15))))));   MP score: 95
This is a rooted tree.  Please check!
lnL(ntime: 28  np: 34):   -928.025680      +0.000000
  16..17   17..1    17..18   18..3    18..19   19..2    19..4    16..20   20..21   21..22   22..9    22..23   23..7    23..8    21..24   24..6    24..5    20..25   25..26   26..10   26..11   25..27   27..12   27..28   28..14   28..29   29..13   29..15 
 0.049396 0.356962 0.000004 0.020187 0.000004 0.072406 0.177246 0.118038 0.065138 0.064296 0.020927 0.000004 0.000004 0.000004 0.020987 0.031272 0.031827 0.012816 0.020844 0.000004 0.000004 0.000004 0.010220 0.010385 0.020675 0.000004 0.000004 0.030987 2.589957 0.321148 0.617500 0.000001 0.417174 2.561053

Note: Branch length is defined as number of nucleotide substitutions per codon (not per neucleotide site).

tree length =  1.134647

((1: 0.356962, (3: 0.020187, (2: 0.072406, 4: 0.177246): 0.000004): 0.000004): 0.049396, (((9: 0.020927, (7: 0.000004, 8: 0.000004): 0.000004): 0.064296, (6: 0.031272, 5: 0.031827): 0.020987): 0.065138, ((10: 0.000004, 11: 0.000004): 0.020844, (12: 0.010220, (14: 0.020675, (13: 0.000004, 15: 0.030987): 0.000004): 0.010385): 0.000004): 0.012816): 0.118038);

((marmoset: 0.356962, (night_monkey: 0.020187, (capuchin: 0.072406, squirrel_monkey: 0.177246): 0.000004): 0.000004): 0.049396, (((olive_baboon: 0.020927, (rhesus: 0.000004, crab_eating_macaque: 0.000004): 0.000004): 0.064296, (colobus: 0.031272, leaf_monkey: 0.031827): 0.020987): 0.065138, ((siamang: 0.000004, white_cheeked_gibbon: 0.000004): 0.020844, (borneo_orangutan: 0.010220, (gorilla: 0.020675, (chimpanzee: 0.000004, human: 0.030987): 0.000004): 0.010385): 0.000004): 0.012816): 0.118038);

Detailed output identifying parameters

kappa (ts/tv) =  2.58996


MLEs of dN/dS (w) for site classes (K=3)

p:   0.32115  0.61750  0.06135
w:   0.00000  0.41717  2.56105

dN & dS for each branch

 branch          t       N       S   dN/dS      dN      dS  N*dN  S*dS

  16..17      0.049    228.8     83.2   0.4147   0.0120   0.0288    2.7    2.4
  17..1       0.357    228.8     83.2   0.4147   0.0864   0.2084   19.8   17.3
  17..18      0.000    228.8     83.2   0.4147   0.0000   0.0000    0.0    0.0
  18..3       0.020    228.8     83.2   0.4147   0.0049   0.0118    1.1    1.0
  18..19      0.000    228.8     83.2   0.4147   0.0000   0.0000    0.0    0.0
  19..2       0.072    228.8     83.2   0.4147   0.0175   0.0423    4.0    3.5
  19..4       0.177    228.8     83.2   0.4147   0.0429   0.1035    9.8    8.6
  16..20      0.118    228.8     83.2   0.4147   0.0286   0.0689    6.5    5.7
  20..21      0.065    228.8     83.2   0.4147   0.0158   0.0380    3.6    3.2
  21..22      0.064    228.8     83.2   0.4147   0.0156   0.0375    3.6    3.1
  22..9       0.021    228.8     83.2   0.4147   0.0051   0.0122    1.2    1.0
  22..23      0.000    228.8     83.2   0.4147   0.0000   0.0000    0.0    0.0
  23..7       0.000    228.8     83.2   0.4147   0.0000   0.0000    0.0    0.0
  23..8       0.000    228.8     83.2   0.4147   0.0000   0.0000    0.0    0.0
  21..24      0.021    228.8     83.2   0.4147   0.0051   0.0123    1.2    1.0
  24..6       0.031    228.8     83.2   0.4147   0.0076   0.0183    1.7    1.5
  24..5       0.032    228.8     83.2   0.4147   0.0077   0.0186    1.8    1.5
  20..25      0.013    228.8     83.2   0.4147   0.0031   0.0075    0.7    0.6
  25..26      0.021    228.8     83.2   0.4147   0.0050   0.0122    1.2    1.0
  26..10      0.000    228.8     83.2   0.4147   0.0000   0.0000    0.0    0.0
  26..11      0.000    228.8     83.2   0.4147   0.0000   0.0000    0.0    0.0
  25..27      0.000    228.8     83.2   0.4147   0.0000   0.0000    0.0    0.0
  27..12      0.010    228.8     83.2   0.4147   0.0025   0.0060    0.6    0.5
  27..28      0.010    228.8     83.2   0.4147   0.0025   0.0061    0.6    0.5
  28..14      0.021    228.8     83.2   0.4147   0.0050   0.0121    1.1    1.0
  28..29      0.000    228.8     83.2   0.4147   0.0000   0.0000    0.0    0.0
  29..13      0.000    228.8     83.2   0.4147   0.0000   0.0000    0.0    0.0
  29..15      0.031    228.8     83.2   0.4147   0.0075   0.0181    1.7    1.5


Naive Empirical Bayes (NEB) analysis
Positively selected sites (*: P>95%; **: P>99%)
(amino acids refer to 1st sequence: marmoset)

            Pr(w>1)     post mean +- SE for w

     6 Q      0.854         2.247
    61 M      0.849         2.238
    74 N      0.610         1.726
    90 S      0.970*        2.497


Time used:  2:42


Model 7: beta (10 categories)


TREE #  1:  ((1, (3, (2, 4))), (((9, (7, 8)), (6, 5)), ((10, 11), (12, (14, (13, 15))))));   MP score: 95
This is a rooted tree.  Please check!
lnL(ntime: 28  np: 31):   -929.180305      +0.000000
  16..17   17..1    17..18   18..3    18..19   19..2    19..4    16..20   20..21   21..22   22..9    22..23   23..7    23..8    21..24   24..6    24..5    20..25   25..26   26..10   26..11   25..27   27..12   27..28   28..14   28..29   29..13   29..15 
 0.081645 0.347021 0.000004 0.020180 0.000004 0.070889 0.173301 0.079679 0.058917 0.062569 0.020292 0.000004 0.000004 0.000004 0.020329 0.030427 0.031263 0.017986 0.020304 0.000004 0.000004 0.000004 0.009957 0.010117 0.020139 0.000004 0.000004 0.030392 2.445544 0.266258 0.459205

Note: Branch length is defined as number of nucleotide substitutions per codon (not per neucleotide site).

tree length =  1.105446

((1: 0.347021, (3: 0.020180, (2: 0.070889, 4: 0.173301): 0.000004): 0.000004): 0.081645, (((9: 0.020292, (7: 0.000004, 8: 0.000004): 0.000004): 0.062569, (6: 0.030427, 5: 0.031263): 0.020329): 0.058917, ((10: 0.000004, 11: 0.000004): 0.020304, (12: 0.009957, (14: 0.020139, (13: 0.000004, 15: 0.030392): 0.000004): 0.010117): 0.000004): 0.017986): 0.079679);

((marmoset: 0.347021, (night_monkey: 0.020180, (capuchin: 0.070889, squirrel_monkey: 0.173301): 0.000004): 0.000004): 0.081645, (((olive_baboon: 0.020292, (rhesus: 0.000004, crab_eating_macaque: 0.000004): 0.000004): 0.062569, (colobus: 0.030427, leaf_monkey: 0.031263): 0.020329): 0.058917, ((siamang: 0.000004, white_cheeked_gibbon: 0.000004): 0.020304, (borneo_orangutan: 0.009957, (gorilla: 0.020139, (chimpanzee: 0.000004, human: 0.030392): 0.000004): 0.010117): 0.000004): 0.017986): 0.079679);

Detailed output identifying parameters

kappa (ts/tv) =  2.44554

Parameters in M7 (beta):
 p =   0.26626  q =   0.45921


MLEs of dN/dS (w) for site classes (K=10)

p:   0.10000  0.10000  0.10000  0.10000  0.10000  0.10000  0.10000  0.10000  0.10000  0.10000
w:   0.00004  0.00272  0.01838  0.06374  0.15685  0.30805  0.50841  0.72297  0.89887  0.99030

dN & dS for each branch

 branch          t       N       S   dN/dS      dN      dS  N*dN  S*dS

  16..17      0.082    229.9     82.1   0.3670   0.0187   0.0510    4.3    4.2
  17..1       0.347    229.9     82.1   0.3670   0.0796   0.2168   18.3   17.8
  17..18      0.000    229.9     82.1   0.3670   0.0000   0.0000    0.0    0.0
  18..3       0.020    229.9     82.1   0.3670   0.0046   0.0126    1.1    1.0
  18..19      0.000    229.9     82.1   0.3670   0.0000   0.0000    0.0    0.0
  19..2       0.071    229.9     82.1   0.3670   0.0163   0.0443    3.7    3.6
  19..4       0.173    229.9     82.1   0.3670   0.0397   0.1083    9.1    8.9
  16..20      0.080    229.9     82.1   0.3670   0.0183   0.0498    4.2    4.1
  20..21      0.059    229.9     82.1   0.3670   0.0135   0.0368    3.1    3.0
  21..22      0.063    229.9     82.1   0.3670   0.0143   0.0391    3.3    3.2
  22..9       0.020    229.9     82.1   0.3670   0.0047   0.0127    1.1    1.0
  22..23      0.000    229.9     82.1   0.3670   0.0000   0.0000    0.0    0.0
  23..7       0.000    229.9     82.1   0.3670   0.0000   0.0000    0.0    0.0
  23..8       0.000    229.9     82.1   0.3670   0.0000   0.0000    0.0    0.0
  21..24      0.020    229.9     82.1   0.3670   0.0047   0.0127    1.1    1.0
  24..6       0.030    229.9     82.1   0.3670   0.0070   0.0190    1.6    1.6
  24..5       0.031    229.9     82.1   0.3670   0.0072   0.0195    1.6    1.6
  20..25      0.018    229.9     82.1   0.3670   0.0041   0.0112    0.9    0.9
  25..26      0.020    229.9     82.1   0.3670   0.0047   0.0127    1.1    1.0
  26..10      0.000    229.9     82.1   0.3670   0.0000   0.0000    0.0    0.0
  26..11      0.000    229.9     82.1   0.3670   0.0000   0.0000    0.0    0.0
  25..27      0.000    229.9     82.1   0.3670   0.0000   0.0000    0.0    0.0
  27..12      0.010    229.9     82.1   0.3670   0.0023   0.0062    0.5    0.5
  27..28      0.010    229.9     82.1   0.3670   0.0023   0.0063    0.5    0.5
  28..14      0.020    229.9     82.1   0.3670   0.0046   0.0126    1.1    1.0
  28..29      0.000    229.9     82.1   0.3670   0.0000   0.0000    0.0    0.0
  29..13      0.000    229.9     82.1   0.3670   0.0000   0.0000    0.0    0.0
  29..15      0.030    229.9     82.1   0.3670   0.0070   0.0190    1.6    1.6


Time used:  5:02


Model 8: beta&w>1 (11 categories)


TREE #  1:  ((1, (3, (2, 4))), (((9, (7, 8)), (6, 5)), ((10, 11), (12, (14, (13, 15))))));   MP score: 95
This is a rooted tree.  Please check!
lnL(ntime: 28  np: 33):   -928.183876      +0.000000
  16..17   17..1    17..18   18..3    18..19   19..2    19..4    16..20   20..21   21..22   22..9    22..23   23..7    23..8    21..24   24..6    24..5    20..25   25..26   26..10   26..11   25..27   27..12   27..28   28..14   28..29   29..13   29..15 
 0.094849 0.356270 0.000004 0.020208 0.000004 0.072313 0.176960 0.072229 0.064721 0.064257 0.020894 0.000004 0.000004 0.000004 0.020881 0.031229 0.031807 0.013236 0.020803 0.000004 0.000004 0.000004 0.010199 0.010364 0.020633 0.000004 0.000004 0.030955 2.583295 0.945757 0.710475 1.736813 2.610644

Note: Branch length is defined as number of nucleotide substitutions per codon (not per neucleotide site).

tree length =  1.132848

((1: 0.356270, (3: 0.020208, (2: 0.072313, 4: 0.176960): 0.000004): 0.000004): 0.094849, (((9: 0.020894, (7: 0.000004, 8: 0.000004): 0.000004): 0.064257, (6: 0.031229, 5: 0.031807): 0.020881): 0.064721, ((10: 0.000004, 11: 0.000004): 0.020803, (12: 0.010199, (14: 0.020633, (13: 0.000004, 15: 0.030955): 0.000004): 0.010364): 0.000004): 0.013236): 0.072229);

((marmoset: 0.356270, (night_monkey: 0.020208, (capuchin: 0.072313, squirrel_monkey: 0.176960): 0.000004): 0.000004): 0.094849, (((olive_baboon: 0.020894, (rhesus: 0.000004, crab_eating_macaque: 0.000004): 0.000004): 0.064257, (colobus: 0.031229, leaf_monkey: 0.031807): 0.020881): 0.064721, ((siamang: 0.000004, white_cheeked_gibbon: 0.000004): 0.020803, (borneo_orangutan: 0.010199, (gorilla: 0.020633, (chimpanzee: 0.000004, human: 0.030955): 0.000004): 0.010364): 0.000004): 0.013236): 0.072229);

Detailed output identifying parameters

kappa (ts/tv) =  2.58330

Parameters in M8 (beta&w>1):
  p0 =   0.94576  p =   0.71047 q =   1.73681
 (p1 =   0.05424) w =   2.61064


MLEs of dN/dS (w) for site classes (K=11)

p:   0.09458  0.09458  0.09458  0.09458  0.09458  0.09458  0.09458  0.09458  0.09458  0.09458  0.05424
w:   0.00809  0.03847  0.08043  0.13222  0.19382  0.26625  0.35172  0.45456  0.58440  0.77323  2.61064

dN & dS for each branch

 branch          t       N       S   dN/dS      dN      dS  N*dN  S*dS

  16..17      0.095    228.8     83.2   0.4143   0.0230   0.0554    5.3    4.6
  17..1       0.356    228.8     83.2   0.4143   0.0863   0.2082   19.7   17.3
  17..18      0.000    228.8     83.2   0.4143   0.0000   0.0000    0.0    0.0
  18..3       0.020    228.8     83.2   0.4143   0.0049   0.0118    1.1    1.0
  18..19      0.000    228.8     83.2   0.4143   0.0000   0.0000    0.0    0.0
  19..2       0.072    228.8     83.2   0.4143   0.0175   0.0423    4.0    3.5
  19..4       0.177    228.8     83.2   0.4143   0.0428   0.1034    9.8    8.6
  16..20      0.072    228.8     83.2   0.4143   0.0175   0.0422    4.0    3.5
  20..21      0.065    228.8     83.2   0.4143   0.0157   0.0378    3.6    3.1
  21..22      0.064    228.8     83.2   0.4143   0.0156   0.0375    3.6    3.1
  22..9       0.021    228.8     83.2   0.4143   0.0051   0.0122    1.2    1.0
  22..23      0.000    228.8     83.2   0.4143   0.0000   0.0000    0.0    0.0
  23..7       0.000    228.8     83.2   0.4143   0.0000   0.0000    0.0    0.0
  23..8       0.000    228.8     83.2   0.4143   0.0000   0.0000    0.0    0.0
  21..24      0.021    228.8     83.2   0.4143   0.0051   0.0122    1.2    1.0
  24..6       0.031    228.8     83.2   0.4143   0.0076   0.0182    1.7    1.5
  24..5       0.032    228.8     83.2   0.4143   0.0077   0.0186    1.8    1.5
  20..25      0.013    228.8     83.2   0.4143   0.0032   0.0077    0.7    0.6
  25..26      0.021    228.8     83.2   0.4143   0.0050   0.0122    1.2    1.0
  26..10      0.000    228.8     83.2   0.4143   0.0000   0.0000    0.0    0.0
  26..11      0.000    228.8     83.2   0.4143   0.0000   0.0000    0.0    0.0
  25..27      0.000    228.8     83.2   0.4143   0.0000   0.0000    0.0    0.0
  27..12      0.010    228.8     83.2   0.4143   0.0025   0.0060    0.6    0.5
  27..28      0.010    228.8     83.2   0.4143   0.0025   0.0061    0.6    0.5
  28..14      0.021    228.8     83.2   0.4143   0.0050   0.0121    1.1    1.0
  28..29      0.000    228.8     83.2   0.4143   0.0000   0.0000    0.0    0.0
  29..13      0.000    228.8     83.2   0.4143   0.0000   0.0000    0.0    0.0
  29..15      0.031    228.8     83.2   0.4143   0.0075   0.0181    1.7    1.5


Naive Empirical Bayes (NEB) analysis
Positively selected sites (*: P>95%; **: P>99%)
(amino acids refer to 1st sequence: marmoset)

            Pr(w>1)     post mean +- SE for w

     6 Q      0.764         2.146
    61 M      0.735         2.094
    74 N      0.511         1.635
    90 S      0.930         2.475


Bayes Empirical Bayes (BEB) analysis (Yang, Wong & Nielsen 2005. Mol. Biol. Evol. 22:1107-1118)
Positively selected sites (*: P>95%; **: P>99%)
(amino acids refer to 1st sequence: marmoset)

            Pr(w>1)     post mean +- SE for w

     6 Q      0.692         2.326 +- 1.661
    61 M      0.635         2.094 +- 1.514
    90 S      0.888         2.957 +- 1.790


The grid 

p0:   0.050  0.150  0.250  0.350  0.450  0.550  0.650  0.750  0.850  0.950
p :   0.100  0.300  0.500  0.700  0.900  1.100  1.300  1.500  1.700  1.900
q :   0.100  0.300  0.500  0.700  0.900  1.100  1.300  1.500  1.700  1.900
ws:   1.500  2.500  3.500  4.500  5.500  6.500  7.500  8.500  9.500 10.500


Posterior on the grid

p0:   0.000  0.000  0.000  0.000  0.000  0.000  0.003  0.035  0.165  0.796
p :   0.050  0.220  0.302  0.246  0.124  0.043  0.012  0.003  0.001  0.000
q :   0.003  0.026  0.042  0.076  0.095  0.115  0.135  0.153  0.169  0.185
ws:   0.295  0.269  0.200  0.112  0.057  0.030  0.017  0.010  0.006  0.004

Time used:  8:00
