# Supplementary material for: Evolutionary dynamics of pro-inflammatory caspases in primates and rodents
Source: bioRxiv. 2024 Aug 27:2024.06.19.599744. Preprint. [Version 2] doi: 10.1101/2024.06.19.599744 (PMC11383037; doi:10.1101/2024.06.19.599744)
Supplement: Supplement 4 — Supplemental Data 1. Alignments and full results of GARD, CODEML, and FUBAR analyses. We provide the alignments and raw data to maximize reproducibility and data transparency. [file media-4.zip › SupData1/selection_analyses/primate_caspase4/seg_tree_pamlout/pri_c4_seg1.fasta]

>_R_marmoset_pC4_gDNA_extraction
ATGGCAGAAGGCAACCAAAGGAAAAAAACACTTAAGATGTGGGAATCCTGGGGCAAAGGTGTCCTCACTGGCGCTTTGGATGACTTGGTGGAACAAGACGTGCTGAACTGGAAGGAGGAGGACAAGAAGAAGTATTACGATGCCAAAACTAAAGACAAGGTTCGGGTCGTGGCGGACTCTATGAAAAAGAACCAACGTATGGCAGGGAAGATGCTTCTCAACACCTTTTTCAACATAGACCAGATATCCCCCAAGAAGAAAGGTAATTCAAATATGGCGGTTGGACCACCTGAGACAGGAGAATCTACAGAT
>_R_capuchin_pC4_gDNA_extraction
ATGGCAGAAGGCAACCAAAGACAAAAACCACTTAAGTTGTTGGAATCCTTGGGCAAAGATTTTCTCAATGGCGTTTTGGATAACTTGGTGGAACAAAATGTGCTGAACTGGAAGGAAGAGGAAAAGAAGAAATATTATGATGCCAAAACTAAAGACAAGGTTCGGGTCGTGGCAGACTCTATGCAAAAGAAACAACGTATGGCAGGGCAAATGCTTCTCCAAACCTTTTTTAACATAGACCAAATATCCCCCAATAAAAAAGCTAATTTGAATATGGAGGTTGGACCACCTGAGACAGGAGAATCTACAGAT
>_R_night_monkey_pC4_gDNA_extraction
ATGGCAGAAGGCAACCAAAGAAAAAAACCACTTAAGATGTTGGAATCCTTGGGCAAAGATTTCCTCACTGGTGTTTTGGATAACTTGGTGGAACAAAATGTGCTGAACTGGAAGGAAGAGGAAAAGAAGAAATATTATGATGCCAAAACTGAAGACAAGGTTCGGGTCGTGGCAGACTCTATGCAAAAGAAACAACGTATGGCAGGGCAAATGCTTCTCCAAACCTTTTTTAACATAGACCAAATATCCCCCAATAAAAAAGCTAATTCAAATATGGAGATTGGACCACCTGAGACAGGAGAATCTACAGAT
>_R_squirrel_monkey_pC4_gDNA_extraction
ATGGCAGAAGGCAACCGAAGAAAAAAACCACTTAAGATGCTGGAATCTTTGGGCAAAGATTTGCTCACTGGTGTTTTGGATAACTTGGTGGAACAAAATGTGCTGAACTGGAAGGAAGAGGAAAAGAAGAAATATTATGATGCCAAAACTGAAGACAAGGTTCAGGTCGTGGCAGACTCTATTCAAAAGAAACAACGTATGGCAGGGCAAATGCTTCTCAAAACCTTTATAAACATAGACCAATTATCCCCCAATGACAAAGATAAGCCGAATATGGAGGTTGGACCACCGGAGACAGGAGAATCTACAGAT
>_R_leaf_monkey_pC4_gDNA_extraction
ATGGCAGAGGGCAACCAGAGAAAAAAGCCACTTAAGATGCTGGAATCCCTGGGCAAAGATTTCCTCACTGGCGTTTTAGATAACTTGGTGGAACAAAATGTGCTGAACTGGAAGGAAGAGGAAAAAAAGAAATATTATGATGCAAAAACTGAAGACAAAGTTCGGGTCATGGCAGACTCTATGCAAGAGAAACAACGTATGGCAGGTCAAATGCTTCTTCAAACCTTTTTTAACATAGACCAAATATCCCCCAGTAAAAAAGCTCATCCGAATATCGAGGCTGGACCACCTGAGTCAGGAGAATCTATAGAT
>_R_colobus_pC4_gDNA_extraction
ATGGCAGAGGGCAACCAGAGAAAAAAACCACTTAAGATGCTGGAATCCCTGGGCAAAGATTTCCTCACTGGCGTTTTGGATAACTTGGTGGAACAAAATGTGCTAAACTGGAAGGAAGAGGAAAAAAAGAAATATTATGATGCAAAAACTGAAGATAAAGTTCGGGTCATGGCAGACTCTATCCAAGAGAAACAACGTATGGCAGGTCAAATGCTTCTTCAAACCTTTTTTAACATAGACCAAATATCCCCCAGTAAAAAAGCTCATCCGAATATGGAGGCTGGACCACCTGAGTCAGGAGAATCTATAGAT
>_R_rhesus_pC4_gDNA_extraction
ATGGCGGAGGGCAACCAGAGAAAAAAGCCACTTAAGATGTTGGAATCCCTGGGCAAAGATTTCCTCACTGGCGTTTTGGATAACTTGGTGGAACAGAATGTGCTGAACTGGAAGGAAGAGGAAAAAAAGAAGTATTATGATGCAAAAACTGAAGACAAAGTTCGGGTCATGGCAGACTCTATCCAAGAGAAACAACGTATGGCAGGTCAAATGCTTCTTCAAACCTTTTTTAACATAGACCAAATATCCCCCAGTAAAAAAGCTCATCTGAATATGGAGGCTAGACCACCTGAGTCAGGAGAATCTGCAGAT
>crab_eating_macaque_pC4_gDNA_extraction
ATGGCGGAGGGCAACCAGAGAAAAAAGCCACTTAAGATGTTGGAATCCCTGGGCAAAGATTTCCTCACTGGCGTTTTGGATAACTTGGTGGAACAGAATGTGCTGAACTGGAAGGAAGAGGAAAAAAAGAAGTATTATGATGCAAAAACTGAAGACAAAGTTCGGGTCATGGCAGACTCTATCCAAGAGAAACAACGTATGGCAGGTCAAATGCTTCTTCAAACCTTTTTTAACATAGACCAAATATCCCCCAGTAAAAAAGCTCATCTGAATATGGAGGCTAGACCACCTGAGTCAGGAGAATCTGCAGAT
>olive_baboon_pC4_gDNA_extraction
ATGGCGGAGGGCAACCGGAGAAAAAAGCCACTTAAGATGTTGGAATCCCTGGGCAAAGATTTCCTCACAGGCGTTTTGGATAACTTGGTGGAACAGAATGTGCTGAACTGGAAGGAAGAGGAAAAAAAGAAGTATTATGATGCAAAAACTGAAGACAAAGTTCGGGTCATGGCAGACTCTATCCAAGAGAAACAACGTATGGCAGGTCAAATGCTTCTTCAAACCTTTTTTAACATAGACCAAATATCCCCCAGTAAAAAAGCTCATCTGAATATGGAGGCTAGACCACCTGAGTCAGGAGAATCTGCAGAT
>_R_siamang_pC4_gDNA_extraction
ATGGCAGAAGGCAACCACAGAAAAAAGCCACTTAAGATGTTGGAATCCCTGGGCAAAGATTTCCTCACTGGTGTTTTGGATAACTTGGTGGAACAAAATGTGCTGAACTGGAAGGAAGAGGAAAAAAAAAAATATTATGATGCTAAAACTGAAGACAAAGTTCGGGTCATGGCAGACTCTATCCAAGAGAAGCAACGTATGGCAGGACAAATGCTTCTTCAAACCTTTTTTAACATAGACCAAATATCCCCCAATAAAAAAGCTCATCCGAATATGGAGGCTGGACCACCTGAGTCAGGAGAATCTACTGAT
>_R_white_cheeked_gibbon_pC4_gDNA_extraction
ATGGCAGAAGGCAACCACAGAAAAAAGCCACTTAAGATGTTGGAATCCCTGGGCAAAGATTTCCTCACTGGTGTTTTGGATAACTTGGTGGAACAAAATGTGCTGAACTGGAAGGAAGAGGAAAAAAAAAAATATTATGATGCTAAAACTGAAGACAAAGTTCGGGTCATGGCAGACTCTATCCAAGAGAAGCAACGTATGGCAGGACAAATGCTTCTTCAAACCTTTTTTAACATAGACCAAATATCCCCCAATAAAAAAGCTCATCCGAATATGGAGGCTGGACCACCTGAGTCAGGAGAATCTACTGAT
>borneo_orangutan_pC4_gDNA_extraction
ATGGCAGAAGGCAACCACAGAAAAAAACCACTTAAGATGTTGGAATCCCTGGGCAAAGATTTCCTCACTGGTGTTTTGGATAACTTGGTGGAACAAAATGTGCTGAACTGGAAGGAAGAGGAAAAAAAGAAATATTATGATGCTAAAACTGAAGACAAAGTTCGGGTCATGGCAGACTCTATCCAAGAGAAGCAACGTATGGCAGGACAAATGCTTCTTCAAACCTTTTTTAACATAGACCAAATATCCCCCAATAAAAAAGCTCATCCGAATATGGAGGCTGGACCACCTGAGTCAGGAGAATCTACAGAT
>_R_chimpanzee_pC4_gDNA_extraction
ATGGCAGAAGGCAACCACAGAAAAAAGCCACTTAAGATGTTGGAATCCCTGGGCAAAGATTTCCTCACTGGTGTTTTGGATAACTTGGTGGAACAAAATGTACTGAACTGGAAGGAAGAGGAAAAAAAGAAATATTATGATGCTAAAACTGAAGACAAAGTTCGGGTCATGGCAGACTCTATCCAAGAGAAGCAACGTATGGCAGGACAAATGCTTCTTCAAACCTTTTTTAACATAGACCAAATATCCCCCAATAAAAAAGCTCATCCGAATATGGAGGCTGGACCACCTGAGTCAGGAGAATCTACAGAT
>_R_gorilla_pC4_gDNA_extraction
ATGGCAGAAGGCAACCACAGAAAAAAGCCACTTAAAATGTTGGAATCCCTGGGCAAAGATTTCCTCACTGGTGTTTTGGATAACTTGGTGGAACAAAATGTACTGAACTGGAAGGAGGAGGAAAAAAAGAAATATTATGATGCTAAAACTGAAGACAAAGTTCGGGTCATGGCAGACTCTATCCAAGAGAAGCAACGTATGGCAGGACAAATGCTTCTTCAAACCTTTTTTAACATAGACCAAATATCCCCCAATAAAAAAGCTCATCCGAATATGGAGGCTGGACCACCTGAGTCAGGAGAATCTACAGAT
>human_c4_extraction
ATGGCAGAAGGCAACCACAGAAAAAAGCCACTTAAGGTGTTGGAATCCCTGGGCAAAGATTTCCTCACTGGTGTTTTGGATAACTTGGTGGAACAAAATGTACTGAACTGGAAGGAAGAGGAAAAAAAGAAATATTACGATGCTAAAACTGAAGACAAAGTTCGGGTCATGGCAGACTCTATGCAAGAGAAGCAACGTATGGCAGGACAAATGCTTCTTCAAACCTTTTTTAACATAGACCAAATATCCCCCAATAAAAAAGCTCATCCGAATATGGAGGCTGGACCACCTGAGTCAGGAGAATCTACAGAT
