# Supplementary material for: Evolutionary dynamics of pro-inflammatory caspases in primates and rodents
Source: bioRxiv. 2024 Aug 27:2024.06.19.599744. Preprint. [Version 2] doi: 10.1101/2024.06.19.599744 (PMC11383037; doi:10.1101/2024.06.19.599744)
Supplement: Supplement 4 — Supplemental Data 1. Alignments and full results of GARD, CODEML, and FUBAR analyses. We provide the alignments and raw data to maximize reproducibility and data transparency. [file media-4.zip › SupData1/selection_analyses/primate_caspase5/spp_tree_pamlout/trimmed_c5_sumIn_seg4.fasta]

>_R_colobus_pC5_gDNA
CTAAAGGACAAACCCAAGGTCATCATTGTCCAGGCCTGCAGAGGCAAAAGACGTGGGGAACACTGGGTCAGAGACTCTCCAGCATCCTTGGCAGTCATCTCTTCACAGTCACCTGAGAACCTGGAGGCAGATTCTGTTTGCAGAGTCCATGTGGAGAAGGACTTCATTGCTTTCTGTTCTTCAACACCACATAACATGTCCTGGAGAGACCGTACAAGGGGATCCATCTTCATCATGGAACTTATCACATGCTTCCAGAAATATTCTTGGTGCTACCACCTAATGAAAATATTTCAGAAGGTACAGAAATCATTTGAAATTCCACAAGCTAAAGCCCAGATGCCCACCATAGAACGAGTATCCTTGACAAGAGATTTCTACCTCTTTCCTGGCAATTGA
>olive_baboon_pC5_gDNA
CTAAAGGACAAACCCAAGGTCATCATTGTCCAGGCCTGCAGAGGCGAAGGACGTGGGGAACACTGGGTCAGAGACTCTCCAGCATCCTTGGCAGTCAACTCTTCACAGTCACCTGAGAACCTGGAGGAAGATTCTGTTTGCAGAGTCCACGTGGAGAAGGACTTCATTGCTTTCTGTTCTTCAACACCACATAACGTGTCCTGGAGAGACTGCACAAAGGGCTCCATCTTCATCACGGAACTTATCACATGCTTCCAGAAATATTCTTGGTGCTACCACCTAATGAAAATATTTCAGAAGGTACAGAAATCATTTGAAATTCCAATGGCTAAAGCCCAGATGCCCACCATAGAACGAGTATCCTTGACAAGAGATTTCTACCTCTTTCCTGGCAATTGA
>newrhesus_pC5_gDNA
CTAAAGGACAAACCCAAGGTCATCATTGTCCAGGCCTGCAGAGGCAAAGGACGTGGGGAACACTGGGTCAGAGACTCTCCAGCATCCTTGGCAGTCATCTCTTCACAGTCACCTGAGAACCTGGAGGAAGATTCTGTTTGCAGAGTCCACGTGGAGAAGGACTTCATTGCTTTCTGTTCTTCAACACCACATAACATGTCCTGGAGAGACCGCACAAAGGGCTCCATCTTCATCACGGAACTTATCACATGCTTCCAGAAATATTCTTGGTGCTACCACCTAATGAAAATATTTCAGAAGGTACAGAAATCATTTGAAATTCCAATGGCTAAAGCCCAGATGCCCACCATAGAACGAGTATCCTTGACAAGAGATTTCTACCTCTTTCCTGGCAATTGA
>crab_eating_macaque_pC5_gDNA
CTAAAGGACAAACCCAAGGTCATCATTGTCCAGGCCTGCAGAGGCAAAGGACGTGGGGAACACTGGGTCAGAGACTCTCCAGCATCCTTGGCAGTCATCTCTTCACAGTCACCTGAGAACCTGGAGGAAGATTCTGTTTGCAGAGTCCACGTGGAGAAGGACTTCATTGCTTTCTGTTCTTCAACACCACATAACATGTCCTGGAGAGACCGCACAAAGGGCTCCATCTTCATCACGGAACTTATCACATGCTTCCAGAAATATTCTTGGTGCTACCACCTAATGAAAATATTTCAGAAGGTACAGAAATCATTTGAAATTCCAATGGCTAAAGCCCAGATGCCCACCATAGAACGAGTATCCTTGACAAGAGATTTCTACCTCTTTCCTGGCAATTGA
>_R_siamang_pC5_gDNA
CTAAAGGACAAACCCAAGGTCATCATTGTCCAGGCCTGCAGAGGTGAAAAACATGGGGAACTCTGGGTCAGAGACTCTCCAGCATCCTTGGCAGTCATCTCTTCACACTCATCTGAGAACCTGGAGGCAGATTCTGTTTGCAAGATCCACGTGGAGAAGGACTTCATTGCTTTCTGTTCTTCAACACCACATAATGTGTCCTGGAGAGACCGCACAAGGGGCTCCATCTTCATCACGGAACTCATCACATGCTTCCAGAAATATTCTTGCTGCTGCCACCTAATGGAAATATTTCAGAAGGTACAGAAATCATTTGAAGTTCCAAAGGCTAAAGCCCAGATGCCCACCATAGAACGAGCATCCTTGACAAGAGATTTCTACCTCTTTCCTGGCAACTGA
>_R_white_cheeked_gibbon_pC5_gDNA
CTAAAGGACAAACCCAAGGTCATCATTGTCCAGGCCTGCAGAGGTGAAAACCATGGGGAACTCTGGGTCAGAGACTCTCCAGCATCCTTGGCAGTCATCTCTTCACACTCATCTGAGAACCTGGAGGCAGATTCTGTTTGCAAGATCCACGTGGAGAAGGACTTCATTGCTTTCTGTTCTTCAACACCACATAACGTGTCCTGGAGAGACCGCACAAGGGGCTCCATCTTCATCACGGAACTCATCACATGCTTCCAGAAATATTCTTGCTGCTGCCACCTAATGGAAATATTTCAGAAGGTACAGAAATCATTTGAAGTTCCAAAGGCTAAAGCCCAGATGCCCACCATAGAACGAGCATCCTTGACAAGAGATTTCTACCTCTTTCCTGGCAACTGA
>borneo_orangutan_pC5_gDNA
CTAAAGGACAAACCCAAGGTCATCATTGTCCAGGCCTGCAGAGGTGAAAAACATGGGGAACTCTGGGTCACAGACTCTCCAGCATCCTTGGCAGTCATCTCTTCACAGTCATCTGAGAACCTGGAGGCAGATTCTGTTCGCAAGATCCACAAGGAGAAGGACTTCATTGCTTTCTGTTCTTCAACACCACATAACGTGTCCTGGAGAGACCGCACAAGGGGCTCCATCTTCATCATGGAACTCATCACATGCTTCCAGAAATATTCTTGCTGCTGCCACCTAATGGAAATATTTCGGAAGGTACAGAAATCATTTGAAGTTCCACAGGCTAAAGCCCAGATGCCCACCATAGAACGAGCAACCTTGACAAGAGATTTCTACCTCTTTCCTGGCAATTGA
>sumatran_orangutan_pC5_gDNA
CTAAAGGACAAACCCAAGGTCATCATTGTCCAGGCCTGCAGAGGTGAAAAACATGGGGAACTCTGGGTCAGAGACTCTCCAGCATCCTTGGCAGTCATCTCTTCACAGTCATCTGAGAACCTGGAGGCAGATTCTGTTCGCAAGATCCACAAGGAGAAGGACTTCATTGCTTTCTGTTCTTCAACACCACATAACGTGTCCTGGAGAGACCGCACAAGGGGCTCCATCTTCATCATGGAACTCATCACATGCTTCCAGAAATATTCTTGCTGCTGCCACCTAATGGAAATATTTCGGAAGGTACAGAAATCATTTGAAGTTCCACAGGCTAAAGCCCAGATGCCCACCATAGAACGAGCAACCTTGACAAGAGATTTCTACCTCTTTCCTGGCAATTGA
>_R_gorilla_pC5_gDNA
CTAAAGGACAAACCCAAGGTCATCATTGTCCAGGCCTGCAGAGGTGAAAAACATGGGGAACTCTGGGTCAGAGACTCTCCAGCATCGTTGGCAGTCATCTCTTCACAGTCATCTGAGAACCTGGAGGCAGATTCTGTTTGCAAGATCCACGAGGAGAAGGACTTCATTGCTTTCTGTTCTTCAACACCACATAATGTGTCCTGGAGAGACCGCACAAGGGGCTCCATCTTCATTACGGAACTCATCACATGCTTCCAGAAATATTCTTGCTGCTGCCACCTAATGGAAATATTTCGGAAGGTACAGAAATCATTTGAAGTTCCACAGGCTAAAGCCCAGATGCCCACCATAGAACGAGCAACCTTGACAAGAGATTTCTACCTCTTTCCTGGCAATTGA
>_R_chimpanzee_pC5_gDNA
CTAAAGGACAAACCCAAGGTCATCATTGTCCAGGCCTGCAGAGGTGAAAAACTTGGGGAACTCTGGGTCAGAGACTCTCCAGCATCCTTGGCAGTCATCTCTTCACAGTCATCTGAGAACCTGGAGGCAGATTCTGTTTGCAAGATCCACGAGGAGAAGGACTTCATTGCTTTCTGTTCTTCAACACCACATAACGTGTCCTGGAGAGACTGCACAAGGGGCTCCATCTTCATTACGGAACTCATCACATGCTTCCAGAAATATTCTTGCTGCTGCCACCTAATGGAAATATTTCGGAAGGTACAGAAATCATTTGAAGTTCCACAGGCTAAAGCCCAGATGCCCACCATAGAACGAGCAACCTTGACAAGAGATTTCTACCTCTTTCCTGGCAATTGA
>human_c5
CTAAAGGACAAACCCAAGGTCATCATTGTCCAGGCCTGCAGAGGTGAAAAACATGGGGAACTCTGGGTCAGAGACTCTCCAGCATCCTTGGCACTCATCTCTTCACAGTCATCTGAGAACCTGGAGGCAGATTCTGTTTGCAAGATCCACGAGGAGAAGGACTTCATTGCTTTCTGTTCTTCAACACCACATAACGTGTCCTGGAGAGACCGCACAAGGGGCTCCATCTTCATTACGGAACTCATCACATGCTTCCAGAAATATTCTTGCTGCTGCCACCTAATGGAAATATTTCGGAAGGTACAGAAATCATTTGAAGTTCCACAGGCTAAAGCCCAGATGCCCACCATAGAACGAGCAACCTTGACAAGAGATTTCTACCTCTTTCCTGGCAATTGA
