# Supplementary material for: Evolutionary dynamics of pro-inflammatory caspases in primates and rodents
Source: bioRxiv. 2024 Aug 27:2024.06.19.599744. Preprint. [Version 2] doi: 10.1101/2024.06.19.599744 (PMC11383037; doi:10.1101/2024.06.19.599744)
Supplement: Supplement 4 — Supplemental Data 1. Alignments and full results of GARD, CODEML, and FUBAR analyses. We provide the alignments and raw data to maximize reproducibility and data transparency. [file media-4.zip › SupData1/selection_analyses/primate_caspase5/seg_tree_pamlout/pri_c5_sumIn_seg1.fasta]

>_R_colobus_pC5_gDNA_extraction
ATGGCTGAAGACAACTGCAAAAAAAAACGCCGTAAGAATTTAGAAGCTCTGTTGAAATGTGTCCTTCGGAGTACATCAGATAACTTGATGACAAACCACATGCTAAAGATCAACAGGGCTGGACAAACATCTGTGCAGATCCTA---CCTACTACC
>olive_baboon_pC5_gDNA_extraction
ATGGCTGAAGACAGCTGCAAAAAAAAACGCCGTAAGAATTTAGAAGCTCTGTTCAAACGTGCCCTTCGGAGTACATCAGATAACTGGGTGACAAACCACATGCTAAAGGACGACATGGCTGGACAAACACCTATGCAGACCCTA---TCTACTACG
>newrhesus_pC5_gDNA_extraction
ATGGCTGAAGATAGCTGCAAAAAAAAACGCCGTAAGAATTTAGAAGCTCTGTTCAAACGTGCCCTTCGGAGTACATCAGATAACTTGGTGACAAACCACATGCCAAAGGACGACATGGCTGGACAAACACCTATGCAGACCCTA---TCTACTACG
>crab_eating_macaque_pC5_gDNA_extraction
ATGGCTGAAGACAGCGGCAAACAAAACCTCCATAAGAATTTAGAAGCTCTGTTCAAACGTGCCCTTCGGAGTACATTAGATAACTCGGTGACAAACCACATGCCAAAGGACAACATGGCTGAACAAACATCTATGCAGACCCTA---TCTACTACG
>_R_siamang_pC5_gDNA_extraction
ATGGCTGAAGACAGCTGCAAAAAAAAAAGGCGTAAGAATTTTGAAGCTCTGTTCAAATGTGTCCTTCAGAGTGGATTGAATAACTTGGTGATAAACCACACACTAAAGAACAACGTGGCTGGACAAACATCTATCCAGACCCTA---CCTAATACA
>_R_white_cheeked_gibbon_pC5_gDNA_extraction
ATGGCTGAAGACAGCTGCAAAAAAAAAAGGCGTAAGAATTTTGAAGCTCTGTTCAAATGTGTCCTTCAGAGTGGATTGAATAACTTGGTGATAAACCACACGCTAAAGAACAACGTGGCTGGACAAACATCTATCCAGACCC---TACCTAATACA
>borneo_orangutan_pC5_gDNA_extraction
ATGGCTGAAGACAGCTGCAAAAAAAAAAGGCGTAAGAATTTTGAAGCTGTGTTCAAATGTATCCTTCAGAGTGGATTGGATAACTTGGTGATAAACCACATGCTAAAGAACAACGTGGCTGGACAAACATCTATCCAGACCCTA---CCTAATATG
>sumatran_orangutan_pC5_gDNA_extraction
ATGGCTGAAGACAGCTGCAAAAAAAAAAGGCGTAAGAATTTTGAAGCTGTGTTCAAATGTATCCTTCAGAGTGGATTGGATAACTTGGTGATAAACCACATGCTAAAGAACAACGTGGCTGGACAAACATCTATCCAGACCC---TACCTAATACG
>_R_gorilla_pC5_gDNA_extraction
ATGGCTGAAGACAGCTGCAAAAAACAAAGGCGTAAGAATTTTGAAGCTATGCTCAAATGTATCCTTCAGAGTGGATTGGATAACTTGGTGATAAACCACATGCTAAAGAACAACGTGGCTGGACAAACATCTATCCAGACCCTAGTACCTAATACG
>_R_chimpanzee_pC5_gDNA_extraction
ATGGCTGAAGACAGCGGCAAAAAAAAAAGGCGTAAGAATTTTGAAGCTATGTTCAAAGGTATCCTTCAGAGTGGATTGGATAACTTGGTGATAAACCACATGCTAAAGAACAACGTGGCTGGACAAACATCTATCCAGACCCTAGTACCTAATACG
>human_c5_extraction
ATGGCTGAAGACAGTGGCAAAAAAAAAAGGCGTAAGAATTTTGAAGCTATGTTCAAAGGTATCCTTCAGAGTGGATTGGATAACTTCGTGATAAACCACATGCTAAAGAACAACGTGGCTGGACAAACATCTATCCAGACCCTAGTACCTAATACG
