# Supplementary material for: Evolutionary dynamics of pro-inflammatory caspases in primates and rodents
Source: bioRxiv. 2024 Aug 27:2024.06.19.599744. Preprint. [Version 2] doi: 10.1101/2024.06.19.599744 (PMC11383037; doi:10.1101/2024.06.19.599744)
Supplement: Supplement 4 — Supplemental Data 1. Alignments and full results of GARD, CODEML, and FUBAR analyses. We provide the alignments and raw data to maximize reproducibility and data transparency. [file media-4.zip › SupData1/selection_analyses/primate_caspase5/seg_tree_pamlout/pri_c5_seg2_m8_cf1-61.pamlout]

     11    546

_R_colobus_pC5_gDNA_extraction  AAT CAT AAG TCG ACC GGT GTA AAA AAA GAC AAT CGC A-- -AA AAA --- GAA ATA CTT AAG GTG TTG GAA TAC CTG GGC AAA GAT ATG CTT CAT GGT GTT TTT AAT TAT TTG GCA AAA CAC GAT GTT CTG ACA TTG AAG GAA GAG GAA AAG AAA AAA TAC TAC GAT GCC AAA ATT GAA GAC AAG GCC CTG ATC TTG GTA GAC TCT ACG CGA AAG AAT CGT GCG GCT CAT CAA AGG TTT ACC CAA ATC CTT CTC AAT ATG GAC CAA AGG ATC ACC AGT GTA AAA CCA CTT CTG CAA ATC GAG GCT GGA CCA CCT GAG TCA GCA GAA TCT ACA AAT ACT CTC ATA CTT TGT CCT CAT GAA GAA TTC CTG AGA CGG TGT AAA GAA AAC CAT GAT GAG ATC TAT CCA ATA AAA AAG AGA GAG GAC CGC AAA CGC CTG GCT CTC ATC ATA TGC AAC ATA AAG TTT GAT CAT CTG CCA CCA AGG ATT GGG GCT CAC TTT GAC ATC CAG GGG ATG AAA GAG CTG CTT CAG GGC TTG GGT TAC AAT GTG ATT GAC 
olive_baboon_pC5_gDNA_extraction  AAT CAA AAG TCG ACC GGT GTA AAA AAA GAC AAT CGC A-- -AA AAA --- GAA ATA CTT AAG GTG TTG GAA TAC CTG GGC AAA GAT ATG CTT CAT GGT GTT TTT AAT CAT TTG GCA AAA CAC GAT GTT CTG ACA TTG AAT GAA GAG GAC AAG AAA AAT TAT TAC AAT GCC AAA ATT GAA GAC AAG GCC CTG ATC TTG GTA GAC TCT GTG CGA AAG AAT CGC GTG GCT CAT CAA AGG TTT ACC CAA ACC CTT CTC AAT ATG GAC CAA AGG ATC ACC AGT GTA AAA CCT CTT CTG CAA ATT GAG GCT GGA CCA CCT GAG TCA GCA GAA TCT ACA AAT ACT CTC ATA CTT TGT CCT CAT GAA GAA TTC CTG AGA CGG TGT AAA GAA AAC CAT GAT GAG ATC TAT CCA ATA AAA AAG AGA GAG GAC CGC AAA CGC CTA GCT CTC ATC ATA TGC AAT ACA GAG TTT GAT CAT CTG CCA CCA AGG ACT GGG GCT CAC TTT GAC ATC CTG GGG ATG AAA GGG CTG CTT CAG GGC CTG GGC TAC AAT GTG GTT GAC 
newrhesus_pC5_gDNA_extraction   AAT CAA AAG TCG ACC GGT GTA AAA AAA GAC AAT CGC A-- -AA AAA --- GAA ATA CTT AAG GTG CTG GAA TAC CTG GGC AAA GAT ATG CTT CAT GGT GTT TTT AAT CAT TTG GCA AAA CAC GAT GTT CTG ACA TTG AAT GAA GAG GAA AAG GAA AAT TAT TAC AAT GCC AAA ATT GAA GAC AAG GCC CTG ATC TTG GTA GAC TCT GTG CGA AAG AAT CGC GTG GCT CAT CAA AGG TTT ACC CAA ACC CTT CTC AAT ATG GAC CAA AGG ATC ACC AGT GTA AAA CCT CTT CTG CAA ATT GAG GCT GGA CCA CCT GAG TCA GCA GAA TCT ACA AAT ACT CTC ATA CTT TGT CCT CAT GAA GAA TTC CTG AGA CGG TGT AAA GAA AAC CAT GAT GAG ATC TAT CCA ATA AAA AAG AGA GAG GAC CGC AAA CGC CTA GCT CTC ATC ATA TGC AAT ACA AAG TTT GAT CAT CTG CCA CCA AGG ACT GGG GCT GAC TTT GAC ATC CTG GGG ATG AAA GGG CTG CTT CAG GGC CTG GGC TAC AAT GTG GTT GAC 
crab_eating_macaque_pC5_gDNA_extraction  AAT CAA AAG TCG ACC GGT GTA AAA AAA GAC AAT CGC A-- -AA AAA --- GAA ATA CTT AAG GTG TTG GAA TAC CTG GGC AAA GAT ATG CTT CAT GGT GTT TTT AAT CAT TTG GCA AAA CAC GAT GTT CTG ACA TTG AAT GAA GAG GAA AAG CAA AAT TAT TAC AAT GTC AAA ATT GAA GAC AAG GCC CTG ATC TTG GTA GAC TCT GTG CGA AAG AAT CGC GTG GCT CAT CAA AGG TTT ACC CAA ACC CTT CTC AAT ATG GAC CAA AGG ATC ACC AGT GTA AAA CCT CTT CTG CAA ATT GAG GCT GGA CCA CCT GAG TCA GCA GAA TCT ACA AAT ACT CTC ATA CTT TGT CCT CAT GAA GAA TTC CTG AGA CGG TGT AAA GAA AAC CAT GAT GAG ATC TAT CCA ATA AAA AAG AGA GAG GAC CGC AAA CGC CTA GCT CTC ATC ATA TGC AAT ACA AAG TTT GAT CAT CTG CCA CCA AGG ACT GGG GCT GAC TTT GAC ATC CTG GGG ATG AAA GGG CTG CTT CAG GGC CTG GGC TAC AAT GTG GTT GAC 
_R_siamang_pC5_gDNA_extraction  GAT CAA AAG TCG ACC AGT GTA AAA AAA GAC AAC CAC A-- -AA AAA AAA AAA AAA GTT AAG ATG TTG GAA TAC CTG GGC AAA GAT GTT CTT CAT GGT GTT TTT AAT TAT TTG GCA AAA CAT GAT GTT CTG ACA TTG AAG GAA GAG GAA AAG AAA AAA TAT TAT GAT GCC AAA ATT GAA GAC AAG GCC CTG ATC TTG GTA GAC TCT GTG CGA AAG AAT CGC GTG GCT CAT CAA ATG TTT ACC CAA ACA CTT CTC AAT ATG GAC CAA AAC ATC ACC AGT GTA AAA CCT CTT CTG CAA ATC GAG GCT GGA CCA CCT GAG TCA GCA GAA TCT ACA AAT ACA CTC AAA CTT TGT CCT CAT GAA GAA TTC CTG AGA CTG TGT AAA AAA AAA CAT GAT GAG ATC TAT CCA ATA AAA AAG AGA GAG GAC CGC AGA CGC CTG GCT CTC ATC ATA TGC AAT ACA AAG TTT GAT CAT CTG CCT GCA AGG AAT GGG GCT CAC TTT GAC ATC CTG GGG ATG AAA GGG CTG CTT CAG GGC CTG GGC TAC ACT GTG GTT GAC 
_R_white_cheeked_gibbon_pC5_gDNA_extraction  GAT CAA AAG TCG ACC AGC GTA AAA AAA GAC AAC CAC ACA CAC AAA AAA AAA ACA GTT AAG ATG TTG AAA TAC CTG GGC AAA GAT GTT CTT CAT GGT GTT TTT AAT TAT TTG GCA AAA CAC GAT GTT CTG ACA TTG AAG GAA GAG GAA AAG AAA AAA TAT TAT GAT GCC AAA ATT GAA GAC AAG GCC CTG ATC TTG GTA GAC TCT GTG AGA AAG AAT CGC GTG GCT CAT CAA ATG TTT ACC CAA ACA CTT CTC AAT ATG GAC CAA AAG ATC ACC AGT GTA AAA CCT CTT CTA CAA ATC GAG GCT GGA CCA CCT GAG TCA GCA GAA TCT ACA AAT ACA CTC AAA CTT TGT CCT CAT GAA GAA TTC CTG AGA CTG TGT AAA AAA AAA CAT GAT GAG ATC TAT CCA ATA AAA AAG AGA GAG GAC CGC AGA CGC CTG GCT CTC ATC ATA TGC AAT ACA AAG TTT GAT CAT CTG CCT GCA AGG AAT GGG GCT CAC TTT GAC ATC CTG GGA ATG AAA GGG CTG CTT CAG GGC CTG GGC TAC ACT GTG GTT GAC 
borneo_orangutan_pC5_gDNA_extraction  GAT CAA AAG TCG ACC AGT GTA AAA AAA GAC AAC CAC A-- -AA AAA --- AAA ACA ATT AAG ATG TTG GAA TAC CTG GGC AAA GAT GTT CTT CAT GGT GTT TTT AAT CAT TTG GCA AAA CAC GAT GTT GTG ACA TTG AAG GAA GAG GAA AAG AAA AAA TAT TAT AAT GCC AAA ATT GAA GAC AAG GCC CTG ATC TTG GTA GAC TCT GTG CGA AAG AAT CGC GTG GCT CAT CAA ATC TTT ATC CAA ACA CTT CTC GAT ATG GAC CAA AAG ATC ACC AGT GTA AAA CCT CTT CTG CAA ATC GAG GCT GGA CCA CCT GAG TCA GCA GAA TCT ACA AAT ACA CTC AAA CTT TGT CCT CGT GAA GAA TTC CTG AGA CTG TGT AAA AAA AAT CAT GAT GAG ATC TAT CCA ATA AAA AAG AGA GAG GAC CGC ACA CGC CTG GCT CTC ATC ATA TGC AAT ACA GAG TTT GAT CAT CTG CCT GCA AGG GAT GGG GCT CAG TTT GAC ATC CTG GGG ATG AAA GGG CTG CTT CAG GGC CTG GAC TAC ACC GTG GTT GAA 
sumatran_orangutan_pC5_gDNA_extraction  GAT CAA AAG TCG ACC AGT GTA AAA AAA GAC AAC CAC --- --- AAA AAA AAA ACA ATT AAG ATG TTG GAA TAC CTG GGC AAA GAT GTT CTT CAT GGT GTT TTT AAT CAT TTG GCA AAA CAC GAT GTT GTG ACA TTG AAG GAA GAG GAA AAG AAA AAA TAT TAT AAT GCC AAA ATT GAA GAC AAG GCC CTG ATC TTG GTA GAC TCT GTG CGA AAG AAT CGC GTG GCT CAT CAA ATC TTT ATC CAA ACA CTT CTC GAT ATG GAC CAA AAG ATC ACC AGT GTA AAA CCT CTT CTG CAA ATC GAG GCT GGA CCA CCT GAG TCA GCA GAA TCT ACA AAT ACA CTC AAA CTT TGT CCT CGT GAA GAA TTC CTG AGA CTG TGT AAA AAA AAT CAT GAT GAG ATC TAT CCA ATA AAA AAG AGA GAG GAC CGC ACA CGC CTG GCT CTC ATC ATA TGC AAT ACA GAG TTT GAT CAT CTG CCT GCA AGG GAT GGG GCT CAG TTT GAC ATC CTG GGG ATG AAA GAG CTG CTT CAG GGC CTG GAC TAC ACC GTG GTT GAA 
_R_gorilla_pC5_gDNA_extraction  GAT CAA AAG TCG ACC AGT GTA AAA AAA GAC AAC CAC A-- -AA AAA --- AAA ACA GTT AAG ATG TTG GAA TAC CTG GGC AAA GAT GTT CTT CAT GGT GTT TTT AAT TAT TTG GCA AAA CAC GAT GTT CTG ACA CTG AAG GAA GAG GAA AAG AAA AAA TAT TAT GAT GCC AAA ATT GAA GAC AAA GCC CTG ATC TTG GTA GAC TCT GCG CGA AAG AAG CGC GTG GCT CAT CAA ATG TTT ACC CAA ACC CTT CTC AAT ATG GAC CAA AAG ATC ACC AGT GTA AAA CCT CTT CTG CAA ATC GAG GCT GGA CCA CCT GAG TCA GCA GAA TCT ACA AAT ATA CTC AAA CTT TGT CCT CGT GAA GAA TTC CTG AGA CTG TGT AAA AAA AAT CAT GAT GAG ATC TAT CCA ATA AAA AAG AGA GAG GAC CGC AGA CGC CTG GCT CTC ATC ATA TGC AAT ACA AAG TTT GAT CAC CTG CCT GCA AGG AAT GGG GCT CAC TTT GAC ATC CTG GGG ATG AAA AGG CTG CTT CAA GGC CTG GGC TAC ACT GTG GTT GAC 
_R_chimpanzee_pC5_gDNA_extraction  GAT CAA AAG TCG ACC AGT GTA AAA AAA GAC AAC CAC A-- -AA AAA AAA AAC ACA GTT AAG ATG TTG GAA TAC CTG GGC AAA GAT GTT CTT CAT GGT GTT TTT AAT TAT CTG GCA AAA CAC GAT GTT CTG ACA TTG AAG GAA GAG GAA AAG AAA AAA TAT TAT GAT GCC AAA ATT GAA GAC AAG GCC CTG ATC TTG GTA GAC TCT TTG CGA AAG AAT CGC GTG GCT CAT CAA ATG TTT ACC CAA ACA CTT CTC AAT ATG GAC CAA AAG ATC ACC AGT GTA AAA CCT CTT CTG CAA ATC GAG GCT GGA CCA CCT GAG TCA GCA GAA TCT ACA AAT ATA CTC AAA CTT TGT CCT CGT GAA GAA TTC CTG AGA CTG TGT AAA AAA AAT CAT GAT GAG ATC TAT CCA ATA AAA AAG AGA GAG GAC CGC AGA CGC CTG GCT CTC ATC ATA TGC AAT ACA AAG TTT GAT CAC CTG CCT GCA AGG AAT GGG GCT CAC TTT GAC ATC CTG GGG ATG AAA AGG CTG CTT CAA GGC CTG GGC TAC ACT GTG ATT GAC 
human_c5_extraction             GAT CAA AAG TCG ACC AGT GTA AAA AAA GAC AAC CAC A-- -AA AAA --- AAA ACA GTT AAG ATG TTG GAA TAC CTG GGC AAA GAT GTT CTT CAT GGT GTT TTT AAT TAT TTG GCA AAA CAC GAT GTT CTG ACA TTG AAG GAA GAG GAA AAG AAA AAA TAT TAT GAT ACC AAA ATT GAA GAC AAG GCC CTG ATC TTG GTA GAC TCT TTG CGA AAG AAT CGC GTG GCT CAT CAA ATG TTT ACC CAA ACA CTT CTC AAT ATG GAC CAA AAG ATC ACC AGT GTA AAA CCT CTT CTG CAA ATC GAG GCT GGA CCA CCT GAG TCA GCA GAA TCT ACA AAT ATA CTC AAA CTT TGT CCT CGT GAA GAA TTC CTG AGA CTG TGT AAA AAA AAT CAT GAT GAG ATC TAT CCA ATA AAA AAG AGA GAG GAC CGC AGA CGC CTG GCT CTC ATC ATA TGC AAT ACA AAG TTT GAT CAC CTG CCT GCA AGG AAT GGG GCT CAC TAT GAC ATC GTG GGG ATG AAA AGG CTG CTT CAA GGC CTG GGC TAC ACT GTG GTT GAC 


Printing out site pattern counts


        11        336  P

_R_colobus_pC5_gDNA_extraction   --- -AA A-- AAA AAA AAA AAA AAC AAC AAG AAG AAG AAG AAT AAT AAT AAT AAT AAT ACA ACC ACC ACG ACT AGA AGG AGG AGG AGT ATA ATA ATA ATA ATC ATC ATC ATG ATG ATT ATT ATT CAA CAC CAC CAG CAG CAT CAT CAT CAT CCA CCA CCA CCA CCT CGA CGC CGC CGG CGT CTC CTG CTG CTG CTG CTT CTT GAA GAA GAA GAA GAA GAC GAC GAG GAG GAT GAT GCA GCC GCC GCG GCT GGA GGC GGG GGG GGT GGT GGT GTA GTG GTG GTT TAC TAC TAC TAT TAT TCA TCG TCT TGC TGT TTC TTG TTG TTG TTG TTG TTT TTT
olive_baboon_pC5_gDNA_extraction   --- -AA A-- AAA AAA AAA AAT AAC AAT AAG AAG AAT GAG AAT AAT AAT AAT AAT AAT ACA ACC ACC GTG ACT AGA AGG AGG AGG AGT ACA ATA ATA ATA ACC ATC ATT ATG ATG ACT ATT GTT CAA CAC CAC CAG CTG CAA CAT CAT CAT CCA CCA CCA CCT CCT CGA CGC CGC CGG CGC CTC CTA CTG CTG CTG CTT CTT GAA GAA GAA GAA GAC GAC GAC GAG GGG AAT GAT GCA GCC GCC GTG GCT GGA GGC GGG GGG GGC GGT GGT GTA GTG GTG GTT TAC TAC TAT CAT TAT TCA TCG TCT TGC TGT TTC CTG TTG TTG TTG TTG TTT TTT
newrhesus_pC5_gDNA_extraction    --- -AA A-- AAA AAA GAA AAT AAC AAT AAG AAG AAT AAG AAT AAT AAT AAT AAT AAT ACA ACC ACC GTG ACT AGA AGG AGG AGG AGT ACA ATA ATA ATA ACC ATC ATT ATG ATG ACT ATT GTT CAA CAC GAC CAG CTG CAA CAT CAT CAT CCA CCA CCA CCT CCT CGA CGC CGC CGG CGC CTC CTA CTG CTG CTG CTT CTT GAA GAA GAA GAA GAA GAC GAC GAG GGG AAT GAT GCA GCC GCC GTG GCT GGA GGC GGG GGG GGC GGT GGT GTA GTG GTG GTT TAC TAC TAT CAT TAT TCA TCG TCT TGC TGT TTC CTG CTG TTG TTG TTG TTT TTT
crab_eating_macaque_pC5_gDNA_extraction   --- -AA A-- AAA AAA CAA AAT AAC AAT AAG AAG AAT AAG AAT AAT AAT AAT AAT AAT ACA ACC ACC GTG ACT AGA AGG AGG AGG AGT ACA ATA ATA ATA ACC ATC ATT ATG ATG ACT ATT GTT CAA CAC GAC CAG CTG CAA CAT CAT CAT CCA CCA CCA CCT CCT CGA CGC CGC CGG CGC CTC CTA CTG CTG CTG CTT CTT GAA GAA GAA GAA GAA GAC GAC GAG GGG AAT GAT GCA GCC GTC GTG GCT GGA GGC GGG GGG GGC GGT GGT GTA GTG GTG GTT TAC TAC TAT CAT TAT TCA TCG TCT TGC TGT TTC CTG TTG TTG TTG TTG TTT TTT
_R_siamang_pC5_gDNA_extraction   AAA -AA A-- AAA AGA AAA AAA AAA AAT AAG AAG AAG AAG AAC AAT AAT AAT ACT GAT ACA ACC ACC GTG ACA AGA AAC AGG ATG AGT ACA AAA AAA ATA ACA ATC ATC ATG GTT AAT ATT GTT CAA CAT CAC CAG CTG CAA CAT CAT CAT CCA CCT GCA CCT CCT CGA CAC CGC CTG CGC CTC CTG CTG CTG CTG CTT GTT AAA AAA GAA GAA GAA GAC GAC GAG GGG GAT GAT GCA GCC GCC GTG GCT GGA GGC GGG GGG GGC AGT GGT GTA ATG GTG GTT TAC TAT TAT TAT TAT TCA TCG TCT TGC TGT TTC CTG TTG TTG TTG TTG TTT TTT
_R_white_cheeked_gibbon_pC5_gDNA_extraction   AAA CAC ACA AAA AGA AAA AAA AAA AAT AAG AAG AAG AAG AAC AAT AAT AAT ACT GAT ACA ACC ACC GTG ACA AGA AAG AGG ATG AGT ACA AAA ACA ATA ACA ATC ATC ATG GTT AAT ATT GTT CAA CAC CAC CAG CTG CAA CAT CAT CAT CCA CCT GCA CCT CCT AGA CAC CGC CTG CGC CTC CTG CTA CTG CTG CTT GTT AAA AAA AAA GAA GAA GAC GAC GAG GGG GAT GAT GCA GCC GCC GTG GCT GGA GGC GGA GGG GGC AGC GGT GTA ATG GTG GTT TAC TAT TAT TAT TAT TCA TCG TCT TGC TGT TTC CTG TTG TTG TTG TTG TTT TTT
borneo_orangutan_pC5_gDNA_extraction   --- -AA A-- AAA ACA AAA AAA AAT AAT AAG AAG AAG GAG AAC AAT AAT GAT ACC GAT ACA ACC ATC GTG ACA AGA AAG AGG ATC AGT ACA AAA ACA ATA ACA ATC ATC ATG GTT GAT ATT GTT CAA CAC CAG CAG CTG CAA CAT CAT CGT CCA CCT GCA CCT CCT CGA CAC CGC CTG CGC CTC CTG CTG CTG GTG CTT ATT AAA AAA GAA GAA GAA GAA GAC GAG GGG AAT GAT GCA GCC GCC GTG GCT GGA GGC GGG GGG GAC AGT GGT GTA ATG GTG GTT TAC TAT TAT CAT TAT TCA TCG TCT TGC TGT TTC CTG TTG TTG TTG TTG TTT TTT
sumatran_orangutan_pC5_gDNA_extraction   AAA --- --- AAA ACA AAA AAA AAT AAT AAG AAG AAG GAG AAC AAT AAT GAT ACC GAT ACA ACC ATC GTG ACA AGA AAG AGG ATC AGT ACA AAA ACA ATA ACA ATC ATC ATG GTT GAT ATT GTT CAA CAC CAG CAG CTG CAA CAT CAT CGT CCA CCT GCA CCT CCT CGA CAC CGC CTG CGC CTC CTG CTG CTG GTG CTT ATT AAA AAA GAA GAA GAA GAA GAC GAG GAG AAT GAT GCA GCC GCC GTG GCT GGA GGC GGG GGG GAC AGT GGT GTA ATG GTG GTT TAC TAT TAT CAT TAT TCA TCG TCT TGC TGT TTC CTG TTG TTG TTG TTG TTT TTT
_R_gorilla_pC5_gDNA_extraction   --- -AA A-- AAA AGA AAA AAA AAT AAT AAA AAG AAG AAG AAC AAG AAT AAT ACT GAT ACA ACC ACC GCG ATA AGA AAG AGG ATG AGT ACA AAA ACA ATA ACC ATC ATC ATG GTT AAT ATT GTT CAA CAC CAC CAA CTG CAA CAC CAT CGT CCA CCT GCA CCT CCT CGA CAC CGC CTG CGC CTC CTG CTG CTG CTG CTT GTT AAA AAA GAA GAA GAA GAC GAC GAG AGG GAT GAT GCA GCC GCC GTG GCT GGA GGC GGG GGG GGC AGT GGT GTA ATG GTG GTT TAC TAT TAT TAT TAT TCA TCG TCT TGC TGT TTC CTG TTG CTG TTG TTG TTT TTT
_R_chimpanzee_pC5_gDNA_extraction   AAA -AA A-- AAA AGA AAA AAA AAT AAT AAG AAG AAG AAG AAC AAT AAT AAT ACT GAT ACA ACC ACC TTG ATA AGA AAG AGG ATG AGT ACA AAA ACA ATA ACA ATC ATC ATG GTT AAT ATT ATT CAA CAC CAC CAA CTG CAA CAC CAT CGT CCA CCT GCA CCT CCT CGA CAC CGC CTG CGC CTC CTG CTG CTG CTG CTT GTT AAA AAC GAA GAA GAA GAC GAC GAG AGG GAT GAT GCA GCC GCC GTG GCT GGA GGC GGG GGG GGC AGT GGT GTA ATG GTG GTT TAC TAT TAT TAT TAT TCA TCG TCT TGC TGT TTC CTG TTG TTG CTG TTG TTT TTT
human_c5_extraction              --- -AA A-- AAA AGA AAA AAA AAT AAT AAG AAG AAG AAG AAC AAT AAT AAT ACT GAT ACA ACC ACC TTG ATA AGA AAG AGG ATG AGT ACA AAA ACA ATA ACA ATC ATC ATG GTT AAT ATT GTT CAA CAC CAC CAA GTG CAA CAC CAT CGT CCA CCT GCA CCT CCT CGA CAC CGC CTG CGC CTC CTG CTG CTG CTG CTT GTT AAA AAA GAA GAA GAA GAC GAC GAG AGG GAT GAT GCA GCC ACC GTG GCT GGA GGC GGG GGG GGC AGT GGT GTA ATG GTG GTT TAC TAT TAT TAT TAT TCA TCG TCT TGC TGT TTC CTG TTG TTG TTG TTG TAT TTT


    1    1    1   10    1    1    1    1    1    1    5    1    1    1    1
    2    1    1    1    2    2    1    1    1    2    1    1    1    1    1
    1    1    2    1    5    1    2    1    1    1    1    4    1    1    1
    1    1    1    3    1    2    1    1    1    2    1    1    2    1    1
    3    1    1    5    1    5    1    1    1    1    5    1    1    6    5
    1    1    4    2    1    1    1    4    1    2    1    1    1    1    1
    3    1    1    2    2    1    1    1    1    1    1    2    1    2    1
    1    1    1    1    1    1    3

CODONML (in paml version 4.9h, March 2018)  pri_c5_sumIn_seg2.fasta
Model: One dN/dS ratio, 
Codon frequency model: Fequal
Site-class models:  beta&w>1 (11 categories)
ns =  11  ls = 182

Codon usage in sequences
--------------------------------------------------------------------------------------------------------------------------------------
Phe TTT   4   4   4   4   4   4 | Ser TCT   2   2   2   2   2   2 | Tyr TAT   2   2   2   2   4   4 | Cys TGT   2   2   2   2   2   2
    TTC   1   1   1   1   1   1 |     TCC   0   0   0   0   0   0 |     TAC   4   3   3   3   2   2 |     TGC   1   1   1   1   1   1
Leu TTA   0   0   0   0   0   0 |     TCA   1   1   1   1   1   1 | *** TAA   0   0   0   0   0   0 | *** TGA   0   0   0   0   0   0
    TTG   5   4   3   4   4   4 |     TCG   1   1   1   1   1   1 |     TAG   0   0   0   0   0   0 | Trp TGG   0   0   0   0   0   0
--------------------------------------------------------------------------------------------------------------------------------------
Leu CTT   6   6   6   6   5   5 | Pro CCT   2   3   3   3   4   4 | His CAT   6   6   6   6   6   5 | Arg CGT   1   0   0   0   0   0
    CTC   3   3   3   3   3   3 |     CCC   0   0   0   0   0   0 |     CAC   2   2   1   1   2   4 |     CGC   3   4   4   4   3   3
    CTA   0   1   1   1   0   1 |     CCA   5   4   4   4   2   2 | Gln CAA   4   5   5   6   5   5 |     CGA   1   1   1   1   1   0
    CTG   8   9  10   9  11  10 |     CCG   0   0   0   0   0   0 |     CAG   2   1   1   1   1   1 |     CGG   1   1   1   1   0   0
--------------------------------------------------------------------------------------------------------------------------------------
Ile ATT   3   2   2   2   1   1 | Thr ACT   1   2   2   2   1   1 | Asn AAT   7  11  11  11   6   6 | Ser AGT   1   1   1   1   2   1
    ATC   7   5   5   5   6   6 |     ACC   3   4   4   4   3   3 |     AAC   2   1   1   1   2   1 |     AGC   0   0   0   0   0   1
    ATA   5   4   4   4   2   2 |     ACA   2   3   3   3   5   7 | Lys AAA  13  12  11  11  18  18 | Arg AGA   2   2   2   2   3   4
Met ATG   3   3   3   3   4   4 |     ACG   1   0   0   0   0   0 |     AAG   8   6   7   7   8   9 |     AGG   3   3   3   3   1   1
--------------------------------------------------------------------------------------------------------------------------------------
Val GTT   2   3   3   3   5   5 | Ala GCT   4   4   4   4   4   4 | Asp GAT   5   4   4   4   6   6 | Gly GGT   3   2   2   2   1   1
    GTC   0   0   0   1   0   0 |     GCC   2   2   2   1   2   2 |     GAC   7   8   8   8   7   7 |     GGC   2   3   3   3   3   3
    GTA   3   3   3   3   3   3 |     GCA   2   2   2   2   3   3 | Glu GAA   9   8  10   9   7   6 |     GGA   1   1   1   1   1   2
    GTG   2   4   4   4   3   3 |     GCG   1   0   0   0   0   0 |     GAG   6   6   5   5   5   5 |     GGG   2   3   3   3   3   2
--------------------------------------------------------------------------------------------------------------------------------------

----------------------------------------------------------------------------------------------------------------------
Phe TTT   4   4   4   4   3 | Ser TCT   2   2   2   2   2 | Tyr TAT   3   3   4   4   5 | Cys TGT   2   2   2   2   2
    TTC   1   1   1   1   1 |     TCC   0   0   0   0   0 |     TAC   2   2   2   2   2 |     TGC   1   1   1   1   1
Leu TTA   0   0   0   0   0 |     TCA   1   1   1   1   1 | *** TAA   0   0   0   0   0 | *** TGA   0   0   0   0   0
    TTG   4   4   3   4   5 |     TCG   1   1   1   1   1 |     TAG   0   0   0   0   0 | Trp TGG   0   0   0   0   0
----------------------------------------------------------------------------------------------------------------------
Leu CTT   5   5   5   5   5 | Pro CCT   4   4   4   4   4 | His CAT   5   5   3   3   3 | Arg CGT   1   1   1   1   1
    CTC   3   3   3   3   3 |     CCC   0   0   0   0   0 |     CAC   2   2   4   4   4 |     CGC   3   3   3   3   3
    CTA   0   0   0   0   0 |     CCA   2   2   2   2   2 | Gln CAA   5   5   6   6   6 |     CGA   1   1   1   1   1
    CTG  10  10  12  12  10 |     CCG   0   0   0   0   0 |     CAG   2   2   0   0   0 |     CGG   0   0   0   0   0
----------------------------------------------------------------------------------------------------------------------
Ile ATT   2   2   1   2   1 | Thr ACT   0   0   1   1   1 | Asn AAT   6   6   6   7   7 | Ser AGT   2   2   2   2   2
    ATC   8   8   6   6   6 |     ACC   3   3   4   3   4 |     AAC   1   1   1   2   1 |     AGC   0   0   0   0   0
    ATA   2   2   3   3   3 |     ACA   7   7   4   5   5 | Lys AAA  15  16  16  15  15 | Arg AGA   2   2   3   3   3
Met ATG   3   3   4   4   4 |     ACG   0   0   0   0   0 |     AAG   8   8   9   9   9 |     AGG   1   1   2   2   2
----------------------------------------------------------------------------------------------------------------------
Val GTT   4   4   5   4   5 | Ala GCT   4   4   4   4   4 | Asp GAT   7   7   6   6   6 | Gly GGT   1   1   1   1   1
    GTC   0   0   0   0   0 |     GCC   2   2   2   2   1 |     GAC   7   7   7   7   7 |     GGC   2   2   3   3   3
    GTA   3   3   3   3   3 |     GCA   3   3   3   3   3 | Glu GAA   8   8   7   7   7 |     GGA   1   1   1   1   1
    GTG   4   4   2   2   3 |     GCG   0   0   1   0   0 |     GAG   6   7   5   5   5 |     GGG   3   2   2   2   2
----------------------------------------------------------------------------------------------------------------------

Codon position x base (3x4) table for each sequence.

#1: _R_colobus_pC5_gDNA_extraction
position  1:    T:0.12849    C:0.24581    A:0.34078    G:0.28492
position  2:    T:0.29050    C:0.15084    A:0.43017    G:0.12849
position  3:    T:0.28492    C:0.20670    A:0.26816    G:0.24022
Average         T:0.23464    C:0.20112    A:0.34637    G:0.21788

#2: olive_baboon_pC5_gDNA_extraction
position  1:    T:0.11732    C:0.25698    A:0.32961    G:0.29609
position  2:    T:0.29050    C:0.15642    A:0.41899    G:0.13408
position  3:    T:0.30168    C:0.20670    A:0.26257    G:0.22905
Average         T:0.23650    C:0.20670    A:0.33706    G:0.21974

#3: newrhesus_pC5_gDNA_extraction
position  1:    T:0.11173    C:0.25698    A:0.32961    G:0.30168
position  2:    T:0.29050    C:0.15642    A:0.41899    G:0.13408
position  3:    T:0.30168    C:0.20112    A:0.26816    G:0.22905
Average         T:0.23464    C:0.20484    A:0.33892    G:0.22160

#4: crab_eating_macaque_pC5_gDNA_extraction
position  1:    T:0.11732    C:0.25698    A:0.32961    G:0.29609
position  2:    T:0.29609    C:0.15084    A:0.41899    G:0.13408
position  3:    T:0.30168    C:0.20112    A:0.26816    G:0.22905
Average         T:0.23836    C:0.20298    A:0.33892    G:0.21974

#5: _R_siamang_pC5_gDNA_extraction
position  1:    T:0.12222    C:0.23889    A:0.34444    G:0.29444
position  2:    T:0.28889    C:0.15556    A:0.43889    G:0.11667
position  3:    T:0.29444    C:0.19444    A:0.28333    G:0.22778
Average         T:0.23519    C:0.19630    A:0.35556    G:0.21296

#6: _R_white_cheeked_gibbon_pC5_gDNA_extraction
position  1:    T:0.12088    C:0.23626    A:0.35714    G:0.28571
position  2:    T:0.28571    C:0.16484    A:0.43407    G:0.11538
position  3:    T:0.28022    C:0.20330    A:0.29670    G:0.21978
Average         T:0.22894    C:0.20147    A:0.36264    G:0.20696

#7: borneo_orangutan_pC5_gDNA_extraction
position  1:    T:0.11732    C:0.24022    A:0.33520    G:0.30726
position  2:    T:0.29609    C:0.16201    A:0.43017    G:0.11173
position  3:    T:0.29050    C:0.19553    A:0.27933    G:0.23464
Average         T:0.23464    C:0.19926    A:0.34823    G:0.21788

#8: sumatran_orangutan_pC5_gDNA_extraction
position  1:    T:0.11667    C:0.23889    A:0.33889    G:0.30556
position  2:    T:0.29444    C:0.16111    A:0.43889    G:0.10556
position  3:    T:0.28889    C:0.19444    A:0.28333    G:0.23333
Average         T:0.23333    C:0.19815    A:0.35370    G:0.21481

#9: _R_gorilla_pC5_gDNA_extraction
position  1:    T:0.11732    C:0.24581    A:0.34637    G:0.29050
position  2:    T:0.29050    C:0.16201    A:0.42458    G:0.12291
position  3:    T:0.28492    C:0.20670    A:0.27933    G:0.22905
Average         T:0.23091    C:0.20484    A:0.35009    G:0.21415

#10: _R_chimpanzee_pC5_gDNA_extraction
position  1:    T:0.12222    C:0.24444    A:0.35556    G:0.27778
position  2:    T:0.29444    C:0.15556    A:0.42778    G:0.12222
position  3:    T:0.28889    C:0.20556    A:0.27778    G:0.22778
Average         T:0.23519    C:0.20185    A:0.35370    G:0.20926

#11: human_c5_extraction
position  1:    T:0.12849    C:0.23464    A:0.35196    G:0.28492
position  2:    T:0.29050    C:0.15642    A:0.43017    G:0.12291
position  3:    T:0.29050    C:0.20112    A:0.27933    G:0.22905
Average         T:0.23650    C:0.19739    A:0.35382    G:0.21229

Sums of codon usage counts
------------------------------------------------------------------------------
Phe F TTT      43 | Ser S TCT      22 | Tyr Y TAT      35 | Cys C TGT      22
      TTC      11 |       TCC       0 |       TAC      27 |       TGC      11
Leu L TTA       0 |       TCA      11 | *** * TAA       0 | *** * TGA       0
      TTG      44 |       TCG      11 |       TAG       0 | Trp W TGG       0
------------------------------------------------------------------------------
Leu L CTT      59 | Pro P CCT      39 | His H CAT      54 | Arg R CGT       6
      CTC      33 |       CCC       0 |       CAC      28 |       CGC      36
      CTA       4 |       CCA      31 | Gln Q CAA      58 |       CGA      10
      CTG     111 |       CCG       0 |       CAG      11 |       CGG       4
------------------------------------------------------------------------------
Ile I ATT      19 | Thr T ACT      12 | Asn N AAT      84 | Ser S AGT      17
      ATC      68 |       ACC      38 |       AAC      14 |       AGC       1
      ATA      34 |       ACA      51 | Lys K AAA     160 | Arg R AGA      28
Met M ATG      38 |       ACG       1 |       AAG      88 |       AGG      22
------------------------------------------------------------------------------
Val V GTT      43 | Ala A GCT      44 | Asp D GAT      61 | Gly G GGT      16
      GTC       1 |       GCC      20 |       GAC      80 |       GGC      30
      GTA      33 |       GCA      29 | Glu E GAA      86 |       GGA      12
      GTG      35 |       GCG       2 |       GAG      60 |       GGG      27
------------------------------------------------------------------------------

(Ambiguity data are not used in the counts.)


Codon position x base (3x4) table, overall

position  1:    T:0.12000    C:0.24506    A:0.34177    G:0.29316
position  2:    T:0.29165    C:0.15747    A:0.42835    G:0.12253
position  3:    T:0.29165    C:0.20152    A:0.27696    G:0.22987
Average         T:0.23443    C:0.20135    A:0.34903    G:0.21519

Codon frequencies under model, for use in evolver (TTT TTC TTA TTG ... GGG):
  0.01639344  0.01639344  0.01639344  0.01639344
  0.01639344  0.01639344  0.01639344  0.01639344
  0.01639344  0.01639344  0.00000000  0.00000000
  0.01639344  0.01639344  0.00000000  0.01639344
  0.01639344  0.01639344  0.01639344  0.01639344
  0.01639344  0.01639344  0.01639344  0.01639344
  0.01639344  0.01639344  0.01639344  0.01639344
  0.01639344  0.01639344  0.01639344  0.01639344
  0.01639344  0.01639344  0.01639344  0.01639344
  0.01639344  0.01639344  0.01639344  0.01639344
  0.01639344  0.01639344  0.01639344  0.01639344
  0.01639344  0.01639344  0.01639344  0.01639344
  0.01639344  0.01639344  0.01639344  0.01639344
  0.01639344  0.01639344  0.01639344  0.01639344
  0.01639344  0.01639344  0.01639344  0.01639344
  0.01639344  0.01639344  0.01639344  0.01639344


TREE #  1:  (((6, 5), ((7, 8), (9, (11, 10)))), (1, (2, (3, 4))));   MP score: -1
This is a rooted tree.  Please check!
check convergence..
lnL(ntime: 20  np: 25):  -1306.203048      +0.000000
  12..13   13..14   14..6    14..5    13..15   15..16   16..7    16..8    15..17   17..9    17..18   18..11   18..10   12..19   19..1    19..20   20..2    20..21   21..3    21..4  
 0.056322 0.000004 0.033383 0.016660 0.010774 0.080300 0.000004 0.005544 0.022528 0.027942 0.005489 0.016733 0.016579 0.089863 0.092367 0.034306 0.011031 0.008693 0.008514 0.010398 3.236450 0.576792 0.005000 1.541584 2.437602

Note: Branch length is defined as number of nucleotide substitutions per codon (not per neucleotide site).

tree length =  0.547435

(((6: 0.033383, 5: 0.016660): 0.000004, ((7: 0.000004, 8: 0.005544): 0.080300, (9: 0.027942, (11: 0.016733, 10: 0.016579): 0.005489): 0.022528): 0.010774): 0.056322, (1: 0.092367, (2: 0.011031, (3: 0.008514, 4: 0.010398): 0.008693): 0.034306): 0.089863);

(((_R_white_cheeked_gibbon_pC5_gDNA_extraction: 0.033383, _R_siamang_pC5_gDNA_extraction: 0.016660): 0.000004, ((borneo_orangutan_pC5_gDNA_extraction: 0.000004, sumatran_orangutan_pC5_gDNA_extraction: 0.005544): 0.080300, (_R_gorilla_pC5_gDNA_extraction: 0.027942, (human_c5_extraction: 0.016733, _R_chimpanzee_pC5_gDNA_extraction: 0.016579): 0.005489): 0.022528): 0.010774): 0.056322, (_R_colobus_pC5_gDNA_extraction: 0.092367, (olive_baboon_pC5_gDNA_extraction: 0.011031, (newrhesus_pC5_gDNA_extraction: 0.008514, crab_eating_macaque_pC5_gDNA_extraction: 0.010398): 0.008693): 0.034306): 0.089863);

Detailed output identifying parameters

kappa (ts/tv) =  3.23645

Parameters in M8 (beta&w>1):
  p0 =   0.57679  p =   0.00500 q =   1.54158
 (p1 =   0.42321) w =   2.43760


MLEs of dN/dS (w) for site classes (K=11)

p:   0.05768  0.05768  0.05768  0.05768  0.05768  0.05768  0.05768  0.05768  0.05768  0.05768  0.42321
w:   0.00000  0.00000  0.00000  0.00000  0.00000  0.00000  0.00000  0.00000  0.00000  0.00002  2.43760

dN & dS for each branch

 branch          t       N       S   dN/dS      dN      dS  N*dN  S*dS

  12..13      0.056    384.9    161.1   1.0316   0.0189   0.0184    7.3    3.0
  13..14      0.000    384.9    161.1   1.0316   0.0000   0.0000    0.0    0.0
  14..6       0.033    384.9    161.1   1.0316   0.0112   0.0109    4.3    1.8
  14..5       0.017    384.9    161.1   1.0316   0.0056   0.0054    2.2    0.9
  13..15      0.011    384.9    161.1   1.0316   0.0036   0.0035    1.4    0.6
  15..16      0.080    384.9    161.1   1.0316   0.0270   0.0262   10.4    4.2
  16..7       0.000    384.9    161.1   1.0316   0.0000   0.0000    0.0    0.0
  16..8       0.006    384.9    161.1   1.0316   0.0019   0.0018    0.7    0.3
  15..17      0.023    384.9    161.1   1.0316   0.0076   0.0073    2.9    1.2
  17..9       0.028    384.9    161.1   1.0316   0.0094   0.0091    3.6    1.5
  17..18      0.005    384.9    161.1   1.0316   0.0018   0.0018    0.7    0.3
  18..11      0.017    384.9    161.1   1.0316   0.0056   0.0055    2.2    0.9
  18..10      0.017    384.9    161.1   1.0316   0.0056   0.0054    2.1    0.9
  12..19      0.090    384.9    161.1   1.0316   0.0302   0.0293   11.6    4.7
  19..1       0.092    384.9    161.1   1.0316   0.0311   0.0301   12.0    4.9
  19..20      0.034    384.9    161.1   1.0316   0.0115   0.0112    4.4    1.8
  20..2       0.011    384.9    161.1   1.0316   0.0037   0.0036    1.4    0.6
  20..21      0.009    384.9    161.1   1.0316   0.0029   0.0028    1.1    0.5
  21..3       0.009    384.9    161.1   1.0316   0.0029   0.0028    1.1    0.4
  21..4       0.010    384.9    161.1   1.0316   0.0035   0.0034    1.3    0.5


Naive Empirical Bayes (NEB) analysis
Positively selected sites (*: P>95%; **: P>99%)
(amino acids refer to 1st sequence: _R_colobus_pC5_gDNA_extraction)

            Pr(w>1)     post mean +- SE for w

     1 N      1.000**       2.438
     2 H      1.000**       2.438
     6 G      1.000**       2.438
    12 R      1.000**       2.438
    14 *      1.000**       2.438
    17 E      1.000**       2.438
    18 I      1.000**       2.438
    19 L      1.000**       2.438
    21 V      1.000**       2.438
    23 E      1.000**       2.438
    29 M      1.000**       2.438
    36 Y      1.000**       2.438
    43 L      1.000**       2.438
    46 K      1.000**       2.438
    49 E      1.000**       2.438
    51 K      1.000**       2.438
    52 K      1.000**       2.438
    55 D      1.000**       2.438
    56 A      1.000**       2.438
    69 T      1.000**       2.438
    72 N      1.000**       2.438
    74 A      1.000**       2.438
    78 R      1.000**       2.438
    80 T      1.000**       2.438
    82 I      1.000**       2.438
    85 N      1.000**       2.438
    89 R      1.000**       2.438
   112 T      1.000**       2.438
   114 I      1.000**       2.438
   118 H      1.000**       2.438
   124 R      1.000**       2.438
   127 E      1.000**       2.438
   128 N      1.000**       2.438
   142 K      1.000**       2.438
   151 I      1.000**       2.438
   152 K      1.000**       2.438
   158 P      1.000**       2.438
   160 I      1.000**       2.438
   163 H      1.000**       2.438
   164 F      1.000**       2.438
   167 Q      1.000**       2.438
   171 E      1.000**       2.438
   177 G      1.000**       2.438
   179 N      1.000**       2.438
   181 I      1.000**       2.438
   182 D      1.000**       2.438


Bayes Empirical Bayes (BEB) analysis (Yang, Wong & Nielsen 2005. Mol. Biol. Evol. 22:1107-1118)
Positively selected sites (*: P>95%; **: P>99%)
(amino acids refer to 1st sequence: _R_colobus_pC5_gDNA_extraction)

            Pr(w>1)     post mean +- SE for w

     1 N      0.522         1.826 +- 1.328
     2 H      0.575         1.986 +- 1.359
     6 G      0.540         1.879 +- 1.340
    12 R      0.538         1.874 +- 1.338
    14 *      0.616         2.112 +- 1.377
    17 E      0.832         2.763 +- 1.251
    18 I      0.830         2.755 +- 1.252
    19 L      0.852         2.828 +- 1.245
    21 V      0.505         1.774 +- 1.315
    23 E      0.538         1.873 +- 1.338
    29 M      0.711         2.393 +- 1.345
    36 Y      0.860         2.854 +- 1.240
    43 L      0.616         2.111 +- 1.376
    46 K      0.549         1.906 +- 1.344
    49 E      0.539         1.875 +- 1.339
    51 K      0.834         2.768 +- 1.252
    52 K      0.549         1.906 +- 1.344
    55 D      0.843         2.799 +- 1.246
    56 A      0.844         2.801 +- 1.248
    69 T      0.989*        3.255 +- 1.084
    72 N      0.520         1.818 +- 1.326
    74 A      0.563         1.949 +- 1.353
    78 R      0.817         2.712 +- 1.256
    80 T      0.556         1.927 +- 1.349
    82 I      0.562         1.947 +- 1.353
    85 N      0.520         1.819 +- 1.326
    89 R      0.833         2.764 +- 1.251
   112 T      0.553         1.919 +- 1.348
   114 I      0.537         1.870 +- 1.338
   118 H      0.550         1.908 +- 1.345
   124 R      0.615         2.109 +- 1.376
   127 E      0.540         1.879 +- 1.339
   128 N      0.826         2.741 +- 1.254
   142 K      0.845         2.804 +- 1.247
   151 I      0.558         1.933 +- 1.350
   152 K      0.834         2.768 +- 1.252
   158 P      0.573         1.980 +- 1.358
   160 I      0.954*        3.150 +- 1.135
   163 H      0.824         2.735 +- 1.254
   164 F      0.522         1.824 +- 1.328
   167 Q      0.880         2.926 +- 1.234
   171 E      0.957*        3.161 +- 1.134
   177 G      0.554         1.922 +- 1.348
   179 N      0.557         1.929 +- 1.349
   181 I      0.846         2.808 +- 1.247
   182 D      0.521         1.821 +- 1.327


The grid 

p0:   0.050  0.150  0.250  0.350  0.450  0.550  0.650  0.750  0.850  0.950
p :   0.100  0.300  0.500  0.700  0.900  1.100  1.300  1.500  1.700  1.900
q :   0.100  0.300  0.500  0.700  0.900  1.100  1.300  1.500  1.700  1.900
ws:   1.500  2.500  3.500  4.500  5.500  6.500  7.500  8.500  9.500 10.500


Posterior on the grid

p0:   0.000  0.000  0.001  0.006  0.016  0.078  0.275  0.347  0.245  0.033
p :   0.208  0.175  0.143  0.116  0.093  0.076  0.062  0.051  0.042  0.035
q :   0.024  0.052  0.072  0.088  0.102  0.114  0.125  0.134  0.141  0.148
ws:   0.037  0.428  0.348  0.128  0.038  0.012  0.005  0.002  0.001  0.001

Time used:  3:01
